# Supplementary material for: A curated census of autophagy-modulating proteins and small molecules: Candidate targets for cancer therapy
Source: Autophagy. 2014 May 12;10(7):1316–26. doi: 10.4161/auto.28773 (PMC4203555; doi:10.4161/auto.28773)
Supplement: Additional material [file auto-10-1316-s02.xls]

## Sheet: A
Table S1A. Genes, proteins, and protein complexes that negatively regulate autophagy (hits by text mining only)
Gene Symbol / Entity Name	Text Rank		Gene Symbol / Entity Name	Text Rank		Gene Symbol / Entity Name	Text Rank
ADIPOQ	-1		FGF2	-1		MTOR	-160
AGTR2	-93		FKBP1A	-1		NFE2L2	-122
AKT1	-158		FLT1	-1		NGF	-1
AKT2	-1		FYN	-1		NLRC4	-93
ALDH2	-93		GATA4	-1		NPC1	-93
ATF4	-93		GGPS1	-93		NQO1	-1
BCL2A1	-1		GH1	-1		OPA1	-93
BID	-1		GRIN1	-1		PDPK1	-1
BRCA1	-1		GSTA4	-1		PIK3CD	-1
BSG	-1		HDAC1	-134		PNPLA8	-1
BTRC	-1		HDAC2	-1		PPP2R1A	-93
C12orf5 (TIGAR)	-122		high density lipoprotein	-1		PRKDC (DNA-PK)	-134
CASP2	-1		HMOX1	-93		PTK6	-1
CASP3	-152		HSPB1	-1		RAP2B	-1
CASP7	-134		ICMT	-1		RHEB	-93
CASP8	-153		IL10	-1		RPTOR	-122
CAST	-1		IL13	-142		RTN3	-1
CAT	-142		IL3	-146		RUNX1	-122
CAV1	-122		IL4	-134		SGK2	-1
CCDC88A	-1		IL8	-1		SGPP1	-1
CDKN1A	-93		INS	-155		SKP2	-1
CISD2	-93		IRS1	-93		SLC1A5	-93
CLIC4	-1		JUN	-93		SNCA	-145
COPB2	-1		JUNB	-1		SOD2	-142
CSF1	-1		KAT2B	-1		SPINK1	-122
CSF3	-1		KDR	-1		SPP1	-93
CTSA	-1		KIAA0226 (RUBICON)	-134		SRC	-1
CXCR3	-1		KIT	-1		TGM2	-122
CYP2E1	-1		LEP	-1		TMEM192	-1
DGKE	-1		LRRK2	-148		TNIP1	-1
DLC1	-1		MAPT	-93		TORC1 complex	-157
DUSP1	-1		MCL1	-1		TORC2 complex	-1
EGF	-122		MDH2	-1		TP53BP2	-1
EGFR	-93		MIR106B	-93		TTI1	-1
EIF4EBP1	-93		MIR199A1	-1		UCN	-93
EIF4G1	-1		MIR20A	-93		VEGFA	-134
EIF4G2	-1		MIR375	-122		XBP1	-1
EPAS1	-93		MTMR14	-1		YWHAZ	-93
ERBB2	-1		MTMR3	-93		ZFYVE1	-1
FEZ1	-1		MTMR8	-1
Pathway Studio was used to mine the text of more than 10,000 abstracts and 200 full-text articles from a PubMed search for "autophagy" as described in the text. Numeric value and corresponding heat map color intensity (blue = negative regulator) reflect rank (greater intensity corresponds to greater number of citations). As reference, the top-ranked, text-mined negative regulator had a rank of -1…
BAK1	-134
BAX	-148
BCL2	-159
BCL2L1	-156
BCL2L11	-93
BIRC5	-1
CCL2	-1
CTSD	-1
CXCR4	-1
DDIT3	-1
E2F1	-1
ERN1	-1
GNAI3	-1
HSPA5	-1
HSPB8	-1
IL6	-1
LAMP2	-1
MAPK14	-150
MYC	-93
NAMPT	-1
NUPR1	-93
PARP1	-1
PINK1	-150
PPARG	-1
PRKCD	-122
RB1	-93
RICTOR	-1
TP53	-154

## Sheet: B
Table S1B. Genes, proteins, and protein complexes that positively regulate autophagy (hits by text mining only)
Gene Symbol / Entity Name	Text Rank		Gene Symbol / Entity Name	Text Rank		Gene Symbol / Entity Name	Text Rank
ABL1	193		CASP9	1		exocyst	1
actin filament	170		CCR2	1		FADD	170
actin related protein 2/3 complex	1		CD14	1		FAM176A	119
ACTR2	1		CD40	209		FAS	244
AGER	232		CD46	170		FLT3	1
AGT	193		CD82	1		FNBP1L	1
AGTR1	119		CDKN1B	193		focal adhesion	1
AMBRA1	272		CDKN2A	221		FOXO1	232
APOL1	119		CFLAR (cFLIP)	119		FOXO3	275
APP	221		CFTR	1		GABARAPL1	119
ARIH1	1		CHMP2B	1		GAPDH	193
ASAH1	1		CLDN5	209		GCG	268
ATF4	232		COL18A1	170		GFAP	1
ATG10	209		collagen type I	1		GLUL	1
ATG12	278		COPI vesicle-CoAt	221		GNAI1	1
ATG13	193		COPII complex	1		Golgi complex	1
ATG14	262		CST3	1		GOPC	119
ATG16L1	270		CTGF	1		GPR37	1
ATG3	193		CYB561D2	119		G-protein	1
ATG4B	232		CYP27B1	1		GPSM1	209
ATG4C	1		DAPK1	273		GRID2	221
ATG4D	1		DEDD	1		GSK3B	170
ATG9A	261		DIRAS3	193		HDAC6	257
ATG9B	1		DNA-PK	119		HIF1A	270
ATM	170		DNM1L	1		HMGB1	248
BAD	170		DNM2	1		HRAS	193
BAG3	221		DRAM1	240		HSF2	1
BBC3	238		dynactin complex	119		HTT	257
BECN1 (ATG6)	285		DYNLL1	1		IFITM3	1
BIK	1		EEF1G	1		IFNG	277
BIRC2	1		EEF2	1		IGFBP3	119
BNIP3	281		EEF2K	257		IKBKB	1
BNIP3L	262		EGR1	1		IKBKG	119
BRAF	119		EIF2A	170		IL1B	1
C12orf44 (ATG101)	221		EIF2AK2	238		IL2	119
CALCOCO2	1		EIF2AK3	257		IL24	240
CAMK4	1		EIF2AK4	170		IRGM	268
CAMKK2	119		EIF2S1	1		IRS2	1
CAMP	1		EPM2A	119		JAK3	1
CAPN10	119		ESR2	1		KIAA1324	1
CAPNS1	1		ETF1	1		KRAS	1
Table S1B (continued)
LAMP1	119		PLG	119		STK11 (LKB1)	193
LCN2	1		PML	1		SUMF1	1
LDL	119		PPARGC1A	119		TBC1D7	1
LMNA	1		PPP1R15A (GADD34)	1		TFEB	1
LRP1	119		PRCP	1		TGFB1 (TGF-β)	244
MAP1B	193		PREB	170		TLR1	170
MAP1LC3B (ATG8)	267		PRKAA1 (AMPK)	1		TLR2	119
MAP2K4	1		PRKCQ	209		TLR3	1
MAP2K7	119		PRND	1		TLR4	252
MAP3K7 (ASK1)	252		PRODH	1		TLR5	1
MAPK1 (ERK2)	273		PSEN1	119		TLR7	209
MAPK3 (ERK1)	244		PTEN	248		TLR9	119
MAPK8 (JNK)	279		PTH	1		TM9SF1	170
MAPK9	1		PTPN2	1		TNFRSF10B	119
MCOLN1	170		RAB1A	209		TNFRSF1A (TNFR1)	119
MCOLN3	119		RAB23	1		TNFRSF1B (TNFR2)	119
microtubule	248		RAB7A	170		TNFSF10 (TRAIL)	252
MLH1	119		RAB9A	1		TP53INP1	1
MSH2	1		RAC1	1		TP53INP2	209
MTDH	1		RAF1	170		TP73	170
MYD88	240		RB1CC1 (ATG11)	244		TRAF2	1
myosin II	119		RGS16	1		TRAF6	119
NBR1	119		RGS19	119		TRIB3	119
NGFR	1		RIPK1	193		TRPV1	1
NLRX1	1		RIPK2	119		TSC1	1
NMDA-selective glutamate receptor	1		RPS6KB1	119		TSC2	119
NOD1	221		S100A8	1		TUFM	1
NOD2	255		S1PR5	1		UCP3	1
NPEPPS	1		SCARB2	1		ULK2	193
OLR1	119		SERPINB2	119		ULK3	1
oxidized LDL	232		SERPINE1	119		UVRAG	266
P2RX7	1		SESN2	1		V-ATPase	119
PACRG	1		SH3GLB1	221		VCP	170
PARK2	276		SIRT1	262		VIM	1
PARK7	193		SLC33A1	1		VLA-3 receptor	119
PDGFRB	1		SMAD2	1		VMP1	240
PEA15	170		SMAD3	1		VPS4A	1
PGLYRP1	1		SMAD4	1		WDFY3	1
PIK3C3 (Vps34)	280		SPARC	1		WIPI1 (ATG18)	232
PIK3CB	1		SPHK1	1		WIPI2 (ATG21)	119
PIK3R4	221		SPNS1	1		YWHAQ	1
PLCE1	1		SQSTM1 (p62)	209		ZC3H12A	119
Pathway Studio was used to mine the text of more than 10,000 abstracts and 200 full-text articles from a PubMed search for "autophagy" as described in the text. Numeric value and corresponding heat map color intensity (red = positive regulator) reflect rank (greater intensity corresponds to greater number of citations). As reference, the top-ranked, text-mined positive regulator had a rank of 285.
BAK1	1
BAX	221
BCL2	170
BCL2L1	119
BCL2L11	193
BIRC5	119
CCL2	119
CTSD	209
CXCR4	119
DDIT3	170
E2F1	255
ERN1	170
GNAI3	170
HSPA5	209
HSPB8	1
IL6	1
LAMP2	193
MAPK14	209
MYC	193
NAMPT	119
NUPR1	1
PARP1	221
PINK1	1
PPARG	1
PRKCD	119
RB1	1
RICTOR	1
TP53	248

## Sheet: C
Table S1C. Genes and proteins that both negatively and positively regulate autophagy
Gene Symbol	Text Rank (-)	Text Rank (+)	siRNA Screen
			1a	2b	3c	4d
AGER		232		-126
BAK1	-134	1
BAX	-148	221
BCL2	-159	170
BCL2L1 (BCLXL)	-156	119
BCL2L11 (BIM)	-93	193
BIRC5 (survivin)	-1	119
CCL2	-1	119
CTSD	-1	209
CXCR4	-1	119
DDIT3	-1	170
E2F1	-1	255
ERN1	-1	170
FBXL20				-124		58
GNAI1		1		-80
GNAI3	-1	170
HSPA5	-1	209				-38
HSPB8	-1	1
IL6	-1	1
LAMP2	-1	193
MAPK14 (p38 MAPK)	-150	209
MYC	-93	193
NAMPT	-1	119
NUPR1	-93	1
PARP1	-1	221
PINK1	-150	1
PLD1	-1					49
PPARG	-1	1
PRKCD	-122	119
RB1	-93	1
RICTOR	-1	1
TLR3		1		-16
TNF		262		-46
TP53	-154	248
Integrated text-mined and siRNA screen data. Numeric value and corresponding heat map color intensity (blue = negative regulator, red = positive regulator) reflect gene rank from siRNA screens or number of text references (in the case of text-mined data). As reference, the top-ranked, text-mined negative and positive regulators had ranks of -160 and 285, respectively.
aRef #7
bRef #8
cRef #9
dRef #10
	-160	193		-142		-84
	-158	170		-141		-83
	-157	1		-140		-82
	-155	1		-139		-81
	-153	1		-138		-80
	-152	232		-137		-79
	-148	193		-136		-78
	-146	119		-135		-77
	-146	272		-134		-76
	-145	119		-133		-75
	-142	221		-132		-74
	-142	1		-131		-73
	-142	1		-130		-72
	-134	232		-129		-71
	-134	209		-128		-70
	-134	278		-127		-69
	-134	193		-126		-68
	-134	262		-125		-67
	-134	270		-124		-66
	-134	193		-123		-65
	-122	232		-122		-64
	-122	1		-121		-63
	-122	1		-120		-62
	-122	284		-119		-61
	-122	283		-118		-60
	-122	261		-117		-59
	-122	1		-116		-58
	-122	170		-115		-57
	-122	170		-114		-56
	-122	221		-113		-55
	-122	238		-112		-54
	-93	285		-111		-53
	-93	1		-110		-52
	-93	1		-109		-51
	-93	281		-108		-50
	-93	262		-107		-49
	-93	119		-106		-48
	-93	221		-105		-47
	-93	1		-104		-46
	-93	1		-103		-45
	-93	119		-102		-44
	-93	1		-101		-43
	-93	119		-100		-42
	-93	1		-99		-41
	-93	1		-98		-40
	-93	1		-97		-39
	-93	1		-96		-38
	-93	209		-95		-37
	-93	170		-94		-36
	-93	1		-93		-35
	-93	193		-92		-34
	-93	221		-91		-33
	-93	119		-90		-32
	-93	1		-89		-31
	-93	1		-88		-30
	-93	209		-87		-29
	-1	170		-86		-28
	-1	1		-85		-27
	-1	221		-84		-26
	-1	1		-83		-25
	-1	1		-82		-24
	-1	1		-81		-23
	-1	119		-80		-22
	-1	1		-79		-21
	-1	273		-78		-20
	-1	1		-77		-19
	-1	193		-76		-18
	-1	119		-75		-17
	-1	1		-74		-16
	-1	1		-73		-15
	-1	240		-72		-14
	-1	119		-71		-13
	-1	1		-70		-12
	-1	1		-69		-11
	-1	1		-68		-10
	-1	257		-67		-9
	-1	1		-66		-8
	-1	170		-65		-7
	-1	238		-64		-6
	-1	257		-63		-5
	-1	170		-62		-4
	-1	1		-61		-3
	-1	119		-60		-2
	-1	1		-59		-1
	-1	1		-58		1
	-1	1		-57		2
	-1	170		-56		3
	-1	119		-55		4
	-1	244		-54		5
	-1	1		-53		6
	-1	1		-52		7
	-1	1		-51		8
	-1	232		-50		9
	-1	275		-49		10
	-1	119		-48		11
	-1	193		-47		12
	-1	268		-46		13
	-1	1		-45		14
	-1	1		-44		15
	-1	1		-43		16
	-1	1		-42		17
	-1	119		-41		18
	-1	1		-40		19
	-1	1		-39		20
	-1	209		-38		21
	-1	221		-37		22
	-1	170		-36		23
	-1	257		-35		24
	-1	270		-34		25
	-1	248		-33		26
	-1	193		-32		27
	-1	1		-31		28
	-1	257		-30		29
	-1	1		-29		30
	-1	277		-28		31
	-1	119		-27		32
	-1	1		-26		33
	-1	119		-25		34
	-1	1		-24		35
	-1	119		-23		36
	-1	240		-22		37
	-1	268		-21		38
	-1	1		-20		39
	-1	1		-19		40
	-1	1		-18		41
	-1	1		-17		42
	-1	1		-16		43
	-1	119		-15		44
	-1	1		-14		45
	-1	119		-13		46
	-1	1		-12		47
	-1	119		-11		48
		193		-10		49
		267		-9		49
		1		-8		51
		119		-7		52
		252		-6		53
		273		-5		54
		244		-4		55
		279		-3		56
		1		-2		57
		170		-1		58
		119		1		59
		248		2		60
		119		3		61
		1		4		62
		1		5		63
		240		6		64
		119				65
		119				66
		1				67
		1				68
		1				69
		221				70
		255				71
		1				72
		119				73
		232				74
		1				75
		1				76
		276				77
		193				78
		1				78
		170				80
		1				81
		280				82
		1				83
		221				84
		1				85
		119
		1
		119
		1
		1
		170
		1
		209
		1
		1
		119
		248
		1
		1
		209
		1
		170
		1
		1
		170
		244
		170
		1
		119
		193
		119
		119
		1
		1
		1
		119
		119
		1
		221
		262
		1
		1
		1
		1
		1
		1
		1
		209
		1
		193
		1
		1
		1
		244
		170
		119
		1
		252
		1
		209
		119
		170
		262
		119
		119
		119
		252
		1
		209
		170
		1
		119
		119
		1
		1
		119
		1
		1
		282
		193
		1
		266
		119
		170
		1
		119
		240
		1
		1
		232
		119
		1
		119

## Sheet: D
Table S1D. Genes that negatively regulate autophagy (hits by siRNA screening only)
Gene Symbol	siRNA Screen					Gene Symbol	siRNA Screen					Gene Symbol	siRNA Screen
	1a	2b	3c	4d			1	2	3	4			1	2	3	4
ABCB7				-47		CRABP2				-43		HLA-DRB1		-83
ADRA1A		-74				CRISPLD1				-66		HMGCL		-47
APLP2				-20		CSNK1A1			-21			HRC		-136
ARSE		-79				CSNK1G2			-1			HS3ST4				-41
ASB15				-82		CSNK2A2				-50		HSFY2		-62
ASCC3				-21		CSTB				-3		ICT1		-22
ATG16L2		-50				CYP27A1		-48				IGSF9				-62
BAI1				-40		DAPK2			-1			IRAK3		-43
BAI3		-6				DBX1		-17				ITGAV		-109
BAIAP2		-20				DDX24		-87				IWS1				-69
BCAN				-73		DND1				-33		KIAA0196		-96
BDNF				-60		DYSF				-17		KIF4B		-36
BEGAIN			-18			EPHA6		-31				KREMEN2				-83
BLK			-17			EVL		-94				KRT18		-115
BUB1			-1			F12		-69				KRT81				-30
C18orf8		-64				FABP1		-32				LARP1				-39
C1orf198				-75		FABP4				-31		MAN2A2				-5
CAMK1D			-1			FAM122A				-64		MAPKAPK2			-12
CAMK2D			-1			FANCC		-92				MAST2			-20
CAMKV		-2				FBXL20		-124				MATN3		-61
CDCA8		-54				FFAR1				-4		MCCC1		-18
CDH18				-71		FOXO4				-46		MECOM				-22
CDH19				-56		GAB1				-84		MMACHC		-78
CDK5RAP3		-35				GABBR2		-44				MMP10		-103
CDK8	-2					GHRH				-34		MMP17		-118
CDKL3			-12			GHSR		-91		-19		MMP24				-42
CDKN2D		-12				GJA4		-71				MRPS7				-79
CEACAM8				-37		GJB4				-29		MSI2				-26
CECR2				-68		GLB1L2				-10		MUC3A		-65
CEND1		-56				GNG11		-7				MYL3		-90
CENPJ		-59				GNG5		-68				MYO1H				-55
CHAF1B		-86		-6		GNRH2		-120				NAA25				-54
CHID1		-81				GPR182		-37				NAGK		-67
CHRND		-10				GPX2		-89				NCR3		-13
CHST7				-81		GRK6		-3				NEK4			-1
CHST8				-80		GTF2IRD2		-60				NFIL3		-93
CNKSR2		-23				GTPBP4		-42				NNMT		-113
COL14A1		-128				HERC4				-15		NPTX1		-138
COPE		-127				HIST2H3C		-21				NR0B2				-58
CPNE6		-137				HIVEP2		-102				NRBP2	-3
Table S1D (continued)
NSA2		-135				PXK			-1			SUPT5H				-61
NUDT1		-77				RAB22A				-24		TAB1		-129
OGDH		-123				RAB28				-11		TACR2		-29
P2RX1		-73				RBBP8		-53				TASP1				-53
PA2G4		-133				RFX1		-66				TECTB				-36
PACSIN1			-1			RIOK1			-1			TGFBI		-38
PAFAH1B2				-23		ROCK1	-1					THBS2		-57
PAK6		-88				RPRD1A				-28		THBS4				-49
PAQR6		-28				RPS6KA4				-1		TMOD2				-67
PCGF1		-72				RPS6KL1			-12			TMPRSS5		-116
PCNX				-35		S100A9				-51		TNFRSF14				-78
PDCD5		-30				SACS				-45		TNFRSF17		-134
PFDN2		-84				SAV1				-77		TOMM20				-9
PFKL		-52				SCAMP4		-40				TRAPPC1				-74
PGAP2		-107				SCOC				-8		TRIM69		-19
PHB				-18		SCYL1			-12			TRNT1		-33
PHB2		-97				SDHB		-130				TRPA1		-27
PIGY		-11				SEL1L				-14		TSPAN4		-119
PKLR			-12			SEMA4B		-121				TTC33				-32
PLDN		-25				SETDB1		-75				TUBGCP6		-14
PLVAP				-57		SF3A2		-98				UBA6		-34
PLXNA2		-114				SFSWAP				-52		UBE2D1		-5
PLXNA4				-76		SHISA5		-99				UNC13B		-63
POLR3G		-111				SHPK		-39				URB2		-140
PPFIA4		-108				SIDT1		-45				USP19		-15
PRAF2		-117				SIX2		-95				USP24		-132
PRDX3				-65		SLC25A19		-24				USP27X				-72
PRKAG3		-1				SLC27A1				-13		UST				-44
PRKCZ		-8				SMARCD1		-112				WAC				-25
PROSC		-9				SOCS2				-70		WASF1		-104
PRRG3				-12		SORCS2		-55				WFDC2		-110
PSD		-82				SOX14				-63		WNK2			-1
PTGER2		-26				SP140		-76				XPO1		-142
PTMA		-105				SPECC1L				-2		ZFY		-131
PTPLB				-48		STATH				-16		ZMAT5				-27
PTPRH		-49				STK32C			-1			ZNF28				-7
PTPRU		-141				STK40			-18			ZNF35				-59
Numeric value and corresponding heat map color intensity (blue = negative regulator) reflect gene rank from siRNA screens. As reference, the top-ranked, negative regulators for siRNA Screen 1, 2, 3, and 4 had ranks of -3, -142, -21, and -84, respectively.
aRef #7
bRef #8
cRef #9
dRef #10
	-3	-142	-21	-84
	-2	-141	-20	-83
	-1	-140	-18	-82
	1	-139	-18	-81
	2	-138	-17	-80
	3	-137	-12	-79
	4	-136	-12	-78
		-135	-12	-77
		-134	-12	-76
		-133	-12	-75
		-132	-1	-74
		-131	-1	-73
		-130	-1	-72
		-129	-1	-71
		-128	-1	-70
		-127	-1	-69
		-126	-1	-68
		-125	-1	-67
		-124	-1	-66
		-123	-1	-65
		-122	-1	-64
		-121		-63
		-120		-62
		-119		-61
		-118		-60
		-117		-59
		-116		-58
		-115		-57
		-114		-56
		-113		-55
		-112		-54
		-111		-53
		-110		-52
		-109		-51
		-108		-50
		-107		-49
		-106		-48
		-105		-47
		-104		-46
		-103		-45
		-102		-44
		-101		-43
		-100		-42
		-99		-41
		-98		-40
		-97		-39
		-96		-38
		-95		-37
		-94		-36
		-93		-35
		-92		-34
		-91		-33
		-90		-32
		-89		-31
		-88		-30
		-87		-29
		-86		-28
		-85		-27
		-84		-26
		-83		-25
		-82		-24
		-81		-23
		-80		-22
		-79		-21
		-78		-20
		-77		-19
		-76		-18
		-75		-17
		-74		-16
		-73		-15
		-72		-14
		-71		-13
		-70		-12
		-69		-11
		-68		-10
		-67		-9
		-66		-8
		-65		-7
		-64		-6
		-63		-5
		-62		-4
		-61		-3
		-60		-2
		-59		-1
		-58		1
		-57		2
		-56		3
		-55		4
		-54		5
		-53		6
		-52		7
		-51		8
		-50		9
		-49		10
		-48		11
		-47		12
		-46		13
		-45		14
		-44		15
		-43		16
		-42		17
		-41		18
		-40		19
		-39		20
		-38		21
		-37		22
		-36		23
		-35		24
		-34		25
		-33		26
		-32		27
		-31		28
		-30		29
		-29		30
		-28		31
		-27		32
		-26		33
		-25		34
		-24		35
		-23		36
		-22		37
		-21		38
		-20		39
		-19		40
		-18		41
		-17		42
		-16		43
		-15		44
		-14		45
		-13		46
		-12		47
		-11		48
		-10		49
		-9		49
		-8		51
		-7		52
		-6		53
		-5		54
		-4		55
		-3		56
		-2		57
		-1		58
		1		59
		2		60
		3		61
		4		62
		5		63
		6		64
				65
				66
				67
				68
				69
				70
				71
				72
				73
				74
				75
				76
				77
				78
				78
				80
				81
				82
				83
				84
				85

## Sheet: E
Table S1E. Genes that positively regulate autophagy (hits by siRNA screening only)
Gene Symbol	siRNA Screen					Gene Symbol	siRNA Screen					Gene Symbol	siRNA Screen
	1a	2b	3c	4d			1	2	3	4			1	2	3	4
AATK				61		HHLA3				13		PRPF40B				83
ABCC4				63		HOXA9				46		RASGRF2				33
ACVR1				57		HOXB3				75		RASIP1				28
ADHFE1				19		HRG				23		RBM12				54
AKAP5				81		HSD11B2				66		RING1				18
AMBP				78		HSFX1				11		RPL22				25
ARPP21				15		HUNK	3					SCGB1D2				80
ASPHD2				76		KCNG4				32		SEPT12				22
C8orf33				62		KCTD5				21		SGK1	2
CCDC27				71		KIF25				60		SLC26A1				16
CDK4				78		KIF5C		1				SLC35C1				3
CDX2				72		KLK12				36		SNX20				5
CNOT1				82		KLRG1				67		SNX9				31
CRLF3				27		KNG1				20		STAT2				38
CTBS				42		LOC388276				37		SUCNR1				59
CXorf40A				6		LRRN4				84		TCL1B				1
DMPK				64		MAP2K6	4					TESK1				51
DNAJC22				44		MCTP2				47		TGIF2LX				8
DSTN				73		MEA				4		THY1				12
EPB41L3				69		MEGF10		3				TLK1				68
EPHB3				49		MFAP5				9		TLK2				52
EPT1				48		MYBPC3				43		TOM1L1				35
FAM135A				41		NFKB1		5				TRAM2				7
FAM38B				45		NUP160				56		TRIM51				14
FBXL14				65		PAGE4				55		TSPO2				39
FBXL20				58		PI4K2B				74		VPS16				40
FGD4				2		PLBD1				85		WDR6				10
FZD2				70		PLEKHG4				26		ZNF397				30
GNG3				34		PREX1				17		ZSWIM6				29
Numeric value and corresponding heat map color intensity (red = positive regulator) reflect gene rank from siRNA screens. As reference, the top-ranked, positive regulators for siRNA Screen 1, 2, 3, and 4 had ranks of 4, 6, n/a, and 85, respectively.
aRef #7
bRef #8
cRef #9
dRef #10
	-3	-142	-21	-84
	-2	-141	-20	-83
	-1	-140	-18	-82
	1	-139	-18	-81
	2	-138	-17	-80
	3	-137	-12	-79
	4	-136	-12	-78
		-135	-12	-77
		-134	-12	-76
		-133	-12	-75
		-132	-1	-74
		-131	-1	-73
		-130	-1	-72
		-129	-1	-71
		-128	-1	-70
		-127	-1	-69
		-126	-1	-68
		-125	-1	-67
		-124	-1	-66
		-123	-1	-65
		-122	-1	-64
		-121		-63
		-120		-62
		-119		-61
		-118		-60
		-117		-59
		-116		-58
		-115		-57
		-114		-56
		-113		-55
		-112		-54
		-111		-53
		-110		-52
		-109		-51
		-108		-50
		-107		-49
		-106		-48
		-105		-47
		-104		-46
		-103		-45
		-102		-44
		-101		-43
		-100		-42
		-99		-41
		-98		-40
		-97		-39
		-96		-38
		-95		-37
		-94		-36
		-93		-35
		-92		-34
		-91		-33
		-90		-32
		-89		-31
		-88		-30
		-87		-29
		-86		-28
		-85		-27
		-84		-26
		-83		-25
		-82		-24
		-81		-23
		-80		-22
		-79		-21
		-78		-20
		-77		-19
		-76		-18
		-75		-17
		-74		-16
		-73		-15
		-72		-14
		-71		-13
		-70		-12
		-69		-11
		-68		-10
		-67		-9
		-66		-8
		-65		-7
		-64		-6
		-63		-5
		-62		-4
		-61		-3
		-60		-2
		-59		-1
		-58		1
		-57		2
		-56		3
		-55		4
		-54		5
		-53		6
		-52		7
		-51		8
		-50		9
		-49		10
		-48		11
		-47		12
		-46		13
		-45		14
		-44		15
		-43		16
		-42		17
		-41		18
		-40		19
		-39		20
		-38		21
		-37		22
		-36		23
		-35		24
		-34		25
		-33		26
		-32		27
		-31		28
		-30		29
		-29		30
		-28		31
		-27		32
		-26		33
		-25		34
		-24		35
		-23		36
		-22		37
		-21		38
		-20		39
		-19		40
		-18		41
		-17		42
		-16		43
		-15		44
		-14		45
		-13		46
		-12		47
		-11		48
		-10		49
		-9		49
		-8		51
		-7		52
		-6		53
		-5		54
		-4		55
		-3		56
		-2		57
		-1		58
		1		59
		2		60
		3		61
		4		62
		5		63
		6		64
				65
				66
				67
				68
				69
				70
				71
				72
				73
				74
				75
				76
				77
				78
				78
				80
				81
				82
				83
				84
				85

## Sheet: F
Table S1F. Genes that negatively regulate autophagy (hits by text mining and siRNA screening)
Gene Symbol	Text	siRNA Screen
	Rank	1a	2b	3c	4d
AURKA	-1		-58
CAPN1	-1		-106
CASP1	-134		-41
CLCF1	-1		-70
COX5A	-1		-122
CXCL12	-1		-100
EP300	-122		-125
FGFR1	-1		-4
IGF1	-146		-85
LIF	-1		-101
SOD1	-1		-139
STAT3	-122		-51
Integrated text-mined and siRNA screen data. Numeric value and corresponding heat map color intensity (blue = negative regulator) reflect gene rank from siRNA screens or number of text references (in the case of text-mined data). As reference, the top-ranked, text-mined and siRNA Screen 2 negative regulators had ranks of -160 and -142, respectively.
aRef #7
bRef #8
cRef #9
dRef #10
	-1		-142
	-93		-141
	-158		-140
	-1		-139
	-93		-138
	-93		-137
	-1		-136
	-1		-135
	-1		-134
	-1		-133
	-1		-132
	-1		-131
	-122		-130
	-1		-129
	-134		-128
	-1		-127
	-152		-126
	-134		-125
	-153		-124
	-1		-123
	-142		-122
	-122		-121
	-1		-120
	-93		-119
	-93		-118
	-1		-117
	-1		-116
	-1		-115
	-1		-114
	-1		-113
	-1		-112
	-1		-111
	-1		-110
	-1		-109
	-1		-108
	-1		-107
	-1		-106
	-1		-105
	-122		-104
	-93		-103
	-93		-102
	-1		-101
	-1		-100
	-122		-99
	-93		-98
	-1		-97
	-1		-96
	-1		-95
	-1		-94
	-1		-93
	-1		-92
	-1		-91
	-1		-90
	-93		-89
	-1		-88
	-1		-87
	-1		-86
	-134		-85
	-1		-84
	-1		-83
	-93		-82
	-1		-81
	-1		-80
	-146		-79
	-1		-78
	-142		-77
	-146		-76
	-134		-75
	-1		-74
	-155		-73
	-93		-72
	-93		-71
	-1		-70
	-1		-69
	-1		-68
	-134		-67
	-1		-66
	-1		-65
	-1		-64
	-148		-63
	-93		-62
	-1		-61
	-1		-60
	-93		-59
	-1		-58
	-93		-57
	-122		-56
	-1		-55
	-93		-54
	-1		-53
	-160		-52
	-122		-51
	-1		-50
	-93		-49
	-93		-48
	-1		-47
	-93		-46
	-1		-45
	-1		-44
	-1		-43
	-1		-42
	-93		-41
	-134		-40
	-1		-39
	-1		-38
	-93		-37
	-122		-36
	-1		-35
	-122		-34
	-1		-33
	-1		-32
	-1		-31
	-93		-30
	-145		-29
	-1		-28
	-142		-27
	-122		-26
	-93		-25
	-1		-24
	-122		-23
	-122		-22
	-1		-21
	-1		-20
	-157		-19
	-1		-18
	-1		-17
	-1		-16
	-93		-15
	-134		-14
	-1		-13
	-93		-12
	-1		-11
			-10
	-134		-9
	-148		-8
	-159		-7
	-156		-6
	-93		-5
	-1		-4
	-1		-3
	-1		-2
	-1		-1
	-1		1
	-1		2
	-1		3
	-1		4
	-1		5
	-1		6
	-1
	-1
	-150
	-93
	-1
	-93
	-1
	-150
	-1
	-122
	-93
	-1
	-154

## Sheet: G
Table S1G. Genes that positively regulate autophagy (hits by text mining and siRNA screening)
Gene Symbol	Text	siRNA Screen
	Rank	1a	2b	3c	4d
AEN	1				24
ATG5	284		4
ATG7	283		6
KIF5B	1				53
RELA	170		2
SREBF2	1				77
ULK1 (ATG1)	282	1
Integrated text-mined and siRNA screen data. Numeric value and corresponding heat map color intensity (red = positive regulator) reflect gene rank from siRNA screens or number of text references (in the case of text-mined data). As reference, the top-ranked, text-mined, siRNA Screen 1, siRNA Screen 2, and siRNA Screen 4 positive regulators had ranks of 285, 1, 6, and 85, respectively.
aRef #7
bRef #8
cRef #9
dRef #10
	193	1	1		1
	170	2	2		2
	1	3	3		3
	1	4	4		4
	1		5		5
	232		6		6
	193				7
	119				8
	272				9
	119				10
	221				11
	1				12
	1				13
	232				14
	209				15
	278				16
	193				17
	262				18
	270				19
	193				20
	232				21
	1				22
	1				23
	284				24
	283				25
	261				26
	1				27
	170				28
	170				29
	221				30
	238				31
	285				32
	1				33
	1				34
	281				35
	262				36
	119				37
	221				38
	1				39
	1				40
	119				41
	1				42
	119				43
	1				44
	1				45
	1				46
	1				47
	209				48
	170				49
	1				49
	193				51
	221				52
	119				53
	1				54
	1				55
	209				56
	170				57
	1				58
	221				59
	1				60
	1				61
	1				62
	119				63
	1				64
	273				65
	1				66
	193				67
	119				68
	1				69
	1				70
	240				71
	119				72
	1				73
	1				74
	1				75
	257				76
	1				77
	170				78
	238				78
	257				80
	170				81
	1				82
	119				83
	1				84
	1				85
	1
	170
	119
	244
	1
	1
	1
	232
	275
	119
	193
	268
	1
	1
	1
	1
	119
	1
	1
	209
	221
	170
	257
	270
	248
	193
	1
	257
	1
	277
	119
	1
	119
	1
	119
	240
	268
	1
	1
	1
	1
	1
	119
	1
	119
	1
	119
	193
	267
	1
	119
	252
	273
	244
	279
	1
	170
	119
	248
	119
	1
	1
	240
	119
	119
	1
	1
	1
	221
	255
	1
	119
	232
	1
	1
	276
	193
	1
	170
	1
	280
	1
	221
	1
	119
	1
	119
	1
	1
	170
	1
	209
	1
	1
	119
	248
	1
	1
	209
	1
	170
	1
	1
	170
	244
	170
	1
	119
	193
	119
	119
	1
	1
	1
	119
	119
	1
	221
	262
	1
	1
	1
	1
	1
	1
	1
	209
	1
	193
	1
	1
	1
	244
	170
	119
	1
	252
	1
	209
	119
	170
	262
	119
	119
	119
	252
	1
	209
	170
	1
	119
	119
	1
	1
	119
	1
	1
	282
	193
	1
	266
	119
	170
	1
	119
	240
	1
	1
	232
	119
	1
	119

## Sheet: H
Table S1H. Chemical inhibitors of autophagy from literature searches
Compound	Text Rank		Compound	Text Rank		Compound	Text Rank
3-methyladenosine	-1		epinephrine	-69		oxygen	-102
acetylcholine	-1		erbstatin	-1		pactamycin	-1
acetylcysteine	-102		ethionine	-1		panaxoside A	-1
adenosine	-110		fluridone	-1		pepstatin	-1
ADP	-1		GABA	-1		phenylalanine	-1
amebicide	-69		galactose	-1		phosphatidic acid	-83
amino acids	-116		glutathione	-92		phosphatidylinositol 3,4-diphosphate	-69
ammonium sulfate	-1		glutathione ethylester	-1		phosphatidylinositol 3,4,5-triphosphate	-94
AMP	-106		glycerol	-1		polyinosinic-polycytidylic acid	-1
anisomycin	-1		HCN	-69		polyphenols	-1
arginine	-69		hydroxychloroquine	-102		porfimer	-1
asparagine	-94		hydroxytyrosol	-1		porphine	-1
atropine	-1		imidazole	-1		puromycin	-83
bafilomycin A1	-113		inositol	-83		pyrazolanthrone	-69
BAPTA-AM	-83		isoproterenol	-83		pyrimidine	-1
benzoic acid	-1		leucine	-69		raffinose	-1
benzyl alcohol	-1		lindane	-69		rhapontin	-1
bicyclam	-1		lipoic acid	-1		rifampicin	-1
butylated hydroxyanisole	-1		L-NAME	-69		salvianolic acid B	-1
calyculin A	-1		lucanthone	-1		SB 203580	-83
candesartan	-1		lysophosphatidic acid	-1		SB 216763	-69
carbohydrates	-1		macrofusine	-1		streptomycin	-1
chelerythrine	-1		melatonin	-83		sucrose	-94
chloroquine	-115		menadione	-1		sulfur	-1
cis-isoelemicin	-1		methyl pyruvate	-1		suramin	-1
clarithromycin	-1		mevalonate	-69		tempol	-1
concanamycin a	-1		microcystin-LR	-1		tiron	-1
cycloheximide	-94		myriocin	-1		trichostatin A	-69
cystamine	-1		N-ethylmaleimide	-1		tyrphostin A46	-1
desmethylclomipramine	-1		nitrogen	-112		ubiquinone	-1
dibenziodolium	-1		N-methylarginine	-1		vitamin E	-94
D-sorbitol	-1		okadaic acid	-102
Pathway Studio was used to mine the text of more than 10,000 abstracts and 200 full-text articles from a PubMed search for "autophagy" as described in the text. Numeric value and corresponding heat map color intensity (blue = negative regulator) reflect rank (greater intensity corresponds to greater number of citations). As reference, the top-ranked, text-mined negative regulator had a rank of -1…
3-methyladenine	-117
acadesine	-92
AICAR	-106
ATP	-109
cAMP	-1
cholesterol	-94
cisplatin	-1
cyclosporine	-101
cysteamine	-1
D-glucose	-108
ethanol	-69
genistein	-1
HDAC inhibitor	-1
L-glutamine	-83
LY 294002	-111
metformin	-69
NAD+	-83
nitroprusside	-1
paclitaxel	-1
rottlerin	-1
U0126	-94
wortmannin	-114

## Sheet: I
Table S1I. Chemical stimulators of autophagy from literature searches
Compound	Text Rank		Compound	Text Rank		Compound	Text Rank
1-(p-hydroxyphenoxy)ethylenebisphosphonate	191		butyric acid	215		doxorubicin	252
17-AAG	1		cadmium	252		epirubicin	1
1-methyl-4-phenylpyridinium	252		cadmium chloride	1		estradiol	1
2-aminooctadecane-1,3-diol	215		caffeine	1		ethacrynic acid	1
2-chloro-N6-cyclopentyladenosine	1		calcipotriol	1		etoposide	258
2'-deoxy-5-azacytidine	1		calcitriol	228		everolimus	272
2-deoxyglucose	245		calcium	287		evodiamine	1
2-methoxyestradiol	245		calcium phosphate	191		fasudil	1
2-methoxyethylmercury chlorate	1		cAMP dibutyrate	1		fatty acids	144
3-hydroxybutyric acid	1		camptothecin	144		fenretinide	191
3-nitropropionic acid	144		cannabinoids	144		fingolimod	144
4-hydroxynonenal	1		capsaicin	144		flavones	1
5-fluorouracil	228		carvedilol	1		flavonoids	215
5-iodotubercidin	144		celecoxib	191		fullerene C60	144
7-hydroxystaurosporine	1		ceramides	288		furosemide	1
abscisic acid	1		ceric oxide	144		gangliosides	1
alisol A	1		cerivastatin	144		gemcitabine	144
alisol B	144		ceruletide	1		glidobactin A	1
alisol B 23-acetate	1		cetuximab	191		glucocorticoids	215
aloe-emodin	1		ClCCP	1		glucosamine	1
alpha-ecdysone	228		clioquinol	1		glucose-6-P	1
aminolevulinic acid	1		clonazepam	1		glycosides	191
amiodarone	144		clonidine	1		gossypol	191
ammonia	228		combretastatin	1		H2O2	280
ammonium chloride	144		combretastatin A4	1		helenalin	1
anthocyanins	258		compound 17	1		hormone	228
antibiotic FR 901228	1		crustecdysone	1		hydrogen fluoride	1
AR-12	144		curcumin	264		imatinib	279
arsenic	191		DAMPP	1		imiquimod	191
arsenite	276		dasatinib	228		ionomycin	191
ascorbate	272		deferoxamine	228		iron	228
aspirin	1		dexamethasone	245		iron monooxide	1
atorvastatin	144		D-fructose	1		isothiocyanic acid	1
aurintricarboxylic acid	144		diacylglycerol	1		lactacystin	1
azithromycin	1		didanosine	1		L-glutamate	1
bafetinib	144		dihydrocapsaicin	191		licochalcone a	1
BCG vaccine	1		dihydroceramide	1		lipopolysaccharide	268
benzalkonium chloride	1		dihydrotestosterone	1		lithium	286
benzyl isothiocyanate	144		dihydroxyacetone	1		lithium chloride	191
berberine	144		diptheria toxin	144		lonafarnib	1
bile acids	1		diquat	1		loperamide	1
bisbenzimide	144		disodium selenite	215		L-proline	1
bortezomib	278		dithiothreitol	144		L-sulforaphane	1
brefeldin A	191		DMSO	144		lysine acetylsalicylate	1
bromodeoxyuridine	1		dopamine	228		magnolol	1
Table S1I (continued)
mangostin	1		platonin	1		sphingolipids	228
manumycin	1		plumbagin	1		staurosporine	1
matrine	144		polyglutamine	144		steroids	215
melphalan	1		pramipexole	1		sulfaphenazole	1
methamphetamine	144		progesterone	1		sulforaphane	268
methylglyoxal	1		propachlor	1		superoxide radical	215
methylpyruvate	1		propionic acid	144		tamoxifen	280
methylselenic acid	1		protopanaxadiol	1		temozolomide	283
MG-132	191		prunin	1		temsirolimus	258
minocycline	1		pseudolaric acid B	1		tetrahydrocannabinol	1
minoxidil	1		pterostilbene	1		thalidomide	1
monensin	1		quercetin	1		thapsigargin	272
morphine	144		quinacrine	1		thioguanine	215
MPTP	1		R59022	1		thyroid hormones	1
muramyl dipeptide	144		ranpirnase	1		topotecan	1
N-acetylsphingosine	252		rapamycin	291		tozasertib	1
naringin	144		resveratrol	289		trastuzumab	1
nelfinavir	228		retinoic acid	1		trehalose	280
neodymium oxide	144		rilmenidine	144		trichokonin VI	1
neutral red	1		reactive oxygen species (ROS)	290		triciribine	1
niclosamide	144		roscovitine	1		trifluoperazine	1
nicotinamide	1		rose bengale	1		triptolide	144
nitrosocysteine	1		rosiglitazone	1		triterpenes	1
NO	228		rotenone	245		triterpenoids	228
nortriptyline	1		saponins	1		troglitazone	144
N-phosphonacetyl-l-aspartate	1		saquinavir	1		tryptamine	144
obatoclax	144		SB 202190	215		tunicamycin	272
oligomycin A	1		selective estrogen receptor modulator	144		ursolic acid	1
olomoucine	1		selenium	1		valproic acid	191
oridonin	284		selenous acid	191		vinblastine	268
oroxylin A	1		seocalcitol	228		vincristine	1
oxaliplatin	1		sesamin	1		vinorelbine	1
oxalylglycine	1		shogaol	1		vitamin D	228
oxidopamine	191		sialic acid	144		vitamin D3	258
palmitic acid	215		silibinin	191		vitamin K2	215
pancratistatin	1		simvastatin	191		voacamine	1
paraquat	245		sodium	1		vorinostat	268
perhexiline	144		sodium 5,6-benzylidene-L-ascorbate	1		wogonin	1
perifosine	191		sodium arsenite	1		xestospongin B	245
phenethyl isothiocyanate	144		sodium chloride	144		XK-469	144
phenylephrine	1		sodium phenylacetate	1		Y-27632	1
phorbol myristate acetate	191		sorafenib	258		YM-155	1
phosphatidylethanolamine	228		soraphen A	1		zinc	144
phosphatidylinositol 3,5-diphosphate	1		spermidine	264
phosphatidylinositol 3-phosphate	284		spermine	1
Pathway Studio was used to mine the text of more than 10,000 abstracts and 200 full-text articles from a PubMed search for "autophagy" as described in the text. Numeric value and corresponding heat map color intensity (red = positive regulator) reflect rank (greater intensity corresponds to greater number of citations). As reference, the top-ranked, text-mined positive regulator had a rank of 291.
3-methyladenine	1
acadesine	1
cholesterol	1
cysteamine	1
genistein	1
U0126	1
wortmannin	1
cisplatin	276
HDAC inhibitor	267
D-glucose	264
cAMP	258
metformin	252
rottlerin	252
ATP	245
LY 294002	228
cyclosporine	215
NAD+	215
AICAR	191
ethanol	191
L-glutamine	191
nitroprusside	144
paclitaxel	144

## Sheet: J
Table S1J. Chemicals that both inhibit and stimulate autophagy from literature searches
Compound	Text Rank (-)	Text Rank (+)
3-methyladenine	-117	1
acadesine	-92	1
AICAR	-106	191
ATP	-109	245
cAMP	-1	258
cholesterol	-94	1
cisplatin	-1	276
cyclosporine	-101	215
cysteamine	-1	1
ethanol	-69	191
genistein	-1	1
glucose	-108	264
glutamine	-83	191
HDAC inhibitor	-1	267
LY 294002	-111	228
metformin	-69	252
NAD+	-83	215
nitroprusside	-1	144
paclitaxel	-1	144
rottlerin	-1	252
U0126	-94	1
wortmannin	-114	1
Pathway Studio was used to mine the text of more than 10,000 abstracts and 200 full-text articles from a PubMed search for "autophagy." Numeric value and corresponding heat map color intensity (blue = negative regulator, red = positive regulator) reflect rank from number of text references. As reference, the top-ranked, text-mined negative and positive regulators had ranks of -117 and 291, respec…
3-methyladenosine	-1	191	1-(p-hydroxyphenoxy)ethylenebisphosphonate
acetylcholine	-1	1	17-AAG
acetylcysteine	-102	252	1-methyl-4-phenylpyridinium
adenosine	-110	215	2-aminooctadecane-1,3-diol
ADP	-1	1	2-chloro-N6-cyclopentyladenosine
amebicide	-69	1	2'-deoxy-5-azacytidine
amino acids	-116	245	2-deoxyglucose
ammonium sulfate	-1	245	2-methoxyestradiol
AMP	-106	1	2-methoxyethylmercury chlorate
anisomycin	-1	1	3-hydroxybutyric acid
arginine	-69	144	3-nitropropionic acid
atropine	-1	1	4-hydroxynonenal
bafilomycin A1	-113	228	5-fluorouracil
BAPTA-AM	-83	144	5-iodotubercidin
benzoic acid	-1	1	7-hydroxystaurosporine
benzyl alcohol	-1	1	abscisic acid
bicyclam	-1	1	alisol A
butylated hydroxyanisole	-1	144	alisol B
calyculin A	-1	1	alisol B 23-acetate
candesartan	-1	1	aloe-emodin
carbohydrates	-1	228	alpha-ecdysone
chelerythrine	-1	1	aminolevulinic acid
chloroquine	-115	144	amiodarone
cis-isoelemicin	-1	144	ammonium chloride
clarithromycin	-1	258	anthocyanins
concanamycin a	-1	1	antibiotic FR 901228
cycloheximide	-94	144	AR-12
cystamine	-1	191	arsenic
desmethylclomipramine	-1	276	arsenite
dibenziodolium	-1	272	ascorbate
D-sorbitol	-1	1	aspirin
epinephrine	-69	144	atorvastatin
erbstatin	-1	144	aurintricarboxylic acid
ethionine	-1	1	azithromycin
fluridone	-1	144	bafetinib
GABA	-1	1	BCG vaccine
galactose	-1	1	benzalkonium chloride
glutathione	-92	144	benzyl isothiocyanate
glutathione ethylester	-1	144	berberine
glycerol	-1	1	bile acids
HCN	-69	144	bisbenzimide
hydroxychloroquine	-102	278	bortezomib
hydroxytyrosol	-1	191	brefeldin A
imidazole	-1	1	bromodeoxyuridine
inositol	-83	215	butyric acid
isoproterenol	-83	1	butyric acid
L-asparagine	-94	252	cadmium
lindane	-69	1	cadmium chloride
lipoic acid	-1	1	caffeine
L-leucine	-69	1	calcipotriol
L-NAME	-69	228	calcitriol
LPA	-1	287	calcium
L-phenylalanine	-1	191	calcium phosphate
lucanthone	-1	1	cAMP dibutyrate
macrofusine	-1	144	camptothecin
melatonin	-83	144	cannabinoids
menadione	-1	144	capsaicin
methyl pyruvate	-1	1	carvedilol
mevalonate	-69	191	celecoxib
microcystin-LR	-1	288	ceramides
myriocin	-1	144	ceric oxide
N-ethylmaleimide	-1	144	cerivastatin
nitrogen	-112	1	ceruletide
N-methylarginine	-1	191	cetuximab
okadaic acid	-102	1	ClCCP
oxygen	-102	1	clioquinol
pactamycin	-1	1	clonazepam
panaxoside A	-1	1	clonidine
pepstatin	-1	1	combretastatin
phosphatidic acid	-83	1	combretastatin A4
PIP3	-94	1	compound 17
polyinosinic-polycytidylic acid	-1	1	crustecdysone
polyphenols	-1	264	curcumin
porfimer	-1	1	DAMPP
porphine	-1	228	dasatinib
PtdIns 3,4-P2	-69	228	deferoxamine
puromycin	-83	245	dexamethasone
pyrazolanthrone	-69	1	D-fructose
pyrimidine	-1	1	diacylglycerol
raffinose	-1	1	didanosine
rhapontin	-1	191	dihydrocapsaicin
rifampicin	-1	1	dihydroceramide
salvianolic acid B	-1	1	dihydrotestosterone
SB 203580	-83	1	dihydroxyacetone
SB-216763	-69	144	diptheria toxin
streptomycin	-1	1	diquat
sucrose	-94	215	disodium selenite
sulfur	-1	144	dithiothreitol
suramin	-1	144	DMSO
tempol	-1	228	dopamine
tiron	-1	252	doxorubicin
trichostatin A	-69	1	epirubicin
tyrphostin A46	-1	1	estradiol
ubiquinone	-1	1	ethacrynic acid
vitamin E	-94	258	etoposide
		272	everolimus
		1	evodiamine
		1	fasudil
		144	fatty acids
		191	fenretinide
		144	fingolimod
		1	flavones
		215	flavonoids
		144	fullerene C60
		1	furosemide
		1	gangliosides
		144	gemcitabine
		1	glidobactin A
		215	glucocorticoids
		1	glucosamine
		1	glucose-6-P
		191	glycosides
		191	gossypol
		280	H2O2
		1	helenalin
		228	hormone
		1	hydrogen fluoride
		279	imatinib
		191	imiquimod
		191	ionomycin
		228	iron
		1	iron monooxide
		1	isothiocyanic acid
		1	lactacystin
		1	L-glutamate
		1	licochalcone a
		286	lithium
		191	lithium chloride
		1	lonafarnib
		1	loperamide
		1	L-proline
		268	LPS
		1	L-sulforaphane
		1	lysine acetylsalicylate
		1	magnolol
		1	mangostin
		1	manumycin
		144	matrine
		1	melphalan
		144	methamphetamine
		1	methylglyoxal
		1	methylpyruvate
		1	methylselenic acid
		191	MG-132
		1	minocycline
		1	minoxidil
		1	monensin
		144	morphine
		1	MPTP
		144	muramyl dipeptide
		252	N-acetylsphingosine
		144	naringin
		228	nelfinavir
		144	neodymium oxide
		1	neutral red
		228	NH3
		144	niclosamide
		1	nicotinamide
		1	nitrosocysteine
		228	NO
		1	nortriptyline
		1	N-phosphonacetyl-l-aspartate
		144	obatoclax
		1	oligomycin A
		1	olomoucine
		284	oridonin
		1	oroxylin A
		1	oxaliplatin
		1	oxalylglycine
		191	oxidopamine
		215	palmitic acid
		1	pancratistatin
		245	paraquat
		144	perhexiline
		191	perifosine
		144	phenethyl isothiocyanate
		1	phenylephrine
		191	phorbol myristate acetate
		228	phosphatidylethanolamine
		1	platonin
		1	plumbagin
		144	polyglutamine
		1	pramipexole
		1	progesterone
		1	propachlor
		144	propionic acid
		1	protopanaxadiol
		1	prunin
		1	pseudolaric acid B
		1	PtdIns 3,5-P2
		284	PtdIns3P
		1	pterostilbene
		1	quercetin
		1	quinacrine
		1	R59022
		1	ranpirnase
		291	rapamycin
		289	resveratrol
		1	retinoic acid
		144	rilmenidine
		290	ROS
		1	roscovitine
		1	rose bengale
		1	rosiglitazone
		245	rotenone
		1	saponins
		1	saquinavir
		215	SB 202190
		144	selective estrogen receptor modulator
		1	selenium
		191	selenous acid
		228	seocalcitol
		1	sesamin
		1	shogaol
		144	sialic acid
		191	silibinin
		191	simvastatin
		1	sodium
		1	sodium 5,6-benzylidene-L-ascorbate
		1	sodium arsenite
		144	sodium chloride
		1	sodium phenylacetate
		258	sorafenib
		1	soraphen A
		264	spermidine
		1	spermine
		228	sphingolipids
		1	staurosporine
		215	steroids
		1	sulfaphenazole
		268	sulforaphane
		215	superoxide radical
		280	tamoxifen
		283	temozolomide
		258	temsirolimus
		1	tetrahydrocannabinol
		1	thalidomide
		272	thapsigargin
		215	thioguanine
		1	thyroid hormones
		1	topotecan
		1	tozasertib
		1	trastuzumab
		280	trehalose
		1	trichokonin VI
		1	triciribine
		1	trifluoperazine
		144	triptolide
		1	triterpenes
		228	triterpenoids
		144	troglitazone
		144	tryptamine
		272	tunicamycin
		1	ursolic acid
		191	valproic acid
		268	vinblastine
		1	vincristine
		1	vinorelbine
		228	vitamin D
		258	vitamin D3
		215	vitamin K2
		1	voacamine
		268	vorinostat
		1	wogonin
		245	xestospongin B
		144	XK-469
		1	Y-27632
		1	YM-155
		144	zinc
