# Supplementary material for: A curated census of autophagy-modulating proteins and small molecules: Candidate targets for cancer therapy
Source: Autophagy. 2014 May 12;10(7):1316–26. doi: 10.4161/auto.28773 (PMC4203555; doi:10.4161/auto.28773)
Supplement: Additional material [file auto-10-1316-s03.xls]

## Sheet: Notes
Tab Name	Description
1_Txt	This is the initial/raw text mining output from Pathway Studio. All sentences have been manually curated (i.e., we read them) and relations colored GREEN if accurate, RED if a change was needed, and BLACK if deletion was needed (due to non-resolvable ambiguity)
2_Txt	This is the processed version of the previous tab. All relations colored RED or BLACK in the previous step have been addressed/changed as indicated in the previous tab, including changing entity names, direction of regulation, and number of references.
3_Txt	This is the same as the previous tab, except trimmed down to just entity name, effect (positive or negative), and number of references to facilitate next steps
3_Txt_Negative	From the 3_Txt tab, only negative relations are listed here (dual regulators are colored gray at the bottom)
3_Txt_Positive	From the 3_Txt tab, only positive relations are listed here (dual regulators are colored gray at the bottom)
3_Txt_Dual	From the 3_Txt tab, only dual regulators (entities reported to both positively and negatively regulate autophagy) are listed here
4_Txt_Negative	From the 3_Txt_Negative tab, relations were rank sorted based on # of REFS (largest to smallest), then converted to corresponding RANK values (the most cited regulator has the smallest rank, "1"). In the event of a tie, the rank assigned to all tied values should be the rank that would have been largest if there were not a tie. Those values were then converted to INVERTED RANK by performing the r…
4_Txt_Positive	Same as 4_Txt_Negative, but from the 3_Txt_Positive tab, the output is positive regulators only. Note: a negative sign was not applied to the INVERTED RANK values as done with the 4_Txt_Negative tab.
4_Txt_Dual	same as 4_Txt_Positive, but from the 3_Txt_Dual tab, the output is dual regulators only.
4_siRNA1	Data from siRNA Screen 1 (REF #7); this screen included 753 siRNA pools, of which 705 could be mapped to genes in the current build of the human genome (February 11, 2013). Screen 1 yielded 38 primary screen hits (Supplemental Table S1 from that paper), of which 7 were validated (by the authors of that paper) and used for our Analysis. Data were converted to RANK values as described for text enti…
4_siRNA2	Data from siRNA Screen 2 (REF #8); this screen included 21,121 siRNA pools, of which 16,492 could be mapped to genes in the current build of the human genome (February 11, 2013). Screen 2 yielded 236 primary screen hits (Supplemental Table S1 from that paper), of which 148 were validated and used for our analysis. Data were converted to RANK values as described above. Redundant gene symbols and a…
4_siRNA3	Data from siRNA Screen 3 (REF #9); this screen included 726 individual siRNAs in two replicate screens and yielded 21 validated hits (Supplemental Table S1 from that paper). After sorting the results by descending maximum LC3 accumulation score, data were converted to RANK values as described above. Redundant gene symbols and aliases have been updated and resolved into official HUGO gene symbols.
4_siRNA4	Data from siRNA Screen 4 (REF #10); this screen included 21,121 siRNA pools, of which 16,492 could be mapped to genes in the current build of the human genome (February 11, 2013). Screen 4 yielded 190 validation screen hits (Supplemental Table S3 from that paper), of which seven (MGC20806, KIAA0063, FLJ21986, DKRZP434C245, FLJ20534, FLJ22531, and FLJ22056) were removed from our analysis due to th…
4_AIN	data from Autophagy Interaction Network (Nature 2010); this screen used mass spectrometry-based proteomics to identify 409 autophagy-associated proteins (Supplementary Table S2 from that paper), which are considered positive autophagy regulators in our analysis.
4_Proteome	data from proteomic screen (REF #4); this screen used mass spectrometry-based proteomics to identify 728 putative autophagosome-associated proteins (Cluster A data from Supplemental Tables 1-3 from that paper), which are considered positive autophagy regulators in our supplementary analysis. Four of those hits (LOC653287, LOC651789, LOC653994, and SYPL1_C) were removed from our analysis due to th…
5_CompiledData	assimilated gene lists from previous tabs; columns A-D list the text-mined hits (RED gene symbols indicate dual regulators), columns E-K list the siRNA screen hits, columns L-O list union and intersection analyses of siRNA data sets, column P lists hits from the Autophagy Interaction Network (4_AIN), and column Q lists hits from the proteomic screen (4_Proteome) of autophagosome components.

## Sheet: 1_Txt
Relation	Effect (old)	Effect (new) or change	Sentence	# of References	MedLine Reference
ABCB1 ---> autophagy	unknown		Here we show that P-glycoprotein (P-gp) mediates cell-cycle arrest and autophagy induced by celecoxib in human multidrug-resistant overexpressing hepatocellular carcinoma cell line by down-regulation of the HGF/MET autocrine loop and Bcl-2 expression., In contrast, Mazzanti et al. (2009) reported that induction of autophagy by celecoxib (2.5 and 5 µM) is mediated by P-glycoprotein and Bcl2 via a …	2	19447220:2, 19706164:1268
ABL1 ---> autophagy	unknown	positive; 4 REFS	Abl kinases regulate autophagy by promoting the trafficking and function of lysosomal components., Pendergast, Abl kinases regulate autophagy by promoting the trafficking and function of lysosomal components, J.	6	18945674:100, 20548331:1585, 100000412:10384, 100000470:10270, 100000416:10542, 100000463:10480
actin filament ---> autophagy	unknown	positive; 3 REFS	It has been suggested that intermediate and actin filaments may be involved in the early stages of autophagy., Often, an intact actin cytoskeleton also appears to be essential for these selective autophagy pathways, which is not the case for macroautophagy., DISCUSSION TOP ABSTRACT INTRODUCTION MATERIALS AND METHODS RESULTS DISCUSSION REFERENCES The Arp2/3 Complex Is Required for Selective Autoph…	4	20548331:1059, 20124347:1131, 18287533:1342, 100000416:10036
actin related protein 2/3 complex ---> autophagy	unknown	positive	Overall, these results suggest that the function of the Arp2/3 complex is required particularly for selective autophagy.	1	18287533:1341
ACTR2 ---| autophagy	negative	positive	Thus, we concluded that bulk autophagy is only partially blocked in the arp2-1 mutant.	1	18287533:1164
ADIPOQ ---| autophagy	negative	1 REF	This deadlock led to our hypothesis that adiponectin inhibits autophagy through a novel mediator., Cowerd et al2 present a convincing case that the actions of a novel protein, suppressor of glucose by autophagy , can explain how adiponectin leads to insulin-dependent inhibition of autophagy during the activation of adenosine monophosphate kinase., Our initial interest in suppressor of glucose by …	4	20813965:3, 100000402:10014, 100000403:10004, 100000402:10033
AEN ---> autophagy	unknown	positive	Our results show that ISG20L1 is contributing to cellular demise by modulating the process of autophagy that is commonly associated with type II cell death [57,58].	1	20429933:1269
AGER --+> autophagy	positive	6 REFS	Recently we reported that RAGE-HMGB1 critically regulates autophagy and apoptosis in pancreatic cancer cells in vivo and in vitro in response to chemotherapy., Moreover, RAGE-sustained autophagy is associated with decreased phosphorylation of mammalian target of rapamycin (mTOR) and increased Beclin-1/VPS34 autophagosome formation., The receptor for advanced glycation end products (RAGE) sustains…	10	20978368:2, 19834494:7, 21151175:1105, 20028726:1100, 21311563:1163, 100000490:10464, 100000482:10352, 100000481:10352, 100000482:10131, 100000481:10131
AGER ---> autophagy	unknown	positive	In pancreatic tumor cell lines, AGER-mediated autophagy promotes interleukin-6 (IL6)-induced phosphorylation of signal transducer and activator of transcription 3 and mitochondrial localization of phosphorylation of signal transducer and activator of transcription 3.	1	22722139:4
AGT --+> autophagy	positive		To determine whether there is a causal relationship between ANG II-induced oxidative stress and induction of autophagy, we evaluated the effect of antioxidants on ANG II-induced autophagy., Methods and Results: Angiotensin II increases mitochondrial reactive oxygen species in cardiomyocytes, concomitant with increased mitochondrial protein carbonyls, mitochondrial DNA deletions, increased autopha…	4	20484657:8, 21311045:2, 19433781:1254, 19955853:100
AGTR1 --+> autophagy	positive		Coexpression of a high ratio of AT(2):AT(1) (Ad-AT(2):Ad-AT(1) multiplicity of infection ratio: 20:5) receptors completely abrogated the AT(1)-mediated increase in autophagy (9.3+/-1.4 versus 33.3+/-4.1 autophagosomes per cell; P<0.05)., The authors concluded that autophagy in cardiomyocytes is reciprocally regulated by AT1R and AT2R and suggested that the AT2R may be a novel therapeutic target i…	2	19433781:4, 19433774:1074
AGTR2 ---> autophagy	unknown	negative	Angiotensin II type 2 receptor antagonizes angiotensin II type 1 receptor-mediated cardiomyocyte autophagy., Porrello et al7 report in this issue of Hypertension that autophagy is promoted by angiotensin via the AT1R but is diminished via the AT2R.	2	19433781:100, 19433774:1064
AIFM1 ---> autophagy	unknown		To our knowledge, this is the first report demonstrating developmental regulation of AIF-mediated cell death as well as involvement of autophagy in a model of brain injury., Since there is no evidence so far suggesting AIF has any role in autophagy, it is possible that the PARP-1 [->] AIF [->] nuclei theme and PARP-1-mediated autophagy are independent pathways, both contributing to caspase-indepe…	2	15592434:7, 16702227:1348
AIRE ---> autophagy			Our findings indicate that AIRE plays a role in the regulation of autophagy in THP-1 human monocytes.	1	21191841:5
AKT1 ---| autophagy	negative	71 REFS	Finally, EphB2 expression inactivates Akt, which is a known inhibitor of autophagy., Furthermore, the Akt inhibitor radiosensitized both U87-MG and U87-MGDeltaEGFR cells by enhancing autophagy., Blockade of autophagy was dependent on Src-Akt and STAT3 triggered by HIV-1 Tat and IL-10., Compared with the control cells, Akt overexpressing cells showed delayed onset of apoptosis and autophagy during…	75	20046096:10, 17786305:8, 20661303:6, 18983878:3, 20629079:9, 21307130:0, 19371598:3, 19305139:3, 18790238:3, 19430698:11 <more data available...>
AKT1 ---> autophagy	unknown	negative; 5 REFS	By contrast, a constitutively active form of Akt resulted in reduced levels of autophagy., Akt inactivation can lead to autophagy and cell survival as shown, or apoptotic cell death., dimethyl sulfoxide-induced autophagy is controlled through ATF4-mediated downregulation of phosphorylated AKT1., dimethyl sulfoxide-induced autophagy is controlled through ATF4mediated downregulation of phosphorylat…	7	100000331:10219, 100000331:10116, 100000298:10141, 100000298:10075, 100000373:10474, 100000390:10195, 100000431:10133
AKT2 ---| autophagy	negative		Constitutive expression of AKT1 and AKT2 inhibited dasatinib-induced autophagy in both HEY and SKOv3 cells.	1	20629079:9
ALDH2 --+> autophagy	positive	negative	Ge, W. and Ren, J. mTOR-STAT3-notch signaling contributes to ALDH2-induced protection against cardiac contractile dysfunction and autophagy under alcoholism.	1	100000039:10239
ALDH2 ---> autophagy	unknown	negative	On the contrary, ALDH2 overtly inhibited autophagy during reperfusion accompanied by the activation of Akt and mTOR.	1	20705694:6
AMBRA1 --+> autophagy	positive	23 REFS	AMBRA1, a BECLIN 1-interacting protein, positively regulates the BECLIN 1-dependent programme of autophagy., We found that Ambra1 is a positive regulator of the Becn1-dependent programme of autophagy, as revealed by its overexpression and by RNA interference experiments in vitro., DLC1 down-regulation induces AMBRA1-dependent autophagy., Importantly, basal autophagy appears to be reduced in Ambra…	26	21358617:1, 17589504:5, 20921139:1198, 18451869:1133, 19265852:1303, 19528948:1104, 18369370:1263, 19079287:1225, 17893711:1407, 19575363:2056 <more data available...>
AMBRA1 ---> autophagy	unknown	positive; 1 REF	Ambra1 regulates autophagy and development of the nervous system., The dynamic interaction of AMBRA1 with the dynein motor complex regulates mammalian autophagy., Either way, Bcl-2 would be exerting a regulatory role highlighting its importance as a negative regulator of autophagy, and the interaction between Bcl-2 and AMBRA1 represents a novel mechanism to regulate autophagy., As a Beclin 1-bind…	18	100000489:10271, 100000482:10325, 100000481:10325, 100000452:10790, 100000404:10167, 100000400:10430, 100000399:10321, 100000397:10299, 100000367:10290, 100000366:10491 <more data available...>
ANXA5 ---| autophagy	negative		C, measurement of apoptosis following inhibition of autophagy by bafilomycin A using annexin V-propidium iodide staining and flow cytometry.	1	100000426:10203
APOB ---| autophagy	negative		The occurrence of ApoB-crescents drastically increased upon inhibition of proteasomes or autophagy.	1	18577578:1056
APOL1 ---> autophagy	unknown	positive	ApoL6 induces apoptosis (type I), whereas apoL1 induces autophagy (type II)., A newly identified BH3-only protein, apolipoprotein L1, was also found to induce cell death via autophagy.	2	18505729:1312, 19179668:1152
apoptosome ---> autophagy	unknown		On the basis of compared phenotypical analysis, here we discuss the relative importance of a tuned control of both apoptosome-mediated cell death and basal autophagy for regulating the correct morphogenesis and cell number in developing central nervous system .	1	18451869:4
APP --+> autophagy	positive		Subsequently, low molecular weight Abeta triggered autophagy and enhanced lysosomal degradation, as shown by electron microscopy and live-cell imaging., The expression of human amyloid beta 42 peptide (Aß(1-42)), but not Aß(1-40) in Drosophila brain induces an early onset and progressive autophagy-lysosomal neuropathology., Furthermore, tissue culture of murine brain sections from GFP-LC3 transge…	6	19386229:5, 21076961:1, 19815818:6, 19813145:100, 20660724:1130, 20178983:1337
AR ---> autophagy	unknown		Cytoplasmic retention of polyglutamine-expanded androgen receptor ameliorates disease via autophagy in a mouse model of spinal and bulbar muscular atrophy.	1	19279159:100
ARIH1 --+> autophagy	positive		Moreover, interferon -? and its effector Irgm1 (the interferon-inducible immunity-related GTPase family M member 1; also known www.annualreviews.org • Regulation of Autophagy Toll-like receptor: Toll-like receptor E V I E W R S 81 A D V A N C I N E ANRV394-GE43-04 ARI 25 July 2009 3:49 Annu. Rev. Genet. 2009.43. Downloaded from arjournals.annualreviews.org by UT M.D. Anderson Cancer Center on 09/…	1	100000373:10335
ASAH1 --+> autophagy	positive		Thus, we conclude that Acid ceramidase overexpression increases autophagy in prostate cancer cells, and that increased autophagy enhances resistance to ceramide.	1	21116286:5
ATF4 ---| autophagy	negative	1 REF	These results indicate that the autophagy induced by loss of ATF4 in the HT1080 cells promotes survival., Therefore, although ATF4 upregulation because of proteasomal inhibition can positively affect autophagy, lack of ATF4 can also indirectly promote autophagy through a distinct mechanism involving Asn depletion and GCN2 activation.	6	100000421:10057, 100000263:10057, 100000180:10057, 100000421:10209, 100000263:10209, 100000180:10209
ATF4 --+> autophagy	positive	3 REFS	It has been reported that after Bortezomib treatment, ATF4 promotes autophagy by upregulating light chain3B levels and this confers protection against Bortezomib-induced apoptosis (Milani et al, 2009)., MAP1LC3B (LC3B) is a key component of the autophagosomal membrane, and in this study we demonstrate that ATF4 facilitates autophagy through direct binding to a cyclic AMP response element binding …	6	100000421:10207, 100000263:10207, 100000180:10207, 100000445:10003, 100000277:10003, 100000503:10142
ATF4 ---> autophagy	unknown	negative and positive; 1 and 4 REFS	We show that ATF4 and LC3B play a critical role in activating autophagy and protecting cells from Bortezomib-induced cell death., In this study, we demonstrate that severe hypoxia leads to endoplasmic reticulum stress and induces ATF4-dependent autophagy through LC3 as a survival mechanism., PERK induction of ATF4 during hypoxia is required for maintenance of autophagy., Regulation of autophagy b…	30	19417138:8, 20514020:6, 20038797:1173, 100000289:10406, 100000252:10109, 100000489:10325, 100000269:10145, 100000428:10145, 100000313:10261, 100000252:10010 <more data available...>
ATG10 ---> autophagy	unknown	positive	The IP(3)R antagonist xestospongin B induces autophagy in human cells through a pathway that requires the obligate contribution of Beclin-1, Atg5, Atg10, Atg12 and hVps34, yet is inhibited by endoplasmic reticulum-targeted Bcl-2 or Bcl-XL, two proteins that physically interact with IP(3)R., These data indicate that the Cys-133 by Ser mutation in Apg10p causes a defect in autophagy., Xestospongin …	5	17404493:2, 10508157:1150, 17256008:1091, 19713938:1219, 16609004:1036
ATG12 --+> autophagy	positive		Covalent attachment of Apg12-Apg5 is essential for autophagy., The Atg12-Atg5 conjugate is essential for autophagy, an intracellular bulk degradation process., The Atg12-Atg5 conjugate is essential for autophagy, the bulk degradation process of cytoplasmic components by the vacuolar/lysosomal system., The mRNA of atg5, atg8 and atg12 which participated the formation of autophagy were expressed mo…	39	12672448:2, 16874032:1, 17565192:1, 16874047:1, 19174008:5, 20629079:6, 19696026:3, 20136727:7, 18997338:0, 17404493:2 <more data available...>
ATG12 ---> autophagy	unknown	positive; 2 REFS	The Atg12-Atg5 conjugate has a novel E3-like activity for protein lipidation in autophagy., The Autophagy-Related12-Atg5 conjugate has a novel E3-like activity for protein lipidation in autophagy., Pyo et al.10 have shown that the attachment of Atg12 to Atg5, and very probably the involvement of the Atg12-modified Atg5 in autophagy, are required to trigger cell death., In the present study, we sh…	9	100000502:10406, 100000452:11070, 100000435:10266, 100000373:10587, 100000336:10094, 100000343:10088, 100000416:10245, 100000469:10028, 22682742:100
ATG12P1 ---> autophagy			It was reported that murine hepatitis virus, which belongs to the coronavirus family, colocalizes with the ubiquitin-like autophagy proteins (LC3 and Atg12p) and that viral replication is impaired in autophagy knockout (Atg5-/-) embryonic stem cell lines (31).	1	18596087:1230
ATG13 ---> autophagy	unknown	positive; 4 REFS	The interaction between Atg1 and autophagy-related13 is important for autophagy. (A) Mutations in the C terminus of Atg1 disrupt its interaction with autophagy-related13 based on a yeast two-hybrid assay., This result suggested that the proper interaction between autophagy-related13 and autophagy-related17 is also required to induce autophagy resulting from inactivation of PKA and Sch9., The mamm…	5	18077553:1291, 17699586:1178, 19373247:1134, 100000432:10061, 100000432:10017
ATG14 --+> autophagy	positive		PI3KC3 recruitment and autophagy stimulation by Barkor/Atg14(L) require the BATS domain., Overexpression of Barkor leads to autophagy activation and increased number and enlarged volume of autophagosomes., The Atg14L complex, which positively regulates autophagy at an early step, localizes to the phagophore/isolation membrane, autophagosome and endoplasmic reticulum., Rather, it associates with t…	15	21518905:7, 19050071:6, 19550146:3, 21059846:6, 19270693:3, 20713597:1158, 20548331:1450, 19575363:2085, 19737785:1468, 20089931:2062 <more data available...>
ATG14 ---> autophagy	unknown	positive; 1 REF	This result suggests that Atg14L is required for autophagy., We show that Atg14L and Rubicon may regulate autophagy by modulating Vps34 activity., These results suggest that Atg14L is required for both basal and inducible autophagy., Two Beclin 1-binding proteins, Atg14L and Rubicon, reciprocally regulate autophagy at different stages., Curr Opin Cell Biol 21:537-542 Matsunaga K, Saitoh T, Tabata…	15	100000400:10118, 100000399:10165, 100000400:10158, 100000490:10312, 100000452:10817, 100000416:10410, 100000482:10304, 100000481:10304, 100000471:10281, 100000451:10354 <more data available...>
ATG16L1 ---> autophagy	unknown	positive	A variant in the autophagy gene ATG16L1 (T300A) has been newly identified as a Crohn's disease susceptibility locus by genome-wide association., Our results demonstrated that Nod2 recruits the critical autophagy protein ATG16L1 to the plasma membrane during bacterial invasion and that cells expressing mutations in these proteins--two of the most important associated with Crohn disease--autophagy …	23	18671817:1, 20200479:5, 20548099:1068, 18985712:100, 19783656:1263, 19107781:1778, 19342671:1072, 19784369:1277, 20395867:100, 21209938:1216 <more data available...>
ATG3 ---> autophagy	unknown	positive	We therefore developed a growth factor-dependent hematopoietic cell culture model in which autophagy can be acutely disrupted through conditional Cre-mediated excision of the autophagy-essential gene Atg3., We thus concluded, as has been observed for classical autophagy (34), that ATG3 was essential for the autophagy of S., Similarly, RNAi-mediated knockdown of Atg3, Atg13 and Atg18, all of which…	4	21151168:4, 19342671:1350, 21151574:1185, 19825802:1061
ATG4B ---| autophagy	negative	positive	The ability of the excess Atg4B mutant to inhibit autophagy provides not only an opportunity for further analysis of the LC3 system but also a useful tool available for a wide variety of experimental systems used in the study of autophagy., Structural basis for the specificity and catalysis of human Atg4B responsible for mammalian autophagy., Through a mechanistic analysis, we show that excess in…	5	19104152:4, 16183633:100, 18768752:1058, 20577052:1279, 19357194:1191
ATG4B ---> autophagy	unknown	positive; 2 REFS (non-redundant with line above)	Structural basis for the specificity and catalysis of human Atg4B responsible for mammalian autophagy., However, genetic deletion of Atg4B (19, 20), but not Atg4C (21) resulted in notable defects in autophagy, suggesting that there are functional variations among the Atg4 homologues., Genes Cells 9: 611-618 Sugawara K, Suzuki NN, Fujioka Y, Mizushima N, Ohsumi Y, Inagaki F (2005) Structural basis…	3	100000432:10596, 100000499:10032, 100000387:10245
ATG4C ---> autophagy		positive	The impetus for this work was that a previous study by this group had found that another Atg4 isoform (Atg4c) is primarily involved in induced, rather than basal, autophagy in a tissue-specific manner in mice (18).	1	20577044:1073
Atg4d ---> autophagy	unknown	positive	Importantly, Atg4D (but not Atg4B) silencing markedly sensitised HeLa cells to starvation-induced cell death, suggesting that autophagy-related protein 4D-mediated autophagy contributes to the survival response in starved cells.	1	19549685:1310
ATG4D ---> autophagy	unknown		These data suggest that Atg4D is an autophagy regulator that links mitochondrial dysfunction with apoptosis.	1	19549685:9
Atg5 ---| autophagy	negative	positive; 4 REFS	Calpains may induce apoptosis by ATG5 cleavage and its consequent translocation to mitochondria; at the same time, truncated ATG5 inhibits autophagy., Although apoptosis-associated cleavage of Beclin 1 and Atg5 inactivates autophagy, the cleavage of Atg4D by caspase-3 generates a fragment with increased autophagic activity., Although apoptosis-associated cleavage of Beclin 1 and Atg5 inactivates …	7	100000453:10115, 100000482:10175, 100000481:10175, 100000482:10168, 100000481:10168, 100000381:10088, 100000484:10214
Atg5 --+> autophagy	positive	108 REFS	The (-)-gossypol-induced autophagy is dependent on Beclin1 and Atg5., The Saccharomyces cerevisiae ATG5 gene is an important component of the autophagy process., AEG-1 induces noncanonical autophagy involving an increase in expression of ATG5., Further, Atg5 knockdown also reduces gossypol-mediated autophagy., The Atg12-Atg5 conjugate is essential for autophagy, an intracellular bulk degradation …	117	20577262:3, 19629489:1, 21127263:3, 20529838:5, 16874032:1, 18723493:6, 18787411:6, 19996277:8, 20181828:3, 19148225:2 <more data available...>
Atg5 ---> autophagy	unknown	positive; 12 REFS	The Atg12-Atg5 conjugate has a novel E3-like activity for protein lipidation in autophagy., The Autophagy-Related12-Atg5 conjugate has a novel E3-like activity for protein lipidation in autophagy., Autophagosome formation and lipidation of MAP1LC3B is also strictly dependent on the essential autophagy gene ATG5., Thus, granular anti-light chain 3 immunostaining is available for detection of the p…	28	100000452:11070, 100000435:10266, 100000502:10406, 100000373:10587, 100000428:10048, 100000269:10048, 100000343:10050, 100000493:10371, 100000416:10177, 100000375:10018 <more data available...>
ATG5 ---> autophagy	unknown	positive; 4 REFS	Covalent attachment of Apg12-Apg5 is essential for autophagy., In the yeast Saccharomyces cerevisiae, the Apg12p-Apg5p conjugating system is essential for autophagy., The resulting clone clearly demonstrated that Apg5 is essential also for autophagy in mammals., Gsa7p function in glucose-induced peroxisome autophagy is likely mediated through the formation of the membrane-associated Apg12p-Apg5p …	5	12672448:2, 10233150:0, 11266458:1053, 10233149:1364, 100000329:10099
ATG7 ---| autophagy	negative	positive	Asterisk indicates statistical significance determined by Student's t test (*p < 0.05). that deficiency of autophagy induced by suppression of Atg7 also resulted in endoplasmic reticulum stress in the liver tissue of lean mice (Figure 4B), as evident by the induction of eIF2a (eukaryotic initiation factor 2 alpha) and PERK phosphorylation, and induction of Chop (C/EBP homologous protein), three w…	1	100000417:10090
ATG7 --+> autophagy	positive	82 REFS	Thus, we conclude that the autophagy protein Atg7 is required for membrane trafficking and turnover in the axons., The Ubiquilin protective effect requires the autophagy-related genes ATG5 and ATG7, two essential components of autophagy., To clear the fibers of the autophagic debris, we have generated a Pompe model in which an autophagy gene, Atg7, is inactivated in muscle., Here we show that the…	85	17726112:9, 19148225:2, 20861693:5, 19299702:3, 19720874:2, 20023420:6, 15326383:2, 20368806:6, 17690712:2, 16547133:3 <more data available...>
ATG7 ---> autophagy	unknown	positive; 12 REFS	Atg7-dependent autophagy promotes neuronal health, stress tolerance, and longevity but is dispensable for metamorphosis in Drosophila., This decrease depended on autophagy since murine embryonic fibroblasts deficient for autophagy genes (Atg5 or Atg7) displayed a significantly lower response (Fig. 1A)., However, it is important to note that hydroxychloroquine may not function equivalently to Atg5…	15	100000009:10536, 100000375:10018, 100000496:10144, 100000482:10013, 100000481:10013, 100000408:10140, 100000388:10029, 100000417:10070, 100000482:10023, 100000481:10023 <more data available...>
ATG9A ---> autophagy	unknown	positive; 15 REFS	Atg9 is required for autophagy in several eukaryotic organisms although its function is unknown., Hence, Atg9a is a regulator of STING-mediated innate immune response as well as an essential autophagy protein., In Saccharomyces cerevisiae, the integral membrane protein Atg9 that is required for autophagy cycles through the preautophagosomal structure., Atg9 is a transmembrane protein required for…	16	20083107:2, 20215874:8, 16874040:4, 19893488:2, 19926846:8, 20855506:5, 16940348:7, 16787937:2, 18829864:1193, 17178909:100 <more data available...>
ATG9B --+> autophagy	positive		These findings suggest that APG9L2 may contribute to tissue-specific and developmental activation of autophagy, and that it may have additional yet-to-be-identified functions.	1	15755735:1201
ATM ---| autophagy	negative		In A MCF7 GFP-LC3 N=2 * * * * * DMSO Rapa B NT mM H2O2 0.01 0.1 0.4 C hrs H2O2 p62 0 1 2 3 4 LC3 I II 1 1 4.1 1.3 9.4 21 GAPDH pS6K S6K 1 pS6 S6 1 pACC ACC pATM ATM 1 0 1.1 0.48 0.21 1 0.01 1.4 1 0.1 D Fig. 2. mTORC1 repression induces autophagy (A) MCF7 cells stably transfected with GFP-LC3 were treated with H2O2 for 1 h and analyzed by microscopy for the presence of fluorescent puncta.	1	100000446:10058
ATM --+> autophagy	positive		We show that in response to elevated reactive oxygen species, ATM activates the TSC2 tumor suppressor via the LKB1/AMPK metabolic pathway in the cytoplasm to repress mTORC1 and induce autophagy., SYUIQ-5 initiated an ATM-dependent telomere damage and autophagy.	3	20160076:4, 19996277:1259, 100000446:10012
ATM ---> autophagy	unknown		Ataxia-telangiectasia mutated (ATM) is a cellular damage sensor that coordinates the cell cycle with DNA damage-response checkpoints and DNA repair, and engages the TSC2/mTORC1 signaling axis to regulate autophagy.28 Additionally, the high mobility group box 1 is an immune modulator and regulator of stress-induced autophagy5 that directly interacts with Beclin 1.29 Interplay between autophagy and…	1	100000470:10022
ATP5E ---> autophagy			In the yeast Saccharomyces cerevisiae, the alteration of F0F1-ATPase biogenesis in a conditional mutant has been shown to trigger autophagy (27).	1	19366696:1047
AURKA ---| autophagy	negative		Knockdown of STK15 also induced autophagy and apoptosis of Oral squamous cell carcinoma cells.	1	20597069:8
AXIN1 --+> autophagy	positive		For this purpose, we treated MCF-7 cells stably expressing the autophagosome-associated LC3 protein fused to the enhanced green fluorescence protein (MCF-7-LC3-enhanced green fluorescent protein) with either rapamycin that induces autophagy by inactivating the mammalian target of rapamycin complex 1 or concanamycin A that inhibits the vacuolar V-ATPase activity in lysosomes resulting in reduced t…	1	19242560:1270
BAD --+> autophagy	positive		Knockout or knockdown of the BH3-only protein Bad reduces starvation-induced autophagy, whereas Bad overexpression induces autophagy in human cells., This point should be investigated in detail, because the expression of the protein BAD has been shown to be required for the induction of starvation-induced autophagy., For example, the BH3-only protein Bad or the BH3 mimetic ABT737 directly activat…	3	17446862:5, 18600232:1175, 19179668:1151
BAG3 --+> autophagy	positive		It has been recently hypothesized that BAG3 protein, a co-chaperone of Hsp70/Hsc70, is involved in the regulation of several cell processes, such as apoptosis, autophagy and cell motility., Moreover, BAG-3-triggered autophagy emerges as a process that contributes to aggregate removal. [thumbnail] ., BAG3 mediates chaperone-based aggresome-targeting and selective autophagy of misfolded proteins., …	6	20018251:0, 21283720:1218, 21252941:100, 19229298:1311, 20927383:1256, 20392858:1255
BAK1 ---| autophagy	negative	1 REF	Here, we found that attenuation of Bak and Bax in either H460 lung cancer cells or MDA-MB-231 breast cancers using small interfering RNA against these proteins induced autophagy and led to increased radiation sensitivity., When this novel concept of radiosensitization was tested in cancer models, small interfering RNAs against Bak/Bax also led to increased autophagy and sensitization of human bre…	3	100000334:10201, 100000334:10013, 100000334:10030
BAK1 ---> autophagy	unknown	negative and positive; 3 and 1 REF	These findings in bax(-/-) bak(-/-) cells suggest that a physiological role of Bax and Bak may be the suppression of autophagy., More significantly, specific depletion of Bak expression by small RNA interfering (siRNA) could partly attenuate Trichokonin VI-induced autophagy., When this novel concept of radiosensitization was tested in cancer models, small interfering RNAs against Bak/Bax also led…	6	19139629:6, 20122248:10, 17005556:8, 19300452:1175, 18600232:1087, 18174902:1087
BAX ---| autophagy	negative	2 REFS	Non-cleavable Beclin 1 as well as Bcl-XL restores Bax-reduced autophagy.71 Moreover, TRAIL, a death receptor ligand, triggers the caspase-mediated cleavage of Beclin 1 in HeLa cells., Here, we found that attenuation of Bak and Bax in either H460 lung cancer cells or MDA-MB-231 breast cancers using small interfering RNA against these proteins induced autophagy and led to increased radiation sensit…	5	100000482:10172, 100000481:10172, 100000334:10201, 100000334:10013, 100000334:10030
BAX --+> autophagy	positive		PUMA- and Bax-induced autophagy contributes to apoptosis.	2	100000483:10295, 100000298:10309
BAX ---> autophagy	unknown	negative and positive; 6 and 4 REFS	However, siRNA against Bax led to increased autophagy., In addition, Bcl-xL and Bax might be involved in the regulation of safingol-induced autophagy., These findings in bax(-/-) bak(-/-) cells suggest that a physiological role of Bax and Bak may be the suppression of autophagy., Surprisingly, inhibition of PUMA or Bax-induced autophagy dampens the apoptotic response, suggesting that under some c…	14	20122248:11, 21390063:7, 19139629:6, 19300452:4, 17005556:8, 19713971:1048, 16990272:1200, 19483105:1329, 18600232:1087, 21151175:1063 <more data available...>
BBC3 --+> autophagy	positive		In this study, we describe an ability of PUMA to induce autophagy that leads to the selective removal of mitochondria., Moreover, both PUMA- and Bax-induced autophagy contribute to generating the bioenergetics profile necessary to sustain apoptosis (Yee et al., 2009)., We observed no change in levels of endogenous phospho-Bad in cells after growth factor withdrawal (data not shown), but increased…	8	19300452:1, 21151175:1063, 19109422:1283, 21311563:1108, 100000483:10295, 100000298:10309, 100000482:10077, 100000481:10077
BCL2 ---| autophagy	negative	114 REFS	Caspase inhibitors did not rescue bcl-2-antisense-mediated autophagy., Beclin 1 is a Bcl-2 interacting protein that was previously found to promote autophagy., Overexpression of Bcl-2 partially prevented dasatinib-induced autophagy., Like several other Bcl-2 family members, KS-Bcl-2 protects cells from apoptosis and autophagy., As Bcl-2 regulates both apoptosis and autophagy, loss of this protein…	137	11175264:4, 16874043:2, 20629079:11, 20042497:1, 17880495:6, 20818185:0, 20023428:7, 17106237:2, 21182587:5, 16540632:3 <more data available...>
BCL2 --+> autophagy	positive	negative	Bcl-2 and other members of this family have an anti-autophagic activity via their interaction with Beclin 1, and dissociation of the Beclin 1:Bcl-2 complex stimulates autophagy., Together, our findings demonstrate that JNK1-mediated multisite phosphorylation of Bcl-2 stimulates starvation-induced autophagy by disrupting the Bcl-2/Beclin 1 complex., Instead, the ability of the Bcl-2 mutants to inh…	12	100000492:10027, 100000361:10006, 100000345:10185, 100000361:10034, 100000329:10099, 100000482:10070, 100000481:10070, 100000361:10170, 100000482:10078, 100000481:10078 <more data available...>
BCL2 ---> autophagy	unknown	negative and positive; 1 and 3 REFS	This punctuate green fluorescent protein-light-chain 3 fluorescence was not observed in APG5-/- MEFs (Fig. 4a, b), in which autophagy was impaired18, indicating that overexpression of Bcl-2/Bcl-xL induced APG5-dependent autophagy in wild-type MEFs after etoposide treatment.	16	100000471:10308, 100000482:10262, 100000481:10262, 100000452:10774, 100000416:10599, 100000404:10486, 100000373:11124, 100000415:10281, 100000492:10004, 100000361:10024 <more data available...>
BCL2A1 ---| autophagy	negative		Moreover, down regulation of Bfl-1/A1 by siRNA induced autophagy formation and reduced bacterial growth.	1	21167304:4
BCL2L1 ---| autophagy	negative		In addition, Bcl-xL and Bax might be involved in the regulation of safingol-induced autophagy., Inhibitors of Bcl-XL/Bcl-2 can induce autophagy by releasing the autophagic protein Beclin 1 from its complexes with these proteins., In addition, Beclin 1, Bcl-2 and Bcl-xL can cooperate with Atg5 or Ca(2+) to regulate both autophagy and apoptosis., Mutation of the BH3 domain of Beclin-1 or of the BH3…	40	21390063:7, 20818185:0, 21182587:5, 17446862:3, 19266576:7, 17438366:5, 17256008:4, 20090905:8, 19049976:2, 19713971:3 <more data available...>
BCL2L1 --+> autophagy	positive	negative and positive; 1 and 1 REF	Non-cleavable Beclin 1 as well as Bcl-XL restores Bax-reduced autophagy.71 Moreover, TRAIL, a death receptor ligand, triggers the caspase-mediated cleavage of Beclin 1 in HeLa cells., This punctuate green fluorescent protein-light-chain 3 fluorescence was not observed in APG5-/- MEFs (Fig. 4a, b), in which autophagy was impaired18, indicating that overexpression of Bcl-2/Bcl-xL induced APG5-depen…	5	100000482:10172, 100000481:10172, 100000329:10099, 100000482:10070, 100000481:10070
BCL2L1 ---> autophagy	unknown	positive	Indeed, Bcl-xL seems to exert a tight control on autophagy regulation, since its reintroduction by a protein construct PTD-Bcl-xL resulted in the reacquisition of autophagy.	1	22519885:5
BCL2L11 ---| autophagy	negative	2 REFS	TGF-ß activated autophagy earlier than execution of apoptosis (6-12 versus 48 h), and reduction of autophagy genes by small interfering RNA attenuated TGF-ß- mediated growth inhibition and induction of proapoptotic genes Bim and Bmf, suggesting the contribution of autophagy pathway to the growth-inhibitory effect of TGF-ß., Bim inhibits autophagy by interacting with Beclin 1, an autophagy regulat…	3	100000383:10016, 22742832:2, 22742832:3
BCL2L11 --+> autophagy	positive	4 REFS	TGF-beta activated autophagy earlier than execution of apoptosis (6-12 versus 48 h), and reduction of autophagy genes by small interfering RNA attenuated TGF-beta-mediated growth inhibition and induction of proapoptotic genes Bim and Bmf, suggesting the contribution of autophagy pathway to the growth-inhibitory effect of TGF-beta., We observed no change in levels of endogenous phospho-Bad in cell…	5	19903843:6, 19109422:1283, 21311563:1108, 100000482:10077, 100000481:10077
BCL2L2 ---> autophagy	unknown		These data suggest that BCL-W and BCL2 activate apoptosis and necrosis by initially regulating autophagy (Figure S5C).	1	20062536:1278
BECN1 ---| autophagy	negative	positive; 6 REFS	Although apoptosis-associated cleavage of Beclin 1 and Atg5 inactivates autophagy, the cleavage of Atg4D by caspase-3 generates a fragment with increased autophagic activity., Although apoptosis-associated cleavage of Beclin 1 and Atg5 inactivates autophagy, the cleavage of Atg4D by caspase-3 generates a fragment with increased autophagy activity., D-E, Knock-down of the type III PI3 kinase compo…	9	100000482:10175, 100000481:10175, 100000482:10168, 100000481:10168, 100000419:10044, 100000381:10088, 22406827:3, 21364619:10000, 21364619:100
BECN1 --+> autophagy	positive	123 REFS	Beclin 1 is a dual regulator for both autophagy and apoptosis., Beclin 1, a Bcl-2 interacting protein, is required for autophagy., Thus, Beclin 1 interactions with several proteins may regulate autophagy., Human beclin 1 is the first identified mammalian gene to induce autophagy., The (-)-gossypol-induced autophagy is dependent on Beclin1 and Atg5., Beclin 1, a Bcl2 interacting protein, was found…	139	21203962:2, 19798108:4, 20564222:3, 19065679:0, 20577262:3, 16004578:1, 20935509:2, 18495205:1, 20559548:12, 20819940:3 <more data available...>
BECN1 ---> autophagy	unknown	positive	The Beclin 1 network regulates autophagy and apoptosis., Bcl-2 antiapoptotic proteins inhibit Beclin 1-dependent autophagy., Molecular Cell Regulation of Autophagy by Bcl-2 Phosphorylation teraction with Beclin 1., Analysis of these new proteins identified three distinct Beclin 1 complexes, which regulate autophagy at different steps., Antagonism of Beclin 1-dependent autophagy by BCL-2 at the en…	84	100000464:10290, 100000359:10364, 100000355:10428, 100000354:10403, 100000345:10354, 100000344:10249, 100000343:10318, 100000367:10241, 100000362:10663, 100000361:10331 <more data available...>
BID ---> autophagy	unknown	negative; 1 REF	We conclude that BID can serve as a molecular switch between apoptosis and autophagy., Proapoptotic protein Bid may serve as a molecular switch between apoptosis and autophagy., Bid knockdown protects cancer cells against apoptosis and induces autophagy.35 ., Cathepsins and BID are involved in the molecular switch between apoptosis and autophagy in breast cancer MCF-7 cells exposed to camptotheci…	6	16874058:6, 17228094:14, 18703786:1118, 16077201:100, 16886061:1500, 100000408:10329
BIK ---> autophagy	unknown	positive	nutrient-deprivation autophagy factor-1 contributes to regulation of BIK-initiated autophagy, but not BIK-initiated activation of caspases.	1	20010695:1142
BIRC2 --+> autophagy	positive		Furthermore, knockdown of BIRC2 by RNA interference inhibited the autophagy and the translocation of p53 to nuclei induced by Lipopolysaccharide.	1	20458734:7
BIRC5 ---| autophagy	negative	negative and positive; 1 and 1 REF	Interestingly, recent evidence suggests that survivin may also play a role in the regulation of cancer cell autophagy., Ectopic expression of survivin significantly attenuated YM155-induced apoptosis and autophagy, whereas survivin siRNA induced autophagy., These results indicate that the survivin promoter enhances viral replication and induces autophagy of infected glioma cells via a beclin-depe…	4	21196211:3, 21220185:2, 19212678:9, 18611860:1348
BIRC5 --+> autophagy	positive		A physical interaction between Beclin-1 and the apoptosis inhibitor Survivin was documented, which does not alter protein function but increases Survivin half-life, thus promoting at the same time autophagy and cell survival [90].	1	100000453:10126
BNIP3 --+> autophagy	positive	50 REFS	Bnip3 is also a potent inducer of autophagy in many cells., BNIP3 is involved in SYUIQ-5 induced autophagy., Second, the ectopic expression of both BNIP3 and BNIP3L in normoxia activates autophagy., It has been observed that BNIP3 could induce necrosis, autophagy and/or apoptosis., Subsequent small-interfering RNA -mediated BNIP3 knockdown abrogates 6-thioguanine-induced autophagy., Bnip3 is also…	60	20668412:1, 19799812:13, 19273585:7, 19136941:4, 20368736:4, 21278801:1, 21210091:3, 17805942:7, 17471013:1, 18376135:2 <more data available...>
BNIP3 ---> autophagy	unknown	positive; 8 REFS	Atypical BH3-domains of BNIP3 and BNIP3L lead to autophagy in hypoxia., Hypoxia-induced autophagy is mediated through HIF-induction of BNIP3 and BNIP3L via their BH3-domains., Bnip3-mediated mitochondrial autophagy is independent of the mitochondrial permeability transition pore., Hypoxiainduced autophagy is mediated through hypoxia-inducible factor induction of BNIP3 and BNIP3L via their BH3 dom…	20	100000477:10174, 100000476:10274, 100000428:10546, 100000269:10546, 100000483:10250, 100000483:10241, 100000413:10450, 100000410:10157, 100000416:10237, 100000416:10658 <more data available...>
BNIP3L --+> autophagy	positive	9 REFS	Second, the ectopic expression of both BNIP3 and BNIP3L in normoxia activates autophagy., Certain members of the Bcl-2 gene family, including Beclin-1, Bcl-2 nineteen kilodaltons interacting protein (Bnip3), and Nix/Bnip3L, provoke mitochondrial perturbations leading to permeability transition pore opening, resulting in apoptosis, autophagy, or both., Upregulation of BNIP3 and BNIP3L was detected…	11	19273585:7, 20712404:4, 20181925:9, 19587545:100, 20089931:1315, 15592527:1176, 20548331:1274, 20038797:1309, 100000428:10271, 100000269:10271 <more data available...>
BNIP3L ---> autophagy	unknown	positive; 7 REFS	Atypical BH3-domains of BNIP3 and BNIP3L lead to autophagy in hypoxia., Hypoxia-induced autophagy is mediated through HIF-induction of BNIP3 and BNIP3L via their BH3-domains., Hypoxiainduced autophagy is mediated through hypoxia-inducible factor induction of BNIP3 and BNIP3L via their BH3 domains., Hypoxia-induced autophagy is mediated through hypoxia-inducible factor induction of BNIP3 and BNIP3…	11	100000477:10174, 100000476:10274, 100000428:10546, 100000269:10546, 100000483:10241, 100000413:10450, 100000410:10157, 100000416:10237, 100000416:10658, 100000483:10080 <more data available...>
BRAF --+> autophagy	positive	2 REFS	Downregulation of BRAF inhibits autophagy., However, the lower sensitivity to autophagy induction conferred by oncogenic B-RAF limits the therapeutic advantage of autophagy inhibition in B-RAF-mutated melanoma cells., Oncogenic B-RAF confers resistance to autophagy induction in melanoma cells Numerous oncogenes are known to inhibit autophagy (5); as autophagy-efficient CHL-1 cells are B-RAF wild …	3	20182446:1129, 100000489:10176, 100000489:10119
BRAF ---> autophagy	unknown		The concept of B-RAF-mediated inhibition of autophagy induction is consistent with a role for oncogenes in autophagy repression (5) as well as a tumor suppressive role of autophagy, but contradictory to the reported promotion of autophagy by oncogenic B-RAF, attributed to decreased mTOR complex 1 activity (21).	1	100000489:10180
BRCA1 --+> autophagy	positive	negative	However, a significant component of cell death was attributable to autophagy, and both 3,3'-diindolylmethane and BRCA1 inhibited H(2)O(2)-induced autophagy.	1	19622773:8
BSG ---> autophagy	unknown	negative	The down-regulation of HAb18G/CD147 significantly promoted starvation-induced autophagy in a dose-dependent manner.	1	19298604:4
BTRC ---> autophagy	unknown	negative	We and others (Duan S et al. Mol Cell 44: 317-324, 2011; Gao D et al. Mol Cell 44: 290-303, 2011; Zhao Y et al. Mol Cell 44: 304-316, 2011) recently reported that SCF(ß-TrCP) regulates cell growth and autophagy by controlling the ubiquitination and destruction of DEPTOR, an endogenous mammalian target of rapamycin inhibitor, in a phosphorylation-dependent manner.	1	22454292:2
C12orf44 ---> autophagy	unknown	positive; 6 REFS	Atg101 is essential for autophagy and interacts with ULK1 in an autophagy-specific13-dependent manner., GFP-LC3 dot formation is suppressed and endogenous LC3-I accumulates in Atg101 siRNA-treated cells, suggesting that Atg101 is a critical factor for autophagy., Atg101 is essential for autophagy; it localizes to the phagophore and stabilizes the expression of Atg13., In mammalian cells, the ULK …	7	19287211:8, 19597335:10, 20548331:1075, 100000416:10051, 100000432:10061, 100000373:10071, 100000432:10017
C12orf5 ---| autophagy	negative	3 REFS	In this study, we show that TIGAR can modulate reactive oxygen species in response to nutrient starvation or metabolic stress, and functions to inhibit autophagy., DRAM promotes autophagy, whereas TIGAR inhibits autophagy., Hence, while DRAM and TIGAR are both transactivated by p53, DRAM promotes autophagy whereas TIGAR inhibits autophagy., Note the fibroblast-induced upregulation of TIGAR select…	9	19713938:2, 20548331:1195, 100000416:10182, 100000416:10250, 100000497:10057, 100000416:10249, 100000497:10081, 100000497:10036, 100000497:10061
C12orf5 ---> autophagy	unknown		When p53 is activated by cellular stress, p53 accumulates in the cell nucleus, where it transactivates several autophagy-modulating genes including Dram and Tigar (TP53-induced glycolysis and apoptosis regulator).	1	100000416:10246
CALCOCO2 ---> autophagy	unknown	positive	Selective autophagy is mediated by autophagic cargo receptors such as p62, NBR1, NDP52 and NIX, which contain an LC3-interacting region and can therefore bind directly to LC3 [3].	1	100000467:10031
CALR --+> autophagy	positive		The autophagic flux can be assessed in a number of ways: by pulse-chase, immunoblotting or luciferase-based methods for monitoring the degradation of autophagic substrates, including sequestosome 1 , mutant a-synuclein, or proteins with expanded polyglutamine repeats84; by assessing the turnover of LC3II (the mature, autophagosomeassociated form of LC3) in the presence and absence of lysosomal in…	1	100000062:10252
CAMK4 --+> autophagy	positive		In vitro, we show that CaMKIV activation induces autophagy in mouse hepatocytes, and that CaMKIV activation protects hepatocytes from oxidative stress-induced cell death.	1	22575222:6
CAMKK2 ---> autophagy	unknown	positive; 2 REFS	Accordingly, LKB1 and CaMKKß have been reported to mediate autophagy in response to starvation and an increase in the [Ca2+]cyt, respectively (Liang et al, 2007; Høyer-Hansen et al, 2007; Høyer-Hansen and Jäättelä, 2007)., It should, however, be noted that other unfolded protein response-related signaling pathways appear dispensable for Ca2+-induced autophagy, because vitamin D compounds induce C…	4	19197243:1092, 17612585:1083, 100000388:10049, 100000344:10051
CAMP ---> autophagy		positive	Collectively, these data suggest that TLR2/1/CD14-Ca(2+) -AMP-activated protein kinase-p38 mitogen-activated protein kinase pathways contribute to C/EBP-ß-dependent expression of Cyp27b1 and cathelicidin, which played an essential role in LpqH-induced autophagy.	1	20560977:5
CAPN1 ---> autophagy	unknown	negative	Recently, inhibition of calpain-1 has been demonstrated to be sufficient to induce autophagy in cells, indicating that calpain-1 plays an important role in controlling autophagy, by regulating the levels of Atg5-Atg12 conjugates [77].	1	100000463:10156
CAPN10 ---> autophagy	unknown	positive	Overexpression of mitochondrial calpain 10 resulted in mitochondrial swelling and autophagy that was blocked by the mitochondrial permeability transition inhibitor cyclosporine A., Overexpression of mitochondrial calpain 10 has been found to cause mitochondrial swelling and increased autophagy, which was blocked by cyclosporin A (Arrington et al., 2006[Down]).	2	16790502:4, 19910412:1327
CAPNS1 ---> autophagy	unknown	positive; 1 REF	The failure of rapamycin to induce autophagy in calpain 4-deficient cells indicates that calpain 4 regulates autophagy downstream of mammalian target of rapamycin complex 1.	2	17612585:1089, 100000344:10057
CASP1 ---| autophagy	negative		Notably, infection of macrophages with Shigella induced autophagy, which was dramatically increased by the absence of caspase-1 or Ipaf, but not ASC., In Shigella-infected macrophages autophagy was enhanced by the absence of caspase-1 or IPAF, but not ASC., It is therefore tempting to hypothesize that caspase-1 targets GAPDH not only to abrogate glycolysis but also to inhibit its function in auto…	4	17932464:3, 17696608:4, 19575363:1686, 17959595:1288
CASP2 ---> autophagy		negative	Loss of Caspase-2-dependent Apoptosis Induces Autophagy after Mitochondrial Oxidative Stress in Primary Cultures of Young Adult Cortical Neurons.	1	21216964:100
CASP3 ---| autophagy	negative		We previously showed that caspase-3/7 inhibition induces autophagy and promotes radiosensitivity in vitro and in vivo., Inhibition of autophagy by the PI 3-kinase inhibitor wortmannin promoted apoptosis; conversely inhibition of caspase-3/7 with zDEVD-fmk promoted autophagy., When added in combination, bafilomycin A1 potently inhibited chloroquine-induced caspase-3 activity and cell death at conc…	11	20348950:1, 17055152:3, 16391239:4, 18424912:100, 19325568:1480, 18509530:1254, 20426806:1177, 17785503:1442, 18836180:1236, 100000453:10116 <more data available...>
CASP7 ---| autophagy	negative		We previously showed that caspase-3/7 inhibition induces autophagy and promotes radiosensitivity in vitro and in vivo., Inhibition of autophagy by the PI 3-kinase inhibitor wortmannin promoted apoptosis; conversely inhibition of caspase-3/7 with zDEVD-fmk promoted autophagy., Caspase 3/7 deficiency promotes radiation sensitivity by autophagy induction, in the absence of apoptosis., With NaBu trea…	4	20348950:1, 17055152:3, 18509530:1254, 22728390:2
CASP8 ---| autophagy	negative	11 REFS	Casp8 has been found to inhibit autophagy (25), likely through direct cleavage of RIPK1 (46)., Down-regulation of caspase-8 protein spontaneously induces features of autophagy via a mechanism that requires the autophagy-specific genes Atg7 and beclin 1 (Yu et al., 2004[Go])., Several molecules, such as the Bcl-2 family proteins, the Bcl-2-interacting protein Beclin 1, caspase 8, caspase 9, PI3K c…	12	18946037:1158, 16537794:1268, 18077704:1074, 19833726:1274, 19483105:1341, 19417161:1308, 16303764:1078, 18600232:1091, 16547133:1070, 16247492:1118 <more data available...>
CASP8 ---> autophagy	unknown	negative	This points out a double role of FLICE-Inhibitory Protein, which can control both apoptosis and autophagy at the same time.	1	100000453:10119
CASP9 ---> autophagy	unknown	positive; 1 REF	Inhibition of caspase-9 blocked the autophagic process by modulating lysosomal pH and acid-dependent cathepsin activities and augmented cell death due to blockage of cytoprotective autophagy., The expression pattern of caspase-9 was extraordinarily similar to that of Beclin 1in siRNA against Beclin 1 transfectants and constructive expression of Beclin 1transfectants. siRNA against Beclin 1 transf…	4	20888374:5, 17617446:9, 18077704:1074, 20426806:1177
CAST ---> autophagy	unknown	negative; 1 REF	To further study the role of calpain in oridonin-induced L929 cell autophagy, we discovered that calpain inhibitor decreased oridonin-induced autophagy, as well as Beclin 1 activation and the conversion from LC3-I to LC3-II., DISCUSSION TOP ABSTRACT MATERIALS AND METHODS RESULTS DISCUSSION GRANTS REFERENCES The calpain system, consisting of large and small subunits of calpain and the inhibitory s…	2	18468506:4, 18487434:1328
CAT ---| autophagy	negative		Starvation-induced autophagy was also inhibited by the addition of catalase, which reduced both O(2)(*-) and H(2)O(2) levels., Collectively, these results suggest that catalase regulates autophagy, which helps protect cells against apoptotic and necrotic cell death., Application of specific antioxidants demonstrated that H(2)O(2) was a major factor in silibinin-induced reactive oxygen species sin…	5	19407826:5, 20417273:12, 20431246:5, 19126599:1221, 22367066:5
CAV1 ---| autophagy	negative	2 REFS	These results are consistent with the idea that a loss of Cav-1 expression promotes the onset of autophagy in the tumor stromal compartment. 3494 Cell Cycle Volume 9 Issue 17 Table 7., Here, using metabolic, transcriptional mRNA and micro-RNA profiling, we have identified that loss of stromal Cav-1 induces oxidative stress, mitochondrial dysfunction and autophagy/mitophagy in the tumor micro-envi…	5	100000413:10133, 100000413:10247, 100000497:10170, 100000497:10110, 100000413:10255
CAV1 ---> autophagy	unknown	negative; 2 REFS (only 1 REF independent of the above 2 REFS)	Micro-RNA profiling provides new mechanistic insight into how loss of stromal Cav-1 drives oxidative stress, autophagy and mitochondrial dysfunction., To validate the idea that a loss of Cav-1 drives the onset of autophagy, we assessed the expression of established autophagy markers, namely cathepsin B and BNIP3, in Cav-1 (-/-) mammary fat pads., Here, we also performed micro-RNA profiling on Cav…	5	100000413:10113, 100000413:10213, 100000413:10225, 100000413:10145, 22706202:3
CCDC88A ---> autophagy		negative	Using protein-protein interaction assays, G protein enzymology, and morphological analysis, we demonstrate here that Ga-interacting, vesicle-associated protein (GIV, a. k. a. Girdin), a nonreceptor guanine nucleotide exchange factor for Ga(i3), plays a key role in regulating autophagy and that dynamic interplay between Ga(i3), activator of G-protein signaling 3 (AGS3, its guanine nucleotide disso…	1	21209316:2
CCL2 --+> autophagy	positive	negative and positive; 1 and 2 REFS	Glucose-induced cardiomyocyte death is mediated via MCP-1 production and MCPIP induction, which causes sequential events--reactive oxygen species production, endoplasmic reticulum stress, autophagy, and cell death., Surprisingly, CCL2 and IL-6 induced a marked up-regulation of autophagy (Fig. 3, A and B)., Accordingly, by up-regulating survivin, CCL2 could suppress both autophagy and apoptosis in…	3	20356868:12, 19833726:1333, 18611860:1473
CCL22 ---> autophagy	unknown		To verify that EW7PC cells are not defective in stimulation of autophagic activity, MDC staining was also performed following incubation of these cells in nutrient-free medium, a condition known to stimulate autophagy (14)., Thus, MDC appears to stain the acidic vacuoles (lysosomes and autolysosomes) of the cells rather than autophagosomes, and previous data reporting autophagy based on MDC uptak…	2	16857678:1160, 15905882:1197
CCR2 --+> autophagy	positive		Treatment with CCR2 antagonists and knockdown of MCPIP attenuated glucose-induced reactive oxygen species production, endoplasmic reticulum stress, autophagy, and cell death.	1	20356868:8
CD14 ---> autophagy		positive	Furthermore, these results establish a previously uncharacterized signalling pathway of antimycobacterial host defence through a functional link of TLR2/1/CD14-dependent sensing to the induction of autophagy.	1	20560977:6
CD4 --+> autophagy	positive		Autophagy is induced in CD4+ T cells and important for the growth factorwithdrawal cell death., Autophagy is induced in CD4+ T cells and important for the growthfactor withdrawal cell death., Autophagy is induced in CD4+ T cells and important for the growth factor-withdrawal cell death., Li C, et al. (2006) Autophagy is induced in CD4 T cells and important for the growth factor-withdrawal cell de…	5	100000383:10408, 100000362:10553, 100000361:10296, 100000344:10201, 100000371:10215
CD4 ---> autophagy	unknown		We demonstrate here that autophagy and cell death are also induced in the uninfected CD4 T cells by HIV-1 R5 Env, while autophagy is inhibited in productively X4 or R5-infected CD4 T cells., Following infection of human peripheral blood CD4+ T-cells or U937 cells with Human immunodeficiency virus type-1 for 48 h, the autophagy protein Beclin 1 and LC3 II, which is essential for autophagy, were fo…	12	19492063:3, 18356598:6, 17015701:1089, 20661303:1413, 17612585:1240, 18007660:1388, 17893711:1260, 19762453:1510, 19444282:1215, 18451870:1221 <more data available...>
CD40 --+> autophagy	positive		CD40-induced autophagy likely contributes to resistance against T. gondii particularly in neural tissue., CD40-induced autophagy likely contributes to resistance against T. gondii, particularly in neural tissues, the main sites affected by this pathogen., Employing biochemical, genetic and morphological studies, we found that CD40 upregulates the autophagy molecule Beclin 1 in microglia and trigg…	5	19430652:5, 19802569:6, 21217818:4, 16955139:1291, 18772897:1066
CD46 --+> autophagy	positive	3 REFS	The CD46-dependent autophagy is critical to an early control of infection., Joubert et al. (2009) have found that the phagocytic receptor CD46 is able to activate autophagy through a tripartite interaction between itself, a scaffold protein GOPC, and the autophagy inducer complex of Beclin1-VPS34., Autophagy induction by the pathogen receptor CD46.	4	20087059:4, 19837368:1, 19837375:100, 100000404:10375
CD82 --+> autophagy	positive		KAI1 induces autophagy through phosphorylation of extracellular signal-related kinases rather than that of AKT.	1	21168384:5
CDKN1A ---> autophagy	unknown	negative	Previous studies showed that cyclin-dependent kinase inhibitors (CDKI) induce autophagy., Intriguingly, beside its established role as an apoptosis inhibitor (43), p21WAF1 has been recently reported to also block autophagy induction (44).	2	20807803:2, 19228731:1335
CDKN1B --+> autophagy	positive		In addition, the LKB1-AMPK pathway phosphorylates and activates p27kip1 , a cyclin-dependent kinase inhibitor leading to cell cycle arrest, which is essential to prevent cells from undergoing apoptotic death and to induce autophagy for survival in response to bioenergetic stress during growth factor withdrawal and nutrient deprivation (80).	1	100000373:10226
CDKN1B ---> autophagy	unknown	positive	Here, we show that retinoblastoma protein triggers autophagy and that the retinoblastoma protein activators p16INK4a and p27/kip1 induce autophagy in an retinoblastoma protein-dependent manner., Retrovirally mediated Sirt1 knockdown in Calorie restriction serum enhanced hypoxia-induced apoptosis and inhibited p27Kip1 expression and E1B 19-kDa interacting protein 3-mediated autophagy (Figure 8, A …	3	20807803:4, 20335657:1188, 100000431:10081
CDKN2A --+> autophagy	positive		Here, we show that retinoblastoma protein triggers autophagy and that the retinoblastoma protein activators p16INK4a and p27/kip1 induce autophagy in an retinoblastoma protein-dependent manner., We also show that induction of p14ARF in U2-OS cells can activate autophagy in a p53-dependent manner., As mentioned above, p19ARF and the short mitochondrial form (smARF) are able to induce autophagy in …	6	20807803:4, 18199527:1173, 20429933:1266, 18614532:1379, 18032788:1061, 100000366:10295
CFLAR ---> autophagy	unknown	positive	Overexpression of c-FLIP-s blocked apoptosis and enhanced drug-induced autophagy., In contrast, the death effector domain containing cellular FLICE-like inhibitor protein c FLIP, which can be recruited to the death-inducing signaling complex through the adapter protein FADD upon Fas ligation, has been shown to suppress autophagy.28 .	2	18787411:9, 20689557:1149
CFTR ---> autophagy		positive	Here we show how the defective CFTR results in defective autophagy and decreases the clearance of aggresomes.	1	20711182:1
CHMP2B ---> autophagy	unknown	positive	Transfection of mutant CHMP2B into HEK-293 and COS-7 cells resulted in the formation of large cytoplasmic vacuoles, aberrant lysosomal localisation demonstrated by CD63 staining and impairment of autophagy indicated by increased levels of LC3-II protein.	1	20352044:8
CISD2 ---> autophagy	unknown	negative; 2 REFS	nutrient-deprivation autophagy factor-1 is required in this pathway for BCL-2 at the endoplasmic reticulum to functionally antagonize Beclin 1-dependent autophagy., As an endoplasmic reticulum-localized protein that enhances the interaction of Bcl-2 and Beclin-1 and that also binds to the pro-apoptotic protein Bik, nutrient-deprivation autophagy factor-1 is perfectly placed to be a central regula…	4	20010695:6, 21283600:3, 100000415:10266, 100000415:10053
clathrin coat ---> autophagy	unknown		In addition, recent results show that regulated synthesis and turnover of phosphoinositides by membrane-associated phosphoinoside kinases and phosphatases spatially restrict the location of effectors critical for cellular transport processes, such as clathrin-mediated endocytosis, autophagy, phagocytosis, macropinocytosis and biosynthetic trafficking., Subsequent genetic and biochemical studies b…	2	11454456:2, 11714711:1036
CLCF1 ---| autophagy	negative	1 REF	I-K, CLCF1 down-regulates autophagy in H4 (I), MCF7 (J) and HeLa (K) cells., Quantification of LC3 II/ tubulin ratio is shown. (E and F) Exogenous CLCF1 can suppress increase in autophagy induced by knockdown of CLCF1., Importantly, stimulation of autophagy by knockdown of the cardiotrophinlike cytokine factor 1 (CLCF1), one of the cytokines identified in the screen, was suppressed in the presenc…	5	100000419:10024, 100000418:10027, 100000418:10035, 100000418:10099, 100000418:10144
CLDN5 --+> autophagy	positive		NAF-1 is a component of the inositol-1,4,5 trisphosphate (IP3) receptor complex, which contributes to the interaction of Bcl-2 with Bec1 and is required for Bcl-2 to functionally antagonize Bec1-mediated autophagy., BEC-1 is also required for autophagy induction in response to diverse necrotic stimuli., We find that insufficient levels of autophagy caused by knockdown of bec-1 promote the death o…	5	20125189:5, 19079286:1109, 17785524:1053, 16390869:1062, 17893711:1213
CLIC4 ---| autophagy	negative		CLIC4 siRNA transfection enhanced autophagy with increased LC3-II protein and puncta accumulation in U251 cells under starvation conditions.	1	22761775:4
CLIC4 --+> autophagy	positive	negative (redundant REF with line above)	Inhibiting the expression of CLIC4 enhances autophagy and contributes to mitochondrial and endoplasmic reticulum stress-induced apoptosis under starvation.	1	22761775:8
CLIC4 ---> autophagy			Although nuclear CLIC4 is associated with apoptosis,15 it is possible that loss of cytoplasmic CLIC4 leads to autophagy and that these vacuolar structures represent autophagosomes induced as a cell survival mechanism.	1	19713532:1205
CMPK1 ---> autophagy			Furthermore, several proteins, such as peroxiredoxin 6, GRP-78, UMP-CMP kinase, and carbonic anhydrase, although not clearly known to be important for autophagy, had been found to be enriched in autophagosomal membranes in a previous proteomics study (36), which analyzed autophagosomes purified from the livers of starved rats using density gradient centrifugation.	1	19910472:1247
COL18A1 --+> autophagy	positive		Increased beta-catenin and Wnt-mediated signalling reduced Beclin 1 levels and rescued endothelial cells from endostatin-induced autophagy., This is similar to endostatin and kringle 5, which also inhibit angiogenesis but induce autophagy (36, 40)., It has been demonstrated that endostatin causes regression of the vasculature by inducing lysosomal dysfunction followed by autophagy (11).	3	19298526:5, 18780760:1308, 18596080:1242
collagen type I --+> autophagy	positive		RESULTS TOP ABSTRACT MATERIALS AND METHODS RESULTS DISCUSSION GRANTS REFERENCES Autophagy is enhanced early and subverted in the later phase of exposure to glycated collagen I.	1	18203850:1158
COPB2 ---| autophagy	negative		As expected, treatment with E64d led to a significant increase in levels of autophagy after knockdown of mTOR, but did not affect levels of autophagy induced by knockdown of the coatamer subunit COPB2, which is predicted to inhibit general vesicular trafficking (Figure 2B).	1	100000418:10053
COPI vesicle-CoAt ---> autophagy	unknown	positive; 6 REFS	Early endosomes and endosomal coatomer are required for autophagy., Furthermore, autophagy is impaired by loss of COPI coatomer necessary for normal endosome function (Razi et al., 2009)., Our results demonstrate that the coatomer complex is essential for productive autophagy and cellular survival, and thus inhibition of complex I members may promote cell death of cancer cells when apoptosis is c…	8	19364919:100, 20548331:1430, 19713972:1594, 20089931:2346, 19948501:1048, 100000417:10374, 100000416:10390, 22745748:7
COPII ---> autophagy		positive; change entity name to "COPII complex"	Autophagy, but not the cytoplasm to vacuole targeting pathway, requires Sec12 and some COPII components (Ishihara et al., 2001), whereas only the cytoplasm to vacuole targeting pathway uses the N-ethylmaleimide-sensitive factor attachment protein receptor (SNARE)-Sec1 complex composed of Tlg2, Tlg1, and Vps45, the Vps-fifty-three tethering complex, and the two sorting nexins Atg24/Snx4 and Atg20/…	1	15004240:1058
COX5A --+> autophagy	positive	negative	Cells were stained in 25 mM carboxy-H2DCFDA and Hoechst and imaged at 40×. (B) Induction of autophagy in cells transfected with siRNAs against Cox5a or controls for 72 h; autophagy levels were assessed with antibodies against p62, Atg5 (Atg12-Atg5 complex is shown), and LC3. (C) Induction of autophagy by Cox5a knock-down is suppressed in the presence of the antioxidant NAC.	1	20660724:1117
CRYAB ---| autophagy	negative		In CryABWT-expressing cells, CryAB was detected only in the detergent-soluble fraction, regardless of the addition of 3-methyladenine to block autophagy (Fig. 2B).	1	18621691:1111
CSF1 ---| autophagy	negative		Growth factors (IGF-1), angiogenic factors (VEGF, IL-8), M-CSF, and matrix proteins can all prevent, in part, ARHI-induced autophagy.	1	19033662:1275
CSF3 ---| autophagy	negative		Administration of granulocyte colony-stimulating factor suppressed autophagy and partially rescued the cardiac phenotype.	1	20118246:1181
CST3 --+> autophagy	positive		CysC induces autophagy.	1	20352108:1220
CTGF --+> autophagy	positive		Overexpression of CTGF induces HIF-1a-dependent metabolic alterations, with the induction of autophagy/mitophagy, senescence, and glycolysis.	1	22684333:5
CTGF ---> autophagy	unknown	positive; 1 REF (redundant with line above)	Overexpression of CTGF induces HIF-1a-dependent metabolic alterations, with the induction of autophagy/mitophagy, senescence, and glycolysis., As such, CTGF-mediated induction of autophagy in fibroblasts supports tumor growth via the generation of recycled nutrients, whereas CTGF-mediated autophagy in breast cancer cells suppresses tumor growth, via tumor cell self-digestion.	2	22684333:5, 22684333:11
CTSA ---| autophagy	negative	1 REF	Similarly, cathepsin A inhibits Chaperon-mediated autophagy by cleaving its receptor, LAMP-2A., Therefore, an increase in cathepsin A proteolytic activity would reduce the rate of Chaperon-mediated autophagy.	2	100000463:10207, 100000463:10125
CTSA ---> autophagy	unknown	negative; redundant with above REF	In contrast, cathepsin A, a serine protease, is involved in inhibition of chaperon-mediated autophagy through proteolytic processing of LAMP-2A.	1	100000463:10006
CTSD ---| autophagy	negative		Cathepsin D inhibits oxidative stress-induced cell death via activation of autophagy in cancer cells.	1	22542809:100
CTSD --+> autophagy	positive	1 REF	These results suggest that CatD can function as an anti-apoptotic mediator by inducing autophagy under cellular stress., Interestingly, high expression of CatD in HeLa cells significantly activated autophagy: increase of acidic autophagic vacuoles, LC3-II formation, and GFP-LC3 puncta.	2	22542809:7, 22542809:6
CTSD ---> autophagy	unknown	positive	Cathepsin D is a protein known to mediate autophagy (Yan et al, 2005)., The aspartatic protease cathepsin D is abundant in lysosomes and plays an important role in autophagy in a various cells (24)., Both cathepsin D and eukaryotic elongation factor 1 were decreased under these conditions ( Fig. 3B), showing that senescence can be distinguished from autophagy and apoptosis based on cathepsin D an…	4	17987045:1057, 17804729:1184, 19487283:1203, 100000342:10134
CTSL1 ---> autophagy	unknown		Cathepsin L mediates resveratrol-induced autophagy and apoptotic cell death in cervical cancer cells.	2	19164894:100, 100000412:10402
CTSS ---| autophagy	negative		Autophagy induction by serum starvation with or without cathepsin inhibition.	1	18596167:1232
CXCL12 ---| autophagy	negative		Despite efficient inhibition of mTORC1 as evidenced by dephosphorylation of both ribosomal protein S6 and the S6 kinase, treatment with IGF1, FGF2, LIF, CLCF1, or SDF1 was able to reduce autophagy induced by rapamycin (Figures 4B- 4F; Figure S4A).	1	100000418:10099
CXCR3 ---| autophagy	negative		Herein, we investigated CXCR3-mediated neuronal injury, particularly, its contribution to autophagy suppression and the concomitant effects of antiretroviral therapy using human brain samples and models of HIV neuropathogenesis.	1	19380511:2
CXCR4 ---> autophagy	unknown	negative and positive; 1 and 2 REFS	CXCR4 activation inhibits autophagy., Finally, gp120 ligation of CXCR4 can induce autophagy and accumulation of the autophagic protein Beclin 1 (16)., Conclusion Top Abstract Conclusion References Espert et al. (4) report a very intriguing observation, namely that the HIV envelope glycoprotein induces CXCR4-dependent autophagy of uninfected lymphocytes, which is required for both caspase-dependen…	3	20661303:1522, 17404265:1064, 16886053:1086
CYB561D2 --+> autophagy	positive		Analysis of autophagy induced by 101F6 and ascorbate in non-small cell lung cancer cells., In a recent study by Ohtani et al. (14), ascorbate in conjunction with the tumor suppressor gene 101F6 initiated autophagy, as determined by induction of acidic vesicular organelles and light chain 3 formation.	2	17616688:1313, 20068072:1079
CYBB ---> autophagy	unknown		However, neither starvation- nor rapamycin-induced autophagy was dependent on NOX2 expression (Fig. S4C).	1	21187903:1221
CYP24A1 ---> autophagy			These observations confirmed that although IL-4 had no effect on monocyte expression or activity of CYP24A1, the enzyme mediated, at least in part, IL-4-induced 24-hydroxylase activity as well as IL-4 inhibition of TLR2/1-induced antimicrobial peptide expression and autophagy.	1	21149724:1142
CYP27B1 ---> autophagy	unknown	positive	We found that CCAAT/enhancer-binding protein (C/EBP)-ß-dependent induction of 25-hydroxycholecalciferol-1a-hydroxylase (Cyp27b1) hydroxylase was critical for LpqH-induced cathelicidin expression and autophagy.	1	20560977:2
CYP2E1 ---| autophagy	negative		These experiments suggest that the expression of CYP2E1 may impair autophagy formation which contributes to lipid accumulation in the liver.	1	20932821:11
DAPK1 --+> autophagy	positive	28 REFS	The activated form of DAPK triggers autophagy in a beclin-1-dependent manner., Reduction of MAP1B protein using short interfering RNA attenuated DAPK-1-stimulated autophagy., Death-associated protein kinase (DAPK) regulates many distinct signalling events, including apoptosis, autophagy and membrane blebbing., This mechanism of DAPK stabilization is crucial for determining interferon responsivene…	31	19180116:4, 18195017:7, 19878312:0, 20389280:8, 19903843:5, 11980920:5, 18806755:4, 18376136:4, 18806760:1, 15077152:1180 <more data available...>
DAPK1 ---> autophagy	unknown	positive; 1 REF	Conversely, DAPK inhibition results in autophagy suppression.88,89 I?B kinase stimulates autophagy by multiple NF?B-independent mechanisms, including starvation-induced JNK1 and AMPK phosphorylation, and likely plays a pivotal role in autophagy induction by physiological and pharmacological stimuli.90 Role of Autophagy in Cancer: A Double-edged Sword ©2 1 Ln e Boc ne 01 a d s i i c. se D n t i r …	2	100000471:10035, 22712799:1
DCAF12L2 ---> autophagy	unknown		autophagy-related16-like-1 (ATG16L1) might also have alternative functions, as a polymorphism in its non-conserved WD40 domain is associated with Crohn's disease79, but is predicted not to affect its autophagy function.	1	100000366:10136
DDIT3 --+> autophagy	positive		The detrimental properties of ATF4 is due at least in part to its ability to induce CHOP, which is suggested to elicit apoptosis through induction of pro-apoptotic genes, such as BCL2, DR5, and those tied to autophagy (43,45,46)., In fact, this example reveals increased complexity in Nupr1 function because Nupr1 favors cannabinoid-induced apoptosis by inducing the expression of ATF4, CHOP, and TR…	2	100000267:10218, 100000503:10142
DDIT3 ---> autophagy	unknown	negative and positive; 1 and 1 REF	On the other hand, CHOP siRNA increased autophagy and improved cell survival, especially in RASF, indicating that CHOP is involved in regulation of autophagy and cell death, but that low expression of CHOP protects RASF from apoptosis., It is therefore tempting to speculate that the connection between CHOP and apoptosis is related to the ability of CHOP to influence the balance between autophagy …	5	20122151:9, 20038797:1305, 21135505:1138, 100000428:10267, 100000269:10267
DEDD --+> autophagy	positive		Via direct interaction with the class III PI-3-kinase (PI3KC3)/Beclin1, DEDD activated autophagy and induced the degradation of Snail and Twist, two master regulators of Epithelial-to-mesenchymal transition.	1	22719072:4
DGKE ---| autophagy	negative		A DGK inhibitor, R59022 induced autophagy and apoptosis without serum in NG108-15 cells.	1	21338572:5
DIRAS3 --+> autophagy	positive		Furthermore, ARHI is required for spontaneous and rapamycin-induced autophagy in normal and malignant cells., Since aplasia Ras homolog member I expression is suppressed in the majority of breast and ovarian cancers but is high in premalignant lesions, aplasia Ras homolog member I-induced autophagy could be manipulated for therapeutic benefit., Paclitaxel increases ARHI-induced autophagy., Re-exp…	4	19033662:2, 19033653:3, 21244707:1225, 100000464:10305
DLC1 ---| autophagy	negative		DLC1 down-regulation induces AMBRA1-dependent autophagy.	1	20921139:1198
DNA-PK --+> autophagy	positive		Little is known, however, regarding the relationship between DNA-dependent protein kinase and ionizing radiation-induced autophagy., PI3K/Akt/mTOR, DNA-PK, tumor suppressor genes, mitochondrial damage, and lysosome may play important roles in radiation-induced autophagy in glioma cells.	2	15899829:5, 19430698:11
DNM1L ---> autophagy		positive	Overexpression of ectopic dynamin-related protein 1WT, but not dynamin-related protein 1K38A,9 increased nucleolar dynamin-related protein 1 and autophagic vesicles indicating that excessive cytoplasmic dynamin-related protein 1 could be able to trigger autophagy and became harmful to cells (Figure 3e).	1	19525928:1176
DNM2 --+> autophagy	positive		A centronuclear myopathy--dynamin 2 mutation impairs autophagy in mice.	1	22369075:100
DRAM1 ---| autophagy	negative	positive	Transcriptional activation, and thus nuclear localization, of p53 is a positive autophagy regulator by inhibiting mTOR in an activated AMPK- and TSC1/tuberous sclerosis complex2-dependent manner (Fig. 1).54 p53 also activates autophagy by triggering other downstream targets, such as sestrin and the damage-regulated autophagy modulator .55,56 Loss of cytoplasmic p53 function by genetic or pharmaco…	1	100000471:10022
DRAM1 --+> autophagy	positive		This questions, therefore, whether Damage-Regulated Autophagy Modulator function is conserved from fly to man or whether Damage-Regulated Autophagy Modulator's capacity to regulate autophagy has evolved in higher eukaryotes., The silencing of damage-regulated autophagy modulator expression reduced both apoptosis and autophagy triggered by 2-methoxyestradiol in Ewing sarcoma and osteosarcoma cells…	7	19556885:9, 19706754:6, 19509170:1550, 18165616:1440, 21304979:1361, 18703786:1162, 19270154:1188
DRAM1 ---> autophagy	unknown	positive; 1 REF	damage-regulated autophagy modulator, a p53-induced modulator of autophagy, is critical for apoptosis., Damage-regulated autophagy modulator is a p53 transcriptional target and has also been found to positively regulate autophagy.78 Along this line, any impairment of p53 function leads to deregulation of the autophagy signaling pathway and may confer tumorigenesis., Irrespective of these possibil…	5	100000471:10239, 100000415:10339, 100000415:10095, 100000384:10007, 100000469:10072
DUSP1 ---| autophagy	negative		Because JNK has been linked to autophagic cell death (32), it is possible that MKP-1 protects cells from necrosis/autophagy induced by H2O2 and this issue is under investigation.	1	16651445:1276
dynactin complex --+> autophagy	positive		An intact microtubule network is necessary for proper autophagosome formation (39) and disruption of dynactin impairs autophagy (40), so it is possible that Ddlc1 is part of a dynein motor that is required for autophagy in salivary glands., Thus, impaired dynactin-dynein mediated transport could reduce retrogradely delivered signaling cargoes to the cell body and possibly lead to an induction of …	2	20080745:1162, 18305234:1285
DYNLL1 --+> autophagy	positive		Autophagy is attenuated in Drosophila dynein light chain 1 mutants, but caspases are active in these cells. Drosophila dynein light chain 1 mutant salivary glands develop large fibrillar protein inclusions that stain positive for amyloid-specific dyes and ubiquitin.	1	20080745:3
E2F1 --+> autophagy	positive	negative and positive; 1 and 13 REFS	Downregulation of E2F1 in cells results in high levels of autophagy., Importantly, we demonstrate that E2F1 activation enhances autophagy and conversely, reducing endogenous E2F1 expression inhibits DNA damage-induced autophagy., E2F1 regulates autophagy and the transcription of autophagy genes., Depletion of E2F1, like 14-3-3[?], also inhibits autophagy., Activation of E2F1 transcription factor …	15	20807803:6, 18408756:5, 20548331:1732, 21311563:1281, 19325568:1468, 18600232:1447, 19079287:1440, 20454448:1096, 100000416:10177, 100000416:10232 <more data available...>
E2F1 ---> autophagy	unknown	positive; redundant REFS with above line	E2F1 regulates autophagy and the transcription of autophagy genes.	4	100000482:10248, 100000481:10248, 100000416:10652, 100000404:10417
EEF1G --+> autophagy	positive		This suggests that EEF1G is a positive regulator of autophagy required for autophagy signaling upstream of mTORC1.	1	100000010:10231
EEF1G ---> autophagy	unknown		Interestingly, EEF1G was found to be a universal autophagy regulator., In addition, we identified novel autophagosomal components of which EEF1G was found to be an autophagy regulator in both yeast and human cells.	2	100000010:10328, 100000010:10334
EEF2 --+> autophagy	positive		Suppression of MK-2206-induced autophagy by eEF-2 silencing was accompanied by a promotion of apoptotic cell death.	1	21307130:3
EEF2K --+> autophagy	positive		In contrast, overexpression of eEF-2 kinase increased autophagy., In addition, we show that eukaryotic elongation factor 2 kinase (eEF-2K) is also required for autophagy signaling during ER stress, suggesting that phosphorylation of eEF-2 may serve as an integrator of various cell stresses for autophagy signaling., We further showed that suppression of eEF-2 kinase-regulated autophagy impeded cel…	11	16921268:6, 16540650:5, 19221463:3, 20300520:5, 18846108:1220, 19008922:1381, 17041628:1522, 18188169:1343, 16609004:1111, 19244119:1165 <more data available...>
EEF2K ---> autophagy	unknown	positive	Elongation factor-2 kinase regulates autophagy in human glioblastoma cells., In mammalian cells, virus- and amino acid starvation-induced autophagy requires eIF2a phosphorylation.16 In contrast, ER stress such as tunicamycin-induced autophagy requires eukaryotic elongation factor 2 kinase (eEF-2K) in an eIF2a phosphorylation-dependent or -independent manner.17 GCN2 is localized in the piriform co…	3	100000373:11128, 100000335:10548, 100000405:10009
EGF ---> autophagy	unknown	negative; 3 REFS	Supplementation of EGF blocks intestinal autophagy in both in vivo and in vitro conditions., However, only DT-EGF-induced autophagy was inhibited by EGFR knockdown., Indeed, we discovered that epidermal growth factor withdrawal induced autophagy in both MCF-10A cells and 1°HMECs (Figure 5B)., It is known that insulin and EGF can suppress the process of autophagy, which degrades proteins under poo…	4	20539009:13, 18846108:1063, 18094039:1206, 15064741:1035
EGFR ---| autophagy	negative		The epidermal growth factor receptor antibody cetuximab induces autophagy in cancer cells by downregulating HIF-1alpha and Bcl-2 and activating the beclin 1/hVps34 complex., EGFR inhibitor BIBU induces apoptosis and defective autophagy in glioma cells.	2	100000470:10223, 22753156:100
EGFR ---> autophagy	unknown		However, only DT-EGF-induced autophagy was inhibited by EGFR knockdown., The epidermal growth factor receptor antibody cetuximab induces autophagy in cancer cells by downregulating HIF-1alpha and Bcl-2 and activating the beclin 1/hVps34 complex.	2	18846108:1063, 20634405:100
EGR1 ---> autophagy	unknown	positive; 1 REF	Egr-1 regulates autophagy in cigarette smoke-induced chronic obstructive pulmonary disease.	2	18830406:100, 100000373:10509
EIF2AK2 --+> autophagy	positive		Furthermore, PKR and eIF2alpha Ser-51-dependent autophagy is antagonized by the herpes simplex virus neurovirulence protein, ICP34.5., Both PKR and phosphorylated eIF2a have been shown to promote autophagy, although the mechanism by which this occurs is unclear (51, 52)., Notably, cytosolic RNA-sensing protein kinase PKR and eIF2a phosphorylation regulate virus- and starvation-induced autophagy (…	7	11756670:3, 17855538:1084, 19666601:1166, 19264662:1293, 18007660:1166, 15077152:1176, 18772897:1059
EIF2AK2 ---> autophagy	unknown	positive	In both yeast and mouse embryonic fibroblasts, eIF2a phosphorylation by GCN2 is required for starvation-induced autophagy, and in mouse embryonic fibroblasts, PKR is required for autophagy induced by viral infection (145).	1	100000373:10356
EIF2AK3 --+> autophagy	positive	13 REFS	However, in parallel, PERK signaling acts to suppress autophagy and lysosomal dysfunction by increasing the expression of HSP70., In this study, we found that PERK is essential for radiation-induced autophagy and radiosensitivity in caspase-3/7 double-knockout cells., These data support a role for PERK-dependent autophagy in mediating hypoxia tolerance., For example, the activation of PERK, a kin…	29	18216498:6, 20348950:4, 20038797:1200, 18787009:1070, 19417161:1202, 19114712:1231, 18356160:1323, 18614532:1285, 16794605:1154, 17991891:1148 <more data available...>
EIF2AK3 ---> autophagy	unknown	positive; 1 REF	Regulation of autophagy by ceramide-CD95-PERK signaling., These data support a role for PERK-dependent autophagy in mediating hypoxia tolerance., PERK-dependent regulation of MDA-7/IL-24-induced autophagy in primary human glioma cells., Similar to what we report for hypoxia, PERK-dependent stimulation of autophagy is protective in these examples., PERK-dependent regulation of MDA-7/interleukin-24…	11	100000505:10563, 100000428:10174, 100000269:10174, 100000489:10226, 100000428:10245, 100000269:10245, 100000409:10295, 100000505:10115, 100000505:10122, 100000428:10051 <more data available...>
EIF2AK4 --+> autophagy	positive	1 REF	It was reported earlier that GCN2 activation and eIF2a phosphorylation induce autophagy in yeast (Talloczy et al, & 2010 European Molecular Biology Organization 2002).	3	100000421:10108, 100000263:10108, 100000180:10108
EIF2AK4 ---> autophagy	unknown	positive; 2 REFS	Autophagy is also regulated through additional factors such as protein kinase A (Budovskaya et al., 2004[Go]), Gcn2 (Tallóczy et al., 2002[Go]) and Snf1 (Huang et al., 1996[Go])., Gcn2, another eIF2a kinase, is required for starvation-induced autophagy in yeast, and PKR can functionally substitute for GCN2 in GCN2-disrupted yeast (51)., While Talloczy et al. shows that GCN2 eIF2a kinase, eIF2a an…	3	15615779:1094, 17855538:1085, 100000405:10065
EIF2S1 --+> autophagy	positive	*this gene is not being annotated correctly; 17 REFS should be annotated as "EIF2A" and 1 REF is correctly annotated as EIF2S1	The phosphorylation of the subunit alpha of eukaryotic translation initiation factor 2 (eIF2alpha), a critical regulatory event in controlling protein translation, has recently been found to mediate the induction of autophagy., Degradation of mutant dysferlin by eIF2a-mediated autophagy., D, stimulation of autophagy by HspB8·Bag3 requires eIF2a phosphorylation., JNK activation and eIF2a phosphory…	21	19221463:0, 17331981:1170, 19114712:1154, 18551133:1209, 17855538:1084, 19666601:1166, 16840339:1077, 17135238:1229, 19509276:1306, 15615779:1122 <more data available...>
EIF2S1 ---> autophagy	unknown	*not annotated correctly; should be "EIF2A;" positive; 3 REFS	Regulation of autophagy by the PERK/eIF2a/ATF4 arm of the unfolded protein response is an important mediator of hypoxia tolerance, and targeting this pathway through genetic or pharmacological approaches reduces tumor hypoxia and sensitizes tumors to treatment with irradiation., How eIF2a regulates autophagy is presently unknown, but the induction endoplasmic reticulum stress and autophagy M Høye…	6	100000428:10051, 100000269:10051, 100000344:10038, 100000405:10065, 100000405:10009, 100000344:10037
EIF4EBP1 ---> autophagy	unknown	negative; 2 REFS	Suppression of 4EBP1 expression resulted in resensitization of MYC-expressing prostate epithelial cells to rapamycin and increased autophagy., MYC activity mitigates response to rapamycin in prostate cancer through 4EBP1-mediated inhibition of autophagy., Recent publications suggest that 4EBP-1 may have unrecognized actions that affect mTOR signaling or autophagy (39), and there are conflicting r…	3	19773438:6, 20026909:100, 21233418:1209
EIF4G1 ---| autophagy	negative		We show that depletion of initiation factor eIF4GI only modestly reduces overall protein synthesis in cells, but phenocopies nutrient starvation or inhibition of protein kinase mTOR, a key nutrient sensor. eIF4GI depletion impairs cell proliferation, bioenergetics, and mitochondrial activity, thereby promoting autophagy.	1	18426977:1
EIF4G2 --+> autophagy	positive	negative	DAP5 depletion shares some of the characteristics observed for eIF4GI silencing, including similar effects on translation rates, reduced cellular proliferation, autophagy induction, and altered cell size regulation in response to nutrients.	1	18426977:1160
EIF5A ---> autophagy	unknown		Our data also indicate that nero and eIF5A are required for cell growth and affect autophagy and protein synthesis.	1	19546244:7
ENOPH1 ---> autophagy			Apg7p is a unique E1 enzyme which is essential for both the Apg12p- and Apg8p-modification systems, and plays indispensable roles in yeast autophagy.	1	11890701:0
EP300 ---| autophagy	negative		Finally, we demonstrate that knockdown of p300 can stimulate autophagy, whereas overexpression of p300 inhibits starvation-induced autophagy., Regulation of autophagy by the p300 acetyltransferase., It is increasingly recognized that acetylation also regulates autophagy; for example, increasing the cellular acetylation level by treating cells with histone deacetylase inhibitors such as TSA can pr…	3	19124466:7, 20548331:1679, 22732483:1
EP300 ---> autophagy	unknown		Regulation of autophagy by the p300 acetyltransferase.	3	100000452:11135, 100000416:10617, 100000373:10767
EPAS1 ---> autophagy	unknown	negative	In addition, HIF-2a suppresses chondrocyte autophagy, herein promoting chondrocyte apoptosis., From this perspective, HIF-1 and HIF-2a have separate and opposing effects on the induction of autophagy.	2	21324370:3, 19404942:1438
EPM2A --+> autophagy	positive		Conversely, laforin expression stimulates autophagy., Here we review our recent findings that revealed that laforin regulates autophagy.	2	20453062:4, 20818165:3
ERBB2 ---> autophagy		negative	Further expanding the cytoprotective role of autophagy following exposure to anti-cancer therapies, we now add the anti-HER2 monoclonal antibody as a novel molecularly targeted therapy that can trigger a pro-survival function of autophagy in HER2-dependent human breast carcinoma cells.	1	19606230:1320
ERN1 --+> autophagy	positive		How Ire1 and Hac1 exert their function to stimulate autophagy in yeast remains to be understood.	1	100000373:10242
ERN1 ---> autophagy	unknown	negative and positive; 1 and 2 REFS	These results indicate that dihydrocapsaicin-induced autophagy in WI38 cells is linked to the endoplasmic reticulum stress pathway and that dihydrocapsaicin-induced autophagy may be regulated by IRE1. [ Fig. 7. ] View larger version: In this window., Recently, endoplasmic reticulum stress-induced autophagy was independently reported to require either the IRE1a/c-Jun N-terminal kinase unfolded pro…	4	19139269:1252, 18356160:1323, 100000373:10256, 100000470:10018
ESR2 ---> autophagy	unknown	positive	Estrogen receptor beta (ERß) produces autophagy and necroptosis in human seminoma cell line through the binding of the Sp1 on the phosphatase and tensin homolog deleted from chromosome 10 (PTEN) promoter gene.	1	22810004:100
ETF1 ---> autophagy		positive	D. (2002) Novel phosphatidylinositol(3)P-binding protein Etf1 functions as an effector of the Vps34 PtdIns 3-kinase in autophagy.	1	18215151:2168
eukaryotic translation initiation factor 2 complex --+> autophagy	positive		Moreover, small interfering RNA-mediated depletion of PERK potently inhibited both PERK-eukaryotic translation initiation factor 2 phosphorylation and detachment-induced autophagy in MCF10A cells; notably, the reduction in LC3-II was comparable to the inhibition of autophagy observed upon depletion of ATG7, a critical autophagy regulator (Fig. 2C).	1	100000505:10121
eukaryotic translation initiation factor 2 complex ---> autophagy	unknown		The phosphorylation of the subunit alpha of eukaryotic translation initiation factor 2 (eIF2alpha), a critical regulatory event in controlling protein translation, has recently been found to mediate the induction of autophagy., PERK and PERK-eukaryotic translation initiation factor 2 are required for detachment-induced autophagy., Thus, we conclude that both PERK kinase activity and the resultant…	3	19221463:0, 100000505:10115, 100000505:10122
exocyst --+> autophagy	positive		Bodemann et al. (2011) now show that the exocyst, a protein complex involved in tethering transport vesicles to the plasma membrane, provides an assembly and activation platform for components of the autophagy machinery via a process requiring the GTPase RalB.	1	21241888:1
F-actin --+> autophagy	positive		Anti-GFP, -Myc and -Actin blots of HEK293 cells after treatment with ULK1, RISCfree or SCOC siRNA and overexpression of GFP, SCOC-myc or SCOC- GFP. (D) Overexpression of SCOC-myc increases autophagy.	1	100000005:10060
F-actin ---> autophagy	unknown		These results indicate that assembly of F-actin is selectively required for quality control but not starvation-induced autophagy., Our current findings on the involvement of F-actin and Arp2 in the response of apoptosis-defective cells to TRAIL or starvation are the first to demonstrate cytoskeleton changes in mammalian autophagy.	3	20075865:1166, 18375389:1388, 18511421:1388
FADD --+> autophagy	positive		Here, we show that a physiological signal (tumor necrosis factor-related apoptosis-inducing ligand) can kill normal epithelial cells through the endogenous Fas-associated death domain protein by using the novel Fas-associated death domain death domain pathway, which activates both apoptosis and autophagy., Others have found that inhibition of caspase-8 can promote a toxic form of autophagy and th…	3	15635090:3, 19417161:1308, 19483105:1344
FAM176A ---> autophagy	unknown	positive	Suppression of TMEM166 expression by small interference RNA inhibited starvation-induced autophagy in HeLa cells., TMEM166, a novel transmembrane protein, regulates cell autophagy and apoptosis.	2	17492404:7, 100000404:10632
FAS --+> autophagy	positive		The observation that anti-Fas autoantibodies induce autophagy is novel and provocative., A Fas antagonistic antibody (UB2) suppressed both CH11-induced autophagy and apoptosis., CD95 (Y232F, Y291F) was not tyrosine phosphorylated and was unable to localize plasma membrane or induce autophagy., Preincubation of these sera with a soluble Fas receptor chimera (extracellular domain) markedly decrease…	10	18560272:3, 18996088:2, 20682655:3, 18303564:3, 18719356:4, 18582468:6, 19483104:7, 19483105:7, 19417161:1307, 19535733:1092
FAS ---> autophagy	unknown		Regulation of autophagy by ceramide-CD95-PERK signaling.	1	100000505:10563
FDPS ---| autophagy	negative		We hypothesized that inhibition of farnesyl diphosphate synthase (FDPS) and geranylgeranyl diphosphate synthase by bisphosphonates would induce autophagy by depleting cellular geranylgeranyl diphosphate and impairing protein geranylgeranylation.	1	21335425:2
FEZ1 --+> autophagy	positive	negative	Our results suggest that the inhibition of autophagy induction by FEZ1, possibly achieved through inhibition of ULK1 kinase activity or membrane targeting, is relieved by association of SCOC with the ULK1-FEZ1 complex.	1	100000005:10242
FEZ1 ---> autophagy	unknown		Scale bar ¼ 10 mm. 10 The EMBO Journal & 2012 European Molecular Biology Organization SCOC, FEZ1 and WAC regulate autophagy NC McKnight et al 2010)., Scale bars ¼ 20 mm. & 2012 European Molecular Biology Organization The EMBO Journal 5 SCOC, FEZ1 and WAC regulate autophagy NC McKnight et al component oligonucleotide duplexes that make up the siRNA pools., Top and bottom panels are as described in…	9	100000005:10194, 100000005:10066, 100000005:10157, 100000005:10108, 100000005:10053, 100000005:10215, 100000005:10105, 100000005:10031, 100000005:10238
FGF2 ---| autophagy	negative	1 REF	D-F, FGF2 treatment down-regulates autophagy in H4 (D), MCF7 (E) and HeLa (F) cells., Only categories with at least five genes are displayed. (B) Downregulation of autophagy by 50 ng/mL FGF2 is prevented by addition of MEK inhibitor UO126., Despite efficient inhibition of mTORC1 as evidenced by dephosphorylation of both ribosomal protein S6 and the S6 kinase, treatment with IGF1, FGF2, LIF, CLCF1…	3	100000419:10022, 100000418:10129, 100000418:10099
FGFR1 ---| autophagy	negative		Both, the accumulation of FYVEdsRed and induction of autophagy by knockdown of mTOR, FGFR1, or CLCF1 was significantly attenuated after treatment with 3MA (Figures 6E and 6F) and in Beclin 1 and/or Vps34 knockdown cells (Figures S5C-S5E), confirming the critical involvement of the type III PI3 kinase in the regulation of autophagy downstream of the Akt/mTOR, MAPK, and Stat3 pathways.	1	100000418:10144
FKBP1A ---> autophagy		negative	In contrast to these results, fat body-specific overexpression of FK506-binding protein of 39 kDa, a peptidyl-prolyl cis-trans isomerase had a dramatic effect on developmental autophagy.	1	17363962:1093
FLI1 ---| autophagy	negative		The cyclins Clg1, Pcl1, and Pho80, in concert with Pho85, positively regulate autophagy through promoting the degradation of Sic1, a negative regulator of autophagy that targets Rim15.	1	20417603:5
FLT1 ---> autophagy		negative	CXCR4, VEGFR1 and ß-integrins are required for inhibition of autophagy caused by HIV-1.	1	20661303:1280
FLT3 --+> autophagy	positive		Expression of PDGFRbeta and FLT3 were essential for high dose single agent sorafenib treatment to promote autophagy.	1	18787411:7
FNBP1L ---> autophagy	unknown	positive	We present a model where FNBP1L is essential for autophagy of intracellular pathogens and identify FNBP1L as a differentially used molecule in specific autophagic contexts.	1	19342671:7
focal adhesion ---> autophagy		positive	Another focal adhesion protein essential for autophagy is paxillin.	1	19812190:1563
FOXO1 --+> autophagy	positive	7 REFS	Here we demonstrated that FoxO1, a forkhead O family protein, is a mediator of autophagy., Here we report that cytosolic FoxO1, a forkhead O family protein, is a mediator of autophagy., Cytosolic FoxO1 can also suppress tumour growth by triggering autophagy and ultimately cell death in a transcription-independent manner., Interestingly, FoxO1 and FoxO3 stimulate autophagy by increasing the expres…	11	20798610:1, 20543840:2, 20596046:1, 20548331:1189, 21325132:1167, 20644257:1118, 20089931:1139, 100000452:11140, 100000416:10176, 100000020:10398 <more data available...>
FOXO3 --+> autophagy	positive	24 REFS	FoxO3 transcription factor was reported to activate autophagy by enhancing the expression of autophagy-related genes., Activated FoxO3 stimulates lysosomal proteolysis in muscle (and other cell types) by activating autophagy., In particular, Bnip3 induces autophagosome formation and is responsible for the induction of autophagy by FoxO3., Activation of the FoxO3A transcriptional program initially…	28	20181828:4, 18054316:5, 18367868:4, 20190568:3, 20033060:4, 18227643:4, 20089931:2002, 19229244:1369, 19343039:1311, 19444282:1260 <more data available...>
FOXO3 ---> autophagy	unknown	positive; 6 REFS	FoxO3 controls autophagy in skeletal muscle in vivo., Forkhead Box O3 controls autophagy in skeletal muscle in vivo., Demonstrates the transcriptional regulation of autophagy genes by the transcription factor FoxO3 in mammals., Interestingly, FoxO3 activity is increased after hypoxic exposure (68) and thus is an additional potential mediator of autophagy., Importantly our data reveal that this in…	16	100000428:10528, 100000417:10360, 100000373:10808, 100000269:10528, 100000416:10587, 100000373:10837, 100000373:11203, 100000428:10254, 100000269:10254, 100000020:10388 <more data available...>
Fvis1 ---> autophagy		non-human gene	It is noteworthy that endogenous Fis1 protein is required for autophagy contributing to a quality control mechanism improving cellular function including mitochondrial respiration.	1	18832378:1313
FYN ---| autophagy	negative		Moreover, selective knockdown of Fyn or treatment with a Src inhibitor also attenuated IP(3)-mediated calcium release and induced autophagy.	1	20814235:6
GABARAPL1 ---> autophagy	unknown	positive; 2 REFS	In cultured rat neonatal cardiomyocytes, glucose deprivation leads to decreased cell size and induction of autophagy pathway genes LC3, Gabarapl1, and Atg12., When overexpressed in COSM9 cells, Stbd1 concentrated at enlarged perinuclear structures, co-localized with glycogen, the late endosomal/lysosomal marker LAMP1 and the autophagy protein GABARAPL1., Recently, another member of the FoxO prote…	5	19696026:3, 20810658:3, 20548331:1282, 19758991:1172, 100000416:10245
GAPDH --+> autophagy	positive		Therefore, GAPDH mediates an elevation in glycolysis and enhanced autophagy that cooperate to protect cells from "caspase-independent cell death"., Both BNIP3 and GAPDH have been shown to regulate autophagy (14, 17)., In addition, the authors observe a GAPDH-enhanced autophagy that contributes to cell survival probably by promoting the removal of terminally damaged mitochondria (Colell et al., 20…	4	17540177:7, 18097478:1065, 18550800:1390, 18703786:1112
GARP complex --+> autophagy	positive		Atg9 trafficking is impaired in mutants that lack the VFT complex in growing conditions The cytoplasm-to-vacuole targeting pathway is completely blocked and autophagy is reduced in the absence of any of the Vps fifty-three tethering-complex subunits (Reggiori et al., 2003[Go]).	1	16787937:1124
GARP complex ---> autophagy	unknown		These data further support that the retromer complex is required for TOR-dependent autophagy in yeast (Fig. 7C)., These data suggest that the retromer complex and retrograde transport play a role in autophagy, possibly by delivering vesicles or recycling autophagosomal membrane proteins.	2	100000010:10211, 100000010:10314
GATA4 ---| autophagy	negative		Here we investigated the ability of GATA4 to inhibit autophagy as a potential mechanism underlying its protection against Doxorubicin toxicity in cultured neonatal rat cardiomyocytes.	1	19901028:4
GCG --+> autophagy	positive	21 REFS	Autophagy and proteolysis are also inhibited by insulin and stimulated by glucagon., These findings constitute preliminary evidence that glucagon-stimulated autophagy is mediated at least in part by cyclic AMP., Glucagon, a potent inducer of autophagy in adult rat liver, did not anticipate this process in fetal liver., To study the mechanism, autophagy was induced by nutrient deprivation or gluca…	22	399892:3, 4125701:4, 510512:2, 19758991:9, 7437137:1, 6245643:10, 645821:0, 16874071:2, 1324248:1, 6822543:9 <more data available...>
GCG ---> autophagy	unknown		Characterized as a catabolic, energy-producing process, autophagy is predominantly controlled by amino acids and hormones (glucagon and insulin) (6- 8).	1	100000452:10048
GFAP --+> autophagy	positive		Aberrant accumulation of GFAP induces autophagy.	1	18276609:1292
GGPS1 ---| autophagy	negative		We hypothesized that inhibition of farnesyl diphosphate synthase (FDPS) and geranylgeranyl diphosphate synthase by bisphosphonates would induce autophagy by depleting cellular geranylgeranyl diphosphate and impairing protein geranylgeranylation., A novel geranylgeranyl transferase inhibitor in combination with lovastatin inhibits proliferation and induces autophagy in STS-26T MPNST cells.	2	21335425:2, 20086055:100
GH1 ---| autophagy	negative		Insulin-like growth factor 1 acts similarly to insulin, while growth hormone may inhibit autophagy by stimulating secretion of Insulin-like growth factor 1 [34].	1	16213475:1109
GLUL --+> autophagy	positive	1 REF	The addition of BafA1 further increased the LC3 lipidation level, indicating again that FOXO3-induced glutamine synthetase expression induces autophagy and increases autophagic degradation., Inhibition of FOXO3-mediated autophagy increased the level of apoptosis, suggesting that the induction of autophagy by FOXO3-mediated glutamine synthetase expression is important for cellular survival., Activ…	4	100000020:10155, 100000020:10016, 100000020:10212, 22820375:7
GLUL ---> autophagy	unknown	positive; 1 REF (redundant with line above)	To investigate whether AMP kinase may be required for glutamine-synthetase-mediated autophagy, we performed AMP kinase knockdown in DLD1 FOXO3(and FOXO3)-ER cells., We have shown that glutamine synthetase activity is not only required for FOXO3-mediated induction of autophagy, but in addition we demonstrate that glutamine treatment alone is sufficient to increase levels of autophagy.	2	100000020:10246, 100000020:10228
GNAI1 ---> autophagy		positive	Overexpression of GAIP has been shown to stimulate protein degradation via Gai-mediated induction of autophagy in human intestinal cells (37).	1	18182484:1160
GNAI3 ---> autophagy	unknown	negative and positive; 1 and 3 REFS	Both the endogenous form of AGS3 and a tagged expressed form have a localization compatible with a role in the Galphai3-dependent control of autophagy., In HT-29 cells, autophagy is under the control of the Gi3 protein and, when bound to the GTP, the Galphai3 protein inhibits autophagy, whereas it stimulates autophagy when bound to the GDP., Our findings show that Gai3 specifically is required fo…	3	12642577:4, 15488168:2, 17296938:1064
GNRH2 ---| autophagy	negative		A gonadotropin-releasing hormone-II antagonist induces autophagy of prostate cancer cells.	1	19176390:100
Golgi transport complex ---> autophagy	unknown	positive	The conserved oligomeric Golgi complex may be directly involved in autophagy.	1	20065092:1333
GOPC ---> autophagy	unknown	positive	In addition, PIST was demonstrated to be involved in autophagy and linked to processes of neurodegeneration., GOPC and Beclin1 can synergize to induce autophagy.	2	12885772:4, 16882988:1310
GPR37 --+> autophagy	positive		These findings show that GPR37 overexpression per se can induce cellular autophagy, which may prevent the selective degeneration of GPR37-expressing neurons, as reported for Parkinson's and related neurodegenerative diseases.	1	19218498:5
G-protein --+> autophagy	positive	1 REF	In addition, the guanosine diphosphate - bound form of the heterotrimeric G protein subunit G i3 is an activating factor for autophagy, whereas the GTP-bound form is inhibitory (27).	2	100000323:10066, 100000322:10066
G-protein ---> autophagy	unknown		Autophagy is regulated by both G proteins and growth factors, but the underlying mechanism of how they are coordinated during initiation and reversal of autophagy is unknown., Regulation of mammalian autophagy involves additional components including eIF2a, Ras and heterotrimeric G proteins (Codogno and Meijer, 2004[Go]; Furuta et al., 2004[Go]; Tallóczy et al., 2002[Go])., In addition, the guano…	4	21209316:1, 15615779:1122, 100000323:10066, 100000322:10066
GPSM1 --+> autophagy	positive		AGS3, a guanine nucleotide dissociation inhibitor, stimulates autophagy by binding Galphai3 proteins., We found that AGS3 directly binds light chain 3 , recruits Ga(i3) to light chain 3-positive membranes upon starvation, and promotes autophagy by inhibiting the G protein., However, whether and how endogenous AGS3 regulates autophagy is unknown., In addition, the NH2-terminal TPR repeats of AGS3 …	5	15488168:5, 21209316:3, 20126274:1121, 12642577:1290, 17635928:1316
GRID2 --+> autophagy	positive		GluRdelta2(Lc), but not GluRdelta2(wt), can also induce autophagy., Through protein-protein interactions, the GluRdelta2(Lc) mutant channel activates autophagy., This suggests that Bcl-w and Grid2 might interact genetically to regulate mitochondria, autophagy, and neuronal function., Binding to n-PIST-Beclin1 is dispensable for lurcher-mediated autophagy and cell death., The induction of autophag…	6	12372286:4, 12372273:2, 18551174:2, 20147545:1201, 16885219:1396, 15096203:1163
GRIN1 ---> autophagy		negative	Cardiac specific deletion of N-methyl-d-aspartate receptor 1 ameliorates mtMMP-9 mediated autophagy/mitophagy in hyperhomocysteinemia.	1	20170426:100
GSK3B --+> autophagy	positive		In contrast to inositol monophosphatase inhibition that enhances autophagy, GSK3beta inhibition attenuates autophagy and mutant huntingtin clearance by activating mTOR., In contrast, overexpression of GSK-3beta by transient transfection potentiated cadmium toxicity toward the mesangial cells, suggesting that GSK-3beta plays a crucial role in regulating cadmium-induced autophagy., GSK-3beta promot…	3	17921520:4, 19126599:4, 20159967:100
GSTA4 ---| autophagy	negative		GSTA4 over-expression prevented 4-hydroxynonenal-induced autophagy activation, tubular cell damage and Snail nuclear translocation in vitro.	1	22711583:6
HDAC1 ---| autophagy	negative	4 REFS	Together, these results demonstrate that HDAC1 could play a role in autophagy and specific inhibition of HDAC1 can induce autophagy., We propose that Rpd3, Hda1 and Gcn5 control chromosome stability by coordinating the ATR checkpoint and double-strand-break processing with autophagy., Inhibition of histone deacetylase1 induces autophagy., Furthermore, knockdown of HDAC1 or HDAC2 expression in HeL…	5	18342621:7, 21368826:8, 19509170:1564, 19147762:1249, 100000373:10900
HDAC2 ---| autophagy	negative		Furthermore, knockdown of HDAC1 or HDAC2 expression in HeLa cells suppresses proliferation and promotes autophagy and apoptosis of HeLa cells, respectively, but knockdown of HDAC4 and HDAC7 had no discernable effect on proliferation (31, 49, 50).	1	19147762:1249
HDAC6 --+> autophagy	positive	11 REFS	Our experiments also reveal that HDAC6 knockdown results in decreased LC3B protein and reduced autophagy., HDAC6 deficiency blocked the formation of aggresome-like bodies and interfered with the autophagy in response to MPP(+)-induced stress., HDAC6 promotes autophagy by recruiting a cortactin-dependent, actin-remodelling machinery, which in turn assembles an F-actin network that stimulates autop…	12	19417138:9, 21235576:3, 20075865:5, 19509170:1059, 20534486:1066, 19910924:1308, 20457763:1180, 19010849:1053, 19279159:1317, 19696071:1091 <more data available...>
HDAC6 ---> autophagy	unknown	positive; 3 REFS	histone deacetylase 6 is involved in Bortezomib-induced autophagy., HDAC6 controls autophagosome maturation essential for ubiquitin-selective quality-control autophagy., Induction of autophagy in MCF7 cells treated with Bortezomib depends on histone deacetylase 6.	4	100000252:10130, 100000452:11232, 100000404:10453, 100000252:10162
HDL ---| autophagy	negative	change entity name to "high density lipoprotein" (otherwise looks like a gene symbol)	Induction of autophagy and PS exposure by oxidized LDLs is prevented by high-density lipoproteins.	1	21113143:8
HGF --+> autophagy	positive		In hepatocytes, PtdIns 3-kinase contributes to the regulation of several biological functions, including EGF-induced and insulin-induced mitogenesis [16], insulin-induced [17] and HGF-induced [18] morphogenesis, insulin-dependent inhibition of apolipoprotein B secretion [19] and autophagy [20].	1	11121098:1042
HIF1A --+> autophagy	positive		Knockdown of areca nut extract-modulated HIF-1alpha expression reduced autophagy., Recent reports have indicated that HIF-1 alpha may induce autophagy under hypoxic condition., Stable overexpression of a HIF-1alpha mutant prevented cetuximab-induced autophagy and decrease in Bcl-2 levels., It is also known that HIF1a expression is required for the induction of autophagy in cancer cells., We have …	19	20523123:10, 20546814:3, 20634405:4, 20864819:9, 19404942:0, 20637870:4, 17224629:15, 18281291:1239, 18519793:1048, 20548331:1273 <more data available...>
HIF1A ---> autophagy	unknown	positive	HIF-1alpha-dependent autophagy protects HeLa cells from fenretinide (4-HPR)-induced apoptosis in hypoxia., In a similar way, Bellot et al. [147] have shown that hypoxia-induced autophagy is mediated by HIF-1, which induces the expression of BNIP3 and BNIP3L., In mouse embryonic fibroblasts, mitochondria are removed by mitochondrial autophagy in response to hypoxia, which is dependent on HIF-1 and…	4	100000464:10324, 100000416:10236, 100000373:10269, 22684333:5
HMGB1 --+> autophagy	positive	11 REFS	Our recent findings reveal that the HMGB1 protein triggers autophagy or apoptosis in cancer cells, depending on its redox status., In this study we show that the high-mobility group box 1 protein (HMGB1) is a redox-sensitive regulator of the balance between autophagy and apoptosis., Recently we reported that RAGE-HMGB1 critically regulates autophagy and apoptosis in pancreatic cancer cells in viv…	14	20861675:2, 20622903:1, 20978368:2, 21068541:2, 20927132:6, 20819940:100, 21311563:1298, 21151175:1120, 20061401:1096, 100000464:10388 <more data available...>
HMGB1 ---> autophagy	unknown		Endogenous high mobility group box 1 regulates autophagy., HMGB1 release and redox regulates autophagy and apoptosis in cancer cells., high mobility group box 1 release and redox regulates autophagy and apoptosis in cancer cells., We propose a new function for high mobility group box 1 within the tumor microenvironment: as a regulator of cell death and survival, suggesting that high mobility grou…	9	100000482:10265, 100000481:10265, 100000470:10158, 100000469:10449, 100000482:10340, 100000481:10340, 100000470:10182, 100000482:10132, 100000481:10132
HMGCR ---> autophagy	unknown		3-hydroxy-3-methylglutaryl-CoA reductase would thus not seem to be involved in regulation of autophagy.	2	9726984:1170, 100000319:10144
HMOX1 ---| autophagy	negative		These findings demonstrate that HO-1 inhibits autophagy, suggesting that the heme oxygenase system may contain therapeutic targets for acute kidney injury., Together, our data signify that HO-1 is upregulated in renal cancer cells as a survival strategy against chemotherapeutic drugs and promotes growth of tumor cells by inhibiting both apoptosis and autophagy.	2	20705711:9, 22843690:9
HRAS --+> autophagy	positive		The expression of oncogenic Ha-RAS has been proposed to induce autophagy in glioma and gastric cancer cells (19)., Inhibition of JNK with SP600125 or specific small interfering RNA prevented autophagy (Figure 4B) and cell death (Figure 4C) induction by oncogenic H-ras., Ha-Ras-induced autophagy in HT-29 colon carcinoma cells has some overlap with the Raf 1/ERK signaling pathway of autophagic cell…	4	17148506:1262, 19783847:1191, 15742333:1197, 20182446:1217
HSF2 ---| autophagy	negative	positive	Compromising HSF2 expression but not HSF1 resulted in the inhibition of autophagy, suggesting HSF2 dependent activation of autophagy.	1	17536178:6
HSP90AA1 ---> autophagy			HSP90 client proteins are involved in the regulation of apoptosis, proliferation, autophagy and cell cycle progression; several of these proteins are in addition considered as possible therapeutic targets for the treatment of acute myelogenous leukemia.	1	19754360:4
HSPA4L --+> autophagy	positive	incorrect annotation; APG1 is bacterial name for human ATG1, which is actually ULK1	Dephosphorylated APG13 associates with APG1, and the active APG13-APG1 complex induces autophagy.	3	100000326:10211, 100000325:10211, 100000324:10211
HSPA4L ---> autophagy	unknown	incorrect annotation; APG1 is bacterial name for human ATG1, which is actually ULK1	Overexpression of APG1 suppresses the autophagy defect in the apg13-1 mutant, suggesting that these two proteins also interact (16)., Growing evidence suggests that the Apg1 kinase complex plays a key role in switching between cytoplasm to vacuole targeting transport and autophagy., The identification of APG1 homologs in Caenorhabditis elegans (22) and mice (23) suggests that the Apg1 kinase is r…	7	10837477:1082, 11675395:1374, 100000323:10058, 100000322:10058, 100000326:10196, 100000325:10196, 100000324:10196
HSPA5 --+> autophagy	positive		Mechanistically, GRP78 integrated multiple cellular signaling pathways to inhibit apoptosis and stimulate prosurvival autophagy, which was dependent on TSC2/AMPK-mediated mTOR inhibition but not on beclin-1.	1	22752300:7
HSPA5 ---> autophagy	unknown	negative and positive; 1 and 4 REFS	Lastly, our discovery that GRP78 is required for autophagy provides a new mechanism for the protective function of GRP78 in stressed cells., Most recently, GRP78 is determined to be obligatory for stress-induced autophagy, which has been implicated in cancer progression (29)., Therefore, panobinostat-mediated GRP78 acetylation could also affect endoplasmic reticulum stress-induced autophagy in ce…	7	18551133:1242, 19033462:1163, 20371724:1285, 19213965:1206, 19417161:1316, 19910472:1247, 100000373:10243
HSPB1 ---| autophagy	negative		These findings identify autophagy as a cytoprotective, stress-induced adaptive pathway, activated following disruption of protein homeostasis and endoplasmic reticulum stress induced by Hsp27 silencing.	1	22675041:6
HSPB1 --+> autophagy	positive	negative	Here, we report that Hsp27 protects human prostate cancer cells against proteotoxic stress induced by proteasome inhibition, and that Hsp27 silencing using siRNA or antisense (OGX-427) induced both apoptosis and autophagy through mechanisms involving reduced proteasome activity and induction of endoplasmic reticulum stress.	1	22675041:3
HSPB6 ---> autophagy	unknown		By subjecting this model to ischemia/reperfusion, we addressed whether: (1) the cardioprotective effects of Hsp20 are associated with serine 16 phosphorylation; (2) blockade of Hsp20 phosphorylation influences the balance between autophagy and cell death; and (3) the aggregation pattern of Hsp20 is altered by its phosphorylation.	1	19850943:3
HSPB8 ---> autophagy	unknown	negative and positive; 1 and 1 REF	Further studies revealed that HSPB8 protected MCF7 cells from tamoxifen and blocked autophagy., In cells, HSPB8 cooperates with BAG3 to stimulate autophagy in an eIF2a-dependent manner and facilitates the clearance of aggregate-prone proteins (Carra, S., Seguin, S. J., Lambert, H., and Landry, J. (2008) J. Biol. Chem. 283, 1437-1444; Carra, S., Brunsting, J. F., Lambert, H., Landry, J., and Kampi…	2	21233418:6, 20858900:1
HTT ---| autophagy	negative		Deletion of the huntingtin polyglutamine stretch enhances neuronal autophagy and longevity in mice., The proteasome inhibitor caused a higher accumulation of Huntingtin protein552-18Q than Huntingtin protein552-100Q, and the autophagy inhibitor resulted in a higher accumulation of Huntingtin protein552-100Q than Huntingtin protein552-18Q.	2	100000432:10276, 22543707:7
HTT --+> autophagy	positive	14 REFS	Deletion of the huntingtin polyglutamine stretch enhances neuronal autophagy and longevity in mice., Huntingtin expression stimulates endosomal-lysosomal activity, endosome tubulation, and autophagy., Expanded CAG repeats in exon 1 of the Huntington's disease gene stimulate dopamine-mediated striatal neuron autophagy and degeneration., Huntingtin over-expression has been seen to stimulate endosom…	17	20140187:100, 11007884:100, 16794605:1241, 18451869:1290, 17332773:1250, 11406606:100, 20067473:2010, 17704510:1229, 12815463:1391, 12934068:1193 <more data available...>
IAPP --+> autophagy	positive		Finally, we found that inhibition of lysosomal degradation increases vulnerability of ß-cells to Human-IAPP-induced toxicity and, conversely, stimulation of autophagy protects ß-cells from Human-IAPP-induced apoptosis.	1	20814419:6
ICMT ---| autophagy	negative		Icmt inhibition by either a small molecule inhibitor termed as cysmethynil or inhibitory RNA induces marked autophagy leading to cell death.	1	20622895:1
IFITM3 --+> autophagy	positive		Interestingly, autophagy reportedly induced by IFITM3 expression is also negatively regulated by ubiquitination.	1	22511783:4
IFNB1 --+> autophagy	positive		A pivotal role for type I interferon is unlikely as (i) RAW 264.7 macrophages stimulated with single-stranded RNA for 4 h did not secrete interferon-ß (Supplementary Figure S2B); (ii) it has been reported that IFN-a/ß does not induce autophagy in RAW 264.7 macrophages (Gutierrez et al, 2004) and (iii) in experiments shown in Figure 1A and B, cells stimulated with poly(I:C) secreted 7-8 times more…	1	18337753:1265
IFNB1 ---> autophagy	unknown	incorrect annotation	In human and murine macrophages, the Toll-like receptor4 adaptor protein TRIF (Toll-interleukin-1 receptor domain-containing adaptor-inducing interferon-ß) is suggested to mediate LPSinduced autophagy, and the same downstream signaling pathway is shared by both innate immunity and autophagy upregulation (159).	1	100000373:10333
IFNG --+> autophagy	positive		Con A induces autophagy of endothelial cells and hemorrhage that is enhanced by IFN-gamma., As postulated, HIV-1 Tat protein suppressed IFN-?-induced autophagy processes, including LC3B expression., IFN-gamma induced autophagy in macrophages, and so did transfection with LRG-47, an effector of IFN-gamma required for antimycobacterial action., Furthermore, autophagy is involved in acquired immunit…	36	20547544:5, 21099673:9, 15607973:5, 16782319:3, 19070676:1, 11980920:5, 19139630:4, 20381647:3, 20592027:2, 17154048:5 <more data available...>
IFNG ---> autophagy	unknown		Thus IFN? is a regulator of cardiac hypertrophy in diastolic heart failure and modulates cardiomyocyte size possibly by regulating autophagy.	1	22730392:16
IGBP1 ---> autophagy			Here, we find that Tap42 and protein phosphatase type 2A (PP2A) are involved in the regulation of autophagy in yeast.	1	19223769:3
IGF1 ---| autophagy	negative	7 REFS	IGF-I treatment impairs autophagy., Insulin-like growth factor I enhances the expression of aromatase P450 by inhibiting autophagy., Growth factors (IGF-1), angiogenic factors (VEGF, IL-8), M-CSF, and matrix proteins can all prevent, in part, ARHI-induced autophagy., This IGF-I-mediated increased autophagic clearance of mutant exon1htt occurred in the presence of a stimulated class I phosphatidyl…	9	20830296:1161, 20668023:100, 19033662:1275, 19509289:1306, 16942488:1129, 19783847:1269, 100000419:10021, 100000418:10136, 100000418:10099
IGF1 ---> autophagy	unknown	negative, but redundant with above REF	C-G, Down-regulation of autophagy by IGF1 (C), FGF2 (D), LIF E), CLCF1 (F) and SDF1 (G) in HEK293 transfected with siRNA against mTOR. 48h after transfection cells were incubated in serum-free DMEM overnight, followed by addition of 10?g/mL E64d and treatment with 200ng/mL human IGF1, 50ng/mL FGF2, 50ng/mL LIF, 50ng/mL CLCF1 or 100ng/mL SDF1.	1	100000419:10033
IGFBP3 --+> autophagy	positive		In conclusion, we have shown that IGFBP-3 stimulates autophagy and thereby promotes the survival of breast cancer cells exposed to conditions that represent the adverse microenvironments encountered by solid tumor cells in vivo.Oncogene advance online publication, 2 July 2012; doi:10.1038/onc.2012.264., IGFBP-3 binds GRP78, stimulates autophagy and promotes the survival of breast cancer cells exp…	2	22751133:8, 22751133:100
Iigp1 ---> autophagy	unknown	non-human gene	Irga6 is important in the induction of autophagy independent of C. trachomatis infection., It is interesting to compare this to resistance seen in models of Chlamydia trachomatis infection, where Irga6 recruitment appears to redirect bacterial inclusions into the autophagic pathway and subsequently results in lysosome fusion and bacterial killing.69 Al-Zeer et al69 demonstrate that Irga6 is requi…	2	19242543:1260, 19575363:1817
IKBKB --+> autophagy	positive		I?SR failed to suppress autophagy induced by constitutively active-I?B kinaseß or MN-NEMO (Figure 3A, C, D and F).	1	19959994:1112
IKBKG --+> autophagy	positive		I?SR failed to suppress autophagy induced by constitutively active-I?B kinaseß or MN-NEMO (Figure 3A, C, D and F)., Furthermore IKK's function in autophagy, which is independent of NF?B, is significantly enhanced without NEMO as I?B scaffold.	2	19959994:1112, 22633953:5
IL10 ---| autophagy	negative		IL-10 appears unlikely to be the sole mediator of inhibition of autophagy.	1	20661303:1352
IL13 ---| autophagy	negative		Inhibition of starvation-induced autophagy by IL-4 and IL-13 was dependent on Akt signaling, whereas the inhibition of IFN-gamma-induced autophagy was Akt independent and signal transducer and activator of transcription 6 (STAT6) dependent., Second, IL-13, which is an important Th2 cytokine, was shown to inhibit autophagy (25)., Cytokines such as interferon?, interleukin-4 and interleukin-13 have…	5	17892853:5, 17015701:1111, 21042409:1294, 11477064:1127, 21282804:1064
IL1B --+> autophagy	positive		interleukin-1ß activates AMP-activated protein kinase and autophagy. (A) Protein lysates from MCF10A cells left untreated (0) or treated with 50 ng/ml TNF, 500 ng/ml TRAIL (positive control) or 10 ng/ml interleukin-1ß for indicated times were analysed by immunoblotting for phosphorylated acetyl-CoA-carboxylase (P-acetyl-CoA-carboxylase), phosphorylated I?B and GAPDH (loading control).	1	19197243:1113
IL1R ---> autophagy	unknown	incorrectly annotated	In human and murine macrophages, the Toll-like receptor4 adaptor protein TRIF (Toll-interleukin-1 receptor domain-containing adaptor-inducing interferon-ß) is suggested to mediate LPSinduced autophagy, and the same downstream signaling pathway is shared by both innate immunity and autophagy upregulation (159).	1	100000373:10333
IL2 --+> autophagy	positive		B, TCR stimulation and IL-2 induced autophagy in D10 cells., In addition, target cell autophagy was enhanced by provision of interleukin -2, whereas IL-10 attenuated this effect, and cell-to-cell contact strongly enhanced lymphocyte-mediated autophagy.	2	17015701:1143, 22505650:6
IL24 --+> autophagy	positive	9 REFS	Class III PI3K/Beclin-1 complex was shown involved in the mda-7/IL-24-induced autophagy., Knockdown of ATG5 or Beclin1 suppressed OSU-03012 enhanced MDA-7/IL-24-induced autophagy and blocked the lethal interaction between the two agents., In glioblastoma multiforme cells of diverse genetic backgrounds, inhibition of cytoprotective cell-signaling pathways enhanced MDA-7/IL-24-induced autophagy, mi…	28	19730452:5, 20107314:3, 20179672:3, 20103619:1163, 18299661:100, 19417161:1315, 18281515:1308, 100000409:10069, 100000409:10076, 100000409:10121 <more data available...>
IL24 ---> autophagy	unknown		Inhibition of Beclin-1, atg5, or hVps34 decreased the percentage of green fluorescent protein-LC3-positive cells as well as LC3-II levels (Fig. 2C and D, respectively) on Ad.mda-7 infection, indicating that Ad.mda-7 triggers autophagy via the canonical pathway. mda-7/IL-24 induces endoplasmic reticulum stress and ceramide production, and these changes play an important role in autophagy induction…	1	100000409:10110
IL3 ---| autophagy	negative		Other growth factors such as IL-3 can inhibit autophagy., Given that autophagy can be activated following IL-3 deprivation (24), the effect of the autophagy inhibitor 3-methyladenine was examined., Actin was measured as loading control. (C) IL-3 inhibits imatinib mesylate-induced autophagy in EGFP-light chain 3-transduced 32Dcl3-p210BCR/ABL cells., Indeed, inhibition of autophagy by Short-hairpin…	7	16247501:1073, 17102131:1184, 19363292:1153, 19109422:1233, 16540650:1251, 18094039:1187, 17395690:1382
IL4 ---| autophagy	negative		Inhibition of starvation-induced autophagy by IL-4 and IL-13 was dependent on Akt signaling, whereas the inhibition of IFN-gamma-induced autophagy was Akt independent and signal transducer and activator of transcription 6 (STAT6) dependent., Therefore, IL-4 inhibits vitamin D-induced autophagy in primary human monocytes., Cytokines such as interferon?, interleukin-4 and interleukin-13 have been d…	4	17892853:5, 21149724:1092, 21042409:1294, 21282804:1064
IL6 ---| autophagy	negative		We report here that IL-6 inhibits both IFN-? and starvation induced autophagy in M. tuberculosis H37Rv infected cells.	1	22426116:2
IL6 --+> autophagy	positive		Surprisingly, CCL2 and IL-6 induced a marked up-regulation of autophagy (Fig. 3, A and B).	1	19833726:1333
IL8 ---| autophagy	negative		Growth factors (IGF-1), angiogenic factors (VEGF, IL-8), M-CSF, and matrix proteins can all prevent, in part, ARHI-induced autophagy.	1	19033662:1275
immunoglobulin --+> autophagy	positive		Here we report that enriched immunoglobulin fractions from a subpopulation of these patients induce autophagy and colocalization with Fas-activated death domain (FADD), a component of the Fas-activated death domain receptor signaling pathway.	1	18303564:1
INS ---| autophagy	negative	29 REFS	Autophagy is normally suppressed by amino acids and insulin., Autophagy and proteolysis are also inhibited by insulin and stimulated by glucagon., We further demonstrate that insulin/TOR signaling controls autophagy in FCs and GCs., Insulin blocks the generation of biochemical intermediates for glucose production by inhibiting autophagy., Our data support the idea that insulin inhibits autophagy …	35	19758991:1, 399892:3, 21151027:5, 20813965:1, 1033139:4, 6337500:6, 21081844:6, 510512:3, 20813966:0, 1349775:7 <more data available...>
INS --+> autophagy	positive	incorrect annotation; should be SOGA1 (suppressor of glucose by autophagy)	In both of these cell types, there was a significant reduction in insulin-stimulated Cell Metabolism Autophagy and Insulin Action Figure 1., insulin fact, endoplasmic reticulum stress can induce autophagy to participate in the degradation of unfolded proteins and in the removal of superfluous endoplasmic reticulum membranes (Bernales et al., 2007)., A threefold reduction of circulating suppressor…	3	100000417:10061, 100000417:10184, 100000402:10166
INS ---> autophagy	unknown		Characterized as a catabolic, energy-producing process, autophagy is predominantly controlled by amino acids and hormones (glucagon and insulin) (6- 8)., Our findings show that G i3 specifically is required for the insulin-mediated regulation of autophagy and suggest a previously unrecognized function for G i3 on autophagosomal membranes., The insulin- and amino acid-dependent regulation of autop…	4	100000452:10048, 100000357:10046, 100000357:10146, 100000403:10004
intermediate filaments ---> autophagy			Okadaic acid, a protein phosphatase inhibitor, disrupted the hepatocytic cytokeratin network and inhibited autophagy completely in intact hepatocytes, perhaps suggesting that autophagy might be dependent on intact intermediate filaments.	1	8860999:4
IRGM --+> autophagy	positive		In addition, Irgm1-dependent autophagy has recently been demonstrated to eliminate intracellular mycobacteria., Human immunity-related GTPase M (IRGM) is found to play an important role in defense against intracellular pathogen Mycobacterium tuberculosis in vitro by regulating autophagy., IRGM demonstrated differential affinity for the mitochondrial lipid cardiolipin, translocated to mitochondria…	21	21274449:6, 20547146:0, 21102437:2, 16888103:2, 19750224:7, 17941076:1143, 19762453:1307, 20106866:1385, 20548099:4354, 19575363:2287 <more data available...>
IRGM ---> autophagy	unknown		Variants in the genes ATG16L1 and IRGM affect autophagy and are associated with the development of Crohn's disease., Patient studies have shown genetic associations between tuberculosis and the autophagy gene IRGM, as well as with several genes indirectly involved in autophagy., Crohn's disease-associated polymorphisms in NOD2, ATG16L1 and IRGM affect bacterial autophagy, a crucial innate immunit…	3	22370477:0, 22683183:3, 22309232:2
IRS1 ---| autophagy	negative		Overexpression of IRS-1 resulted in inhibition of basal autophagy, and reduced oxidative stress-induced autophagy and cell death., Our results suggest that overexpression of IRS-1 promotes cells growth, inhibits basal autophagy, reduces oxidative stress-induced autophagy, and diminishes oxidative stress-mediated autophagy-dependent cell death.	2	22788551:12, 22788551:15
IRS2 ---> autophagy	unknown	positive	Working model of IRS-2-mediated activation of autophagy.	1	16505167:1226
ISG15 ---> autophagy			The ubiquitin-like proteins include SUMO, NEDD8, UCRP/ISG15, FAT10, Urm1, and Ufm1 as well as Atg8 and Atg12 proteins, which are involved in autophagy.	1	20018847:1064
ITGB1 ---> autophagy	unknown		These results provide direct evidence for the linkage of beta(1) integrin-mediated phagocytosis and autophagy induction.	1	19812190:9
JAK3 ---| autophagy	negative		Thus, we tested the usefulness of KU55933, Gö6976, and Jak3 inhibitor VI in studying starvation-induced autophagy, a model associated with autophagy-mediated protection from apoptosis (32).	1	100000501:10191
JAK3 --+> autophagy	positive		In contrast, Jak3 inhibitor VI does not inhibit Oncostatin-induced Stat3 phosphorylation at a concentration sufficient to inhibit autophagy (supplemental Fig. S4, A and B).	1	100000501:10221
JUN ---| autophagy	negative		Here, we show that the activator protein-1 proteins JunB and c-Jun, but not JunD, c-Fos, or Fra-1, inhibit autophagy., Jun proteins are starvation-regulated inhibitors of autophagy.	2	20197466:2, 100000404:10393
JUNB ---| autophagy	negative		Here, we show that the activator protein-1 proteins JunB and c-Jun, but not JunD, c-Fos, or Fra-1, inhibit autophagy.	1	20197466:2
KAT2A ---> autophagy			We propose that Rpd3, Hda1 and Gcn5 control chromosome stability by coordinating the ATR checkpoint and double-strand-break processing with autophagy.	1	21368826:8
KAT2B ---| autophagy	negative		It is increasingly recognized that acetylation also regulates autophagy; for example, increasing the cellular acetylation level by treating cells with histone deacetylase inhibitors such as TSA can promote autophagy, and knockdown of the histone acetyltransferase KAT2B/p300 induces autophagy in nutrient-rich conditions.	1	22732483:1
KDR ---| autophagy	negative		Moreover, blockade of VEGFR, CXCR4 and ß-integrin signaling restored autophagy.	1	20661303:1396
KIAA0226 ---| autophagy	negative	2 REFS	Collectively, these results indicate that loss of Rubicon enhances autophagy., This suggests that overexpres- sion of Rubicon may block autophagy by inhibiting autophagosome maturation. nature cell biology VOLUME 11 | NUMBER 4 | APRIL 2009 © 2009 Macmillan Publishers Limited., Characterization of the new proteins revealed that Atg14L enhances Vps34 lipid kinase activity and upregulates autophagy,…	5	100000400:10203, 100000399:10145, 100000399:10005, 100000399:10139, 22843690:7
KIAA0226 ---> autophagy	unknown	negative; 2 REFS	In contrast, the Rubicon-UVRAG complex localizes to the late endosome/lysosome and negatively regulates both autophagy at a later step and the endocytic pathway., Characterization of the new proteins revealed that Atg14L enhances Vps34 lipid kinase activity and upregulates autophagy, whereas Rubicon reduces Vps34 activity and downregulates autophagy., Two Beclin 1-binding proteins, Atg14L and Rub…	17	19550146:4, 19270693:3, 19270696:100, 21311563:1337, 20548099:3895, 20439739:1036, 100000399:10165, 100000482:10304, 100000481:10304, 100000471:10281 <more data available...>
KIAA1324 ---> autophagy	unknown	positive	Our results suggest that EIG121 is associated with the endosome–lysosome compartments and may have an important role in autophagy.	1	21072319:12
KIF5B --+> autophagy	positive		KIF5B depletion suppresses autophagy and induces nuclear accumulation of autophagosomes. (A) MCF-7-LC3-enhanced green fluorescent protein cells treated with oligofectamine or transfected with indicated siRNAs were left untreated or stimulated with rapamycin for 24 h.	1	19242560:1279
KIT ---> autophagy		negative	Thus, autophagy induction by imatinib requires KIT kinase inhibition in GIST.	1	20660757:1189
KRAS --+> autophagy	positive		RNAi experiments demonstrated that KRAS requires VMP1 to induce autophagy.	1	22535956:3
LAMP1 ---> autophagy	unknown	positive	The autophagy induced in mitotic cells was inhibited by amino acids, and the resulting autophagosomes contained proteins LC3 and Lamp1, known to be associated with autophagosomes in interphase cells., In addition to endocytosis, Rab7 and LAMP1 proteins are involved in autophagy, a process recently shown to be deregulated in tumors (5, 35-37).	2	12453151:5, 16818664:1179
LAMP2 ---| autophagy	negative		Lysosomal-associated membrane protein 2 is a documented negative regulator of autophagy.	1	100000353:10013
LAMP2 ---> autophagy	unknown	negative and positive; 1 (redundant with above) and 4 REFS	These findings indicate that LAMP-2 is critical for autophagy., Lysosomal-associated membrane protein 2 is a documented negative regulator of autophagy., Thus, LAMP-2 may be involved in autophagy and lysosome biogenesis., Surface LAMP-2 has a role in cell adhesion, whilst intracellular LAMP-2 is critical for autophagy and presentation of intracellular antigens [93] ., It is well acknowledged that…	8	10972293:6, 17579214:7, 17245426:1066, 20236493:1276, 19229298:1341, 20026656:1227, 100000463:10025, 22732524:2
LBR ---> autophagy			Theoretically, the overexpression of mutated Lamin B receptor might lead to folding problems and activation of endoplasmic reticulum-associated degradation pathway or endoplasmic reticulum-activated autophagy.	1	19940018:1358
LCN2 --+> autophagy	positive		We observed that LCN2 deficiency significantly inhibited cell proliferation and autophagy in MEF cells.	1	21234651:3
LDL ---> autophagy	unknown	positive	Autophagy has also been shown to be triggered by oxidized LDL (low-density lipoprotein) [50]: 7-ketocholesterol, an oxysterol found in oxidized LDL, promotes protein-4-hydroxynonenal modification, vacuolization, protein ubiquitination and LC3 conversion in human VSMCs [51], indicating that the local environment surrounding smooth-muscle cells in atherosclerotic plaques could promote the intracell…	2	18052926:1264, 19213965:1195
LEP ---| autophagy	negative		Furthermore, leptin prevented the up-regulation of positive regulators of ubiquitin proteolysis (Trim63/MuRF1, Fbxo32/MAFbx, Foxo1) and autophagy (Gabarap11) induced by pair-feeding in ob/ob mice (Table S3).	1	19730740:1153
LIF ---| autophagy	negative	1 REF	G-H, Suppression of autophagy by LIF in H4 (G) and HEK293 (H) cells., SRF sites are highlighted. (E) Phosphorylation of Stat3 after treatment with 50 ng/mL CLCF1. (F) Downregulation of autophagy by 50 ng/mL LIF is prevented by siRNA mediated knockdown of Stat3., Despite efficient inhibition of mTORC1 as evidenced by dephosphorylation of both ribosomal protein S6 and the S6 kinase, treatment with …	3	100000419:10023, 100000418:10134, 100000418:10099
LMNA --+> autophagy	positive		Likewise, in addition to senescence, recent data from the study of a mouse model of progeria show that the permanently farnesylated lamin A precursor leads to a chronically overactive induction of autophagy, and opens up a new area of exploration of the role of this catabolic pathway in aging (Marino et al., 2008; Vellai, 2009).	1	19387478:1158
LRP1 ---> autophagy	unknown	positive	Therefore, we propose that the cell surface receptor, LRP1, mediates vacuolating cytotoxin-induced autophagy and apoptosis., Low-density lipoprotein receptor-related protein-1 (LRP1) mediates autophagy and apoptosis caused by Helicobacter pylori VacA.	2	22822085:6, 22822085:100
LRRK2 ---| autophagy	negative		These results indicate an active role for autophagy in neurite remodeling induced by pathogenic mutation of LRRK2., Moreover, other loci, IRGM and LRRK2 involved in autophagy and implicated in clearance of intracellular bacteria have been found to be associated with Crohn's disease., In recent years, autophagy dysregulation has been implicated in toxin-injured dopaminergic neurons as well as in m…	8	18182054:7, 20011702:2, 21603187:2, 21060682:1369, 21152001:1195, 20386743:1393, 19640926:1175, 20457918:1161
MAP1A ---> autophagy			We verified whether microtubule-associated protein I light chain 3 , an essential factor for autophagy, was involved in the degradation of peroxisomal proteins.	1	18848543:2
MAP1B --+> autophagy	positive		Reduction of MAP1B protein using short interfering RNA attenuated DAPK-1-stimulated autophagy., Thus, its interaction with LC3 suggests brain-specific regulation of autophagy by MAP1B., MAP1B has been shown to inhibit autophagy in previous studies.45 Future investigation will clarify whether MAP1B is the sole route that links DAPK1 to autophagy., A protein-protein interaction was defined between …	4	18195017:7, 16885219:1289, 18806760:1096, 18974095:1050
MAP1LC3B --+> autophagy	positive	20 REFS	We show that ATF4 and LC3B play a critical role in activating autophagy and protecting cells from Bortezomib-induced cell death., Inhibition of autophagy by LC3B-knockdown protected epithelial cells from Cigarette smoke extract-induced apoptosis., To do so, we examined the protein level and distribution of Beclin 1 (Bcl2 interacting protein) and microtubule-associated protein 1 light chain 3 whic…	22	19417138:8, 18830406:8, 17936001:2, 16794605:3, 17689501:1, 18539900:1126, 16942488:1135, 20038797:1263, 19773438:1263, 20548331:1190 <more data available...>
MAP1LC3B ---> autophagy	unknown	positive; 4 REFS	More importantly, PERK/ATF4 regulation of MAP1LC3B was a critical regulator of autophagy and hypoxic cell survival in tumors., We show that ATF4 and LC3B play a critical role in activating autophagy and protecting cells from Bortezomib-induced cell death., Activation of E2F1 transcription factor has been shown to induce autophagy by upregulating the expression of the autophagy genes Map1lc3, Ulk1…	12	100000428:10225, 100000269:10225, 100000252:10010, 100000416:10177, 100000343:10003, 100000445:10028, 100000277:10028, 100000416:10232, 100000445:10031, 100000277:10031 <more data available...>
MAP1S ---> autophagy			Defects in the MAP1S-regulated autophagy may impact heart disease, cancers, neurodegenerative diseases, and a wide range of other diseases.	1	21262964:8
MAP2K1 --+> autophagy	positive		Furthermore, we found that mutation of mpk-1, which encodes the MAPK activated by starvation, also decreased autophagy in the pharyngeal muscle of gpb-2 mutants during starvation (Fig. 2H) and suppressed the starvation hypersensitivity phenotype (Fig. 2I).	1	17785524:1112
MAP2K4 --+> autophagy	positive		Knockdown of the obligate JNK1 activators MKK4 and MKK7 (Lawler et al, 1998) also abolished autophagy induction by constitutively active-I?B kinaseß or MN-NEMO, whereas knockdown of c-Jun had no effect (Figure 4H and Supplementary Figure S8).	1	19959994:1135
MAP2K7 --+> autophagy	positive		Moreover, inhibition of MKK7 attenuated autophagy (Figure 5D) and cell death (Figure 5E), whereas inhibition of MKK4 via use of a dominant-negative form of MKK4 had no significant effects., Knockdown of the obligate JNK1 activators MKK4 and MKK7 (Lawler et al, 1998) also abolished autophagy induction by constitutively active-I?B kinaseß or MN-NEMO, whereas knockdown of c-Jun had no effect (Figure…	2	19783847:1220, 19959994:1135
MAP3K14 ---> autophagy	unknown		In other words, are NIK and I?B kinase selectively targeted to the autophagic pathway that proceeds at a basal rate or does geldanamycin stimulate autophagy?, When Hsp90 function is absent, such as upon inhibition by geldanamycin, the nascent NIK protein cannot be folded correctly and/or the mature NIK protein cannot maintain the correct conformation, resulting in its degradation via the autophag…	2	17632549:1041, 17563756:1204
MAP3K5 --+> autophagy	positive		These data suggest that the wild-type ASK1 overexpression-induced autophagy is an event that occurs in parallel with endoplasmic reticulum stress activation.	1	20929985:8
MAP3K7 --+> autophagy	positive		TAK1 mediates TRAIL-induced activation of AMP-activated protein kinase and autophagy., TAK1 activates AMP-activated protein kinase-dependent cytoprotective autophagy in TRAIL-treated epithelial cells ., Herrero-Martin et al 2009 concluded that TAK1 induces cytoprotective autophagy in TRAIL-treated breast epithelial cells., This is accomplished by the LKB1-mediated activation of AMP-activated prot…	10	19197243:1090, 19008922:1453, 20062539:1235, 17612585:1082, 100000471:10224, 100000458:10359, 100000414:10395, 100000404:10623, 100000388:10066, 100000412:10160
MAP3K7 ---> autophagy	unknown	positive; 1 REF	Thus, TAK1 is an essential mediator of TRAIL-R2-induced AMP-activated protein kinase activation and autophagy in MCF10A cells., The first one needed for both canonical and non-canonical autophagy requires mTOr inhibition, notably through either adenosine-monophosphate activated-protein kinase and TAK1activation or p53 induction, which both elicit Atg13/Atg1 (Ulk1)/FiP200 complex formation., This …	3	100000388:10060, 100000412:10023, 100000344:10050
MAPK1 ---| autophagy	negative	positive	Activation of Erk1/2 stimulates the GTPase-activating protein GAIP and abolishes the inhibitory effect of trimeric Gi3 protein on autophagy (Meijer and Codogno, 2004).	1	100000335:10120
MAPK1 --+> autophagy	positive		Depletion of ERK partially inhibited autophagy, whereas specific inhibition on MEK completely inhibited autophagy., A prior human tissue study further supports a role for ERK/MAPK-regulated autophagy in Parkinson's and Lewy body diseases., In addition, ERK1/2 activity was significantly increased by 60%, and was determined to be necessary for B-group soyasaponin-induced autophagy., Inhibition of c…	28	19520853:3, 17622797:7, 16113053:6, 18850067:4, 20603834:8, 20558270:9, 20927132:5, 20371669:10, 16818664:1263, 19139269:1387 <more data available...>
MAPK1 ---> autophagy	unknown		Moreover, extracellular-signal-regulated kinase 1/2 activation was simultaneously found to be involved in the autophagy regulation.	1	22750415:7
MAPK14 ---| autophagy	negative		We recently demonstrated that p38a is required to maintain colorectal cancer metabolism, as its inhibition leads to FoxO3A activation, autophagy, cell death, and tumor growth reduction both in vitro and in vivo.	1	22579651:0
MAPK14 --+> autophagy	positive		MAPK14/p38a confers irinotecan resistance to TP53-defective cells by inducing survival autophagy.	1	22647487:100
MAPK14 ---> autophagy	unknown	negative and positive; 8 and 4 REFS	The inhibition of p38 MAPK or nitric oxide synthase by pharmacological inhibitors also reduced autophagy., The activation of p38 MAPK by GFAP accumulation is responsible for mTOR inactivation and the induction of autophagy., The activation of p38 MAPK by GFAP accumulation is in part responsible for the down-regulation of phosphorylated-mTOR and the subsequent activation of autophagy., We recently…	19	19098111:8, 18414043:2, 18276609:6, 20169663:4, 20560977:4, 19343039:4, 19893488:6, 16321140:10, 19786835:3, 20574924:4 <more data available...>
MAPK3 ---| autophagy	negative	positive	Activation of Erk1/2 stimulates the GTPase-activating protein GAIP and abolishes the inhibitory effect of trimeric Gi3 protein on autophagy (Meijer and Codogno, 2004).	1	100000335:10120
MAPK3 --+> autophagy	positive		In addition, ERK1/2 activity was significantly increased by 60%, and was determined to be necessary for B-group soyasaponin-induced autophagy., Erk1/2 and GAIP Are Engaged in a Signaling Pathway That Controls Autophagy in HT-29 Cells., Furthermore, we observed Arginine deiminase-PEG20-induced ERK1/2 activation, which has been shown to regulate autophagy under a variety of stimuli ( 32, 38)., Acti…	8	16113053:6, 10993892:1166, 19147587:1320, 16740722:1265, 16247498:1126, 16609004:1054, 16415355:1302, 22673740:2
MAPK3 ---> autophagy	unknown	positive	Moreover, extracellular-signal-regulated kinase 1/2 activation was simultaneously found to be involved in the autophagy regulation.	1	22750415:7
MAPK8 ---| autophagy	negative	positive	Further, constitutively active JNK1 results in Bcl-2 multisite phosphorylation, disruption of the Bcl-2/ Beclin 1 complex, and autophagy activation in cells grown in normal media, whereas dominant-negative JNK1 blocks the Bcl-2 multisite phosphorylation, disruption of the Bcl-2/Beclin 1 complex, and autophagy activation that normally occurs in response to starvation.	1	100000361:10204
MAPK8 --+> autophagy	positive	41 REFS	The inhibition of JNK abrogates the PEA-15-mediated increase in autophagy., Induction of autophagy in T cells requires JNK and the class III PI3K., JNK inhibition or p62 knockdown prevented resveratrol-mediated autophagy and antileukemic effects., In addition, inhibition of JNK activity by SP600125 could inhibit autophagy induction by ceramide., p53 and JNK are two apoptosis-regulatory factors fr…	46	20452983:8, 17015701:5, 20103647:3, 19060920:10, 19949306:0, 18769111:5, 20368806:8, 20888798:6, 17620365:6, 19026988:3 <more data available...>
MAPK8 ---> autophagy	unknown		Thus, JNK controls autophagy by both cytoplasmic and nuclear effects., Thus, both the IRE1-JNK and the PERK-eIF2a pathways seem to play a pivotal role in UPR-induced autophagy., Autophagy induction by TGF-ß is mediated by TGF-ß receptors, the Smad pathway, and c-Jun NH2-terminal kinase., Together, these data confirm that JNK1 mediates Bcl-2 multisite phosphorylation, Bcl-2 dissociation from Becli…	10	100000416:10180, 100000373:10256, 100000383:10135, 100000361:10143, 100000361:10005, 100000361:10212, 100000361:10223, 100000383:10186, 100000383:10231, 100000020:10395
MAPK9 --+> autophagy	positive		JNK2 was also reported to induce autophagy via activation of the lysosome.12 In this study, however, alteration in phosphorylation of c-Jun N-terminal kinase 1/2 by the treatment with imatinib was not apparent.	1	100000390:10194
MAPT ---> autophagy	unknown	negative	In addition, we found that an excess of tau protein, as a HDAC6 inhibitor, prevents induction of autophagy by inhibiting proteasome function., In contrast, diminished tau expression in mice or cells possessing functional NPC1 is not sufficient to alter basal autophagy.	2	19457097:4, 19074461:1151
MCL1 ---> autophagy	unknown	negative; 1 REF	Our results define a pathway whereby MCL-1 has a key role in determining cell fate, by coordinately regulating apoptosis and autophagy., Moreover, Bcl-XL (but not Bcl-XL G138A), Bcl-2 and Mcl-1 all inhibited the induction of autophagy by Beclin-1 (Figure 5E).	2	21139567:6, 17446862:1140
MCOLN1 --+> autophagy	positive		Overexpression of MCOLN1 increases autophagy. (A) NRK cells were transfected with GFP-LC3 for 24 h., We hypothesize that impaired lysosomal function in MLIV affects autophagy of mitochondria, which leads to accumulation of effete mitochondria that cannot effectively buffer cytoplasmic Ca2+., Dominant-negative TRPML1 channels inhibit starvation-induced autophagy Having established that gain-of-fun…	3	18550655:1219, 17056595:1076, 20736310:1197
MCOLN2 ---> autophagy			Together, these results indicate for the first time that, unlike TRPML3, TRPML2 does not appear to play an active role in starvation-induced autophagy.	1	20736310:1209
MCOLN3 --+> autophagy	positive		In this study, we report that TRPML3 is a prominent regulator of endocytosis, membrane trafficking and autophagy., TRPML3 appears to play roles in the regulation of endocytosis and autophagy that correspond with localization of the protein to the cell surface and early endosomes under basal conditions, and autophagosome localization under stress conditions (Kim et al., 2009[Go]; Martina et al., 2…	2	19522758:2, 20736310:1055
MDH2 ---| autophagy	negative		Autophagy is induced normally in Med24 and Mdh2 mutant salivary glands.	1	20063412:1208
MED22 ---| autophagy	negative		Autophagy is induced normally in Med24 and Mdh2 mutant salivary glands.	1	20063412:1208
MHC protein complex ---> autophagy			The major histocompatibility complex class II molecules have important roles in starvation-induced cellular autophagy, where peptides produced by incomplete lysosomal proteolysis exhibit increased presentation at the cell surface (24, 33).	1	17666525:1218
microtubule --+> autophagy	positive	9 REFS	Our results show that the dynamics of microtubules and tubulin post-translational modifications play a major role in the regulation of starvation-induced autophagy., So far, there is no evidence showing that microtubules play a role in the autophagy in yeast., Taken together, these results indicate that microtubule disruption reduces autophagosome formation without affecting the normal duration o…	10	20484055:7, 10525546:1153, 16963441:1330, 19074461:1064, 16192271:1081, 20548331:1159, 17332773:1077, 16885219:1433, 100000469:10126, 100000416:10130
microtubule ---> autophagy	unknown	positive	Microtubules are involved in autophagy in higher eukaryotes., Microtubules also participate in autophagy through the clearance of aggregate-prone proteins (153, 156).	2	100000373:10158, 100000452:10392
MIR106B ---> autophagy	unknown	negative	Altogether, our data demonstrated that miR-20a and miR-106b regulated autophagy induced by leucine deprivation in C2C12 cells via targeting ULK1., MiR-20a and miR-106b negatively regulate autophagy induced by leucine deprivation via suppression of ULK1 expression in C2C12 myoblasts.	2	22781751:10, 22781751:100
MIR199A1 ---| autophagy	negative		Cisplatin-induced downregulation of miR-199a-5p increases drug resistance by activating autophagy in HCC cell.	1	22713463:100
MIR204 ---> autophagy			MiR-204 regulate cardiomyocyte autophagy induced by hypoxia-reoxygenation through LC3-II.	1	21316776:100
MIR20A ---> autophagy	unknown	negative	Altogether, our data demonstrated that miR-20a and miR-106b regulated autophagy induced by leucine deprivation in C2C12 cells via targeting ULK1., MiR-20a and miR-106b negatively regulate autophagy induced by leucine deprivation via suppression of ULK1 expression in C2C12 myoblasts.	2	22781751:10, 22781751:100
MIR375 ---| autophagy	negative		Up-regulating miR-375 or down-regulating ATG7 inhibited mitochondrial autophagy of hepatocellular carcinoma cells, reduced the elimination of damaged mitochondria under hypoxia, increased release of mitochondrial apoptotic proteins, and reduced viability of hepatocellular carcinoma cells., The ability of miR-375 to inhibit autophagy was independent of its ability to regulate 3'-phosphoinositide-d…	3	22504094:7, 22504094:6, 22504094:8
MLH1 ---> autophagy	unknown	positive	MLH1 is required for initiating induction of 6-thioguanine-induced autophagy in HCT116 (MLH1+, mismatch repair+) cells., More recently, MLH1 has been shown by Kinsella and co-workers to be important for signalling autophagy and inhibiting apoptosis in response to 6-thioguanine, a pathway that also requires p53 (Zeng et al, 2007).	2	17317843:1119, 19623177:1062
mPTP ---> autophagy	unknown		Finally, studies in rat hepatocytes suggest that the mitochondrial permeability transition pore regulates mitochondrial autophagy (17)., Because reperfusion triggers opening of the Mitochondrial permeability transition pore,65 it is possible that the Mitochondrial permeability transition pore serves as an upstream signal for autophagy in ischemia and reperfusion.	3	17166847:1079, 19179668:1102, 100000347:10041
MRC1 ---> autophagy			During the early events of host-pathogen interaction identified genes are involved in pattern recognition receptors, and mycobacterial uptake (TLRs, NOD2 and MRC1), which modulate autophagy.	1	21585261:2
MSH2 ---> autophagy		positive	MSH2 is required for initiating induction of 6-thioguanine-induced autophagy in HEC59 (mismatch repair+ HEC59/2-4, mismatch repair+) cells.	1	17317843:1148
MTDH --+> autophagy	positive		AEG-1 induces noncanonical autophagy involving an increase in expression of ATG5.	1	21127263:3
MTM1 ---> autophagy	unknown		Although, our screen in macrophages did not identify MTM1 as an autophagy regulator, we cannot exclude the possibility that in muscle cells MTM1 contributes to the regulation of the autophagy pathway.	2	19590496:1334, 100000389:10262
MTMR14 ---| autophagy	negative		MTMR14 and MTMR3 inhibit autophagy by dephosphorylating phosphatidylinositol 3-phosphate involved in autophagosome formation.	1	100000422:10142
MTMR14 ---> autophagy	unknown		We found that Jumpy (also known as MTMR14) and, to a lesser extent MTMR6, affect autophagy., Zebrafish MTMR14 is required for excitation-contraction coupling, developmental motor function and the regulation of autophagy.	3	19590496:1070, 20400459:100, 100000389:10037
MTMR3 ---| autophagy	negative	2 REFS	Figure S2: Overexpression of MTMR3, but not other MTMs, impairs autophagy., These data demonstrate that MTMR3 directly suppresses the initiation of autophagy under nutrient-rich conditions., MTMR14 and MTMR3 inhibit autophagy by dephosphorylating phosphatidylinositol 3-phosphate involved in autophagosome formation., However, we observed that autophagy was induced by MTMR3 depletion, but this was …	4	100000451:10238, 100000451:10082, 100000422:10142, 100000451:10152
MTMR3 ---> autophagy	unknown	negative; 1 REF (redundant with above, though)	These findings add Jumpy and MTMR3 to the list of potential therapeutic targets that could be used to modulate autophagy in the context of human diseases., More recently, MTMR3 was reported to regulate constitutive autophagy initiation and autophagosome size in epithelial cells [47]., One possible explanation for this apparent discrepancy is that MTMR3 and Jumpy might play a redundant role during…	5	100000422:10124, 100000422:10105, 100000422:10107, 100000451:10122, 100000451:10027
MTMR6 ---> autophagy	unknown		We found that Jumpy (also known as MTMR14) and, to a lesser extent MTMR6, affect autophagy., Since MTMR6 regulates KCa3.1, we propose that MTMR6 might modulate autophagy by acting on Ca2+ influx.	3	19590496:1070, 100000389:10037, 100000422:10144
MTMR8 ---| autophagy	negative		Consequentially, the MTMR6/R9 complex serves to inhibit stress-induced apoptosis and the MTMR8/R9 complex inhibits autophagy.	1	22647598:8
MTOR ---| autophagy	negative	137 REFS	However, mTOR inhibition had similar effects on the induction of autophagy in the two groups., Together, our results provide evidence that TOR is a negative regulator of autophagy in plants., In contrast, mTOR is inhibited in nutrient-poor conditions, leading to the induction of autophagy., TOR inhibition elicits autophagy, the large-scale recycling of cytoplasmic macromolecules and organelles., …	183	21081147:5, 20686696:8, 21460804:1, 18282106:1, 18703865:3, 16963469:6, 14560952:2, 18381446:2, 20103647:5, 21151027:5 <more data available...>
MTOR --+> autophagy	positive	negative; redundant with above REFS	Molecules known to suppress mammalian target of rapamycin, including PTEN and TSC, both of which are regarded as tumor-suppressor gene products, induce autophagy [44,45]., For example, the serine/threonine protein kinase ATG1 (also known as uLK1) is a candidate for activation by mammalian target of rapamycin derepression that stimulates autophagy., TRAIL-induced autophagy depends on AMP-activated…	6	100000381:10145, 100000355:10066, 100000388:10037, 100000482:10017, 100000481:10017, 100000501:10021
MTOR ---> autophagy	unknown		However, how (m)TOR regulates autophagy is still unclear., An Atg1/Atg13 complex with multiple roles in TOR-mediated autophagy regulation., The serine/threonine kinase mTOR controls translation and autophagy [30]., target of RAPAMYCIN-regulated suppression of autophagy also occurs in multicellular organisms., An Atg1/Autophagy-Related13 complex with multiple roles in TOR-mediated autophagy regula…	32	100000396:10025, 100000396:10308, 100000299:10129, 100000331:10139, 100000373:10492, 100000093:10026, 100000331:10590, 100000299:10138, 100000320:10037, 100000484:10210 <more data available...>
MYC ---| autophagy	negative	negative and positive; 2 and 3 REFS	These results suggest that the autophagy caused by c-myc is not due to the apoptosis or tumorigenesis induced by c-myc., Taken together, our findings suggest that MYC expression abrogates sensitivity to rapamycin through increased expression of 4EBP1 and reduced autophagy., The involvement of DAPk in c-Myc-induced autophagy needs to be tested., MYC is depicted to activate a small mitochondrial is…	5	12951440:9, 19773438:7, 15077152:1361, 18097478:1062, 18254728:1227
MYC --+> autophagy	positive		Tsuneoka, M. et al. c-myc induces autophagy in rat 3Y1 fibroblast cells.	1	100000331:10743
MYD88 --+> autophagy	positive		Induction of autophagy via TLR7 depended on MyD88 expression., MyD88 and TNFR-associated factor 6, key signaling molecules that mediate TLR activation, played an essential role in the induction of autophagy and p62 expression., Here, we demonstrate that not only TLR4, but also other Toll-like receptors family members induce autophagy in macrophages, which is inhibited by MyD88, Trif, or Beclin 1 …	7	18337753:5, 21160040:4, 18772134:2, 19575363:2051, 19444282:1254, 19639558:1527, 100000373:10325
MYD88 ---> autophagy	unknown	positive; 2 REFS	MyD88 and Trif target Beclin 1 to trigger autophagy in macrophages., By silencing individual genes in the signaling pathway, we further unveiled that the Graphene oxide-induced autophagy was modulated by TLR4, TLR9 and was dependent on downstream adaptor proteins MyD88, TRIF and TRAF6.	3	100000412:10285, 100000373:11025, 22704844:6
myosin II ---> autophagy	unknown	positive	In mammalian cells, we found that the Spaghetti-squash activator mammalian homologue zipper-interacting protein kinase (ZIPK) and myosin II had a critical role in the regulation of starvation-induced autophagy and mammalian Atg9 trafficking when cells were deprived of nutrients., Moreover, inhibition of myosin II suppressed starvation-induced autophagy, as did depletion of ZIPk.	2	21169990:7, 21326172:1040
NAMPT ---| autophagy	negative		Since Nampt positively regulates the ATP level through NAD + synthesis, we initially hypothesized that downregulation of Nampt induces autophagy in order to overcome the energy deficiency.	1	100000376:10013
NAMPT --+> autophagy	positive	1 REF	Activation of autophagy by Nampt improves clearance of damaged mitochondria and reduces oxidative stress., Since suppression of autophagy by Nampt downregulation is reversed by exogenously applied NAD +, autophagy must be regulated by an NAD + dependent mechanism., Thus, although several ATP-dependent steps, including autophagic sequestration, are involved in autophagy, it is unlikely that mild d…	3	100000376:10032, 100000376:10021, 100000376:10044
NAMPT ---> autophagy	unknown	positive; 1 REF	Downregulation of Nampt also impaired autophagic flux, suggesting that endogenous Nampt positively regulates autophagy., We have recently demonstrated that Nampt is an important regulator of Nicotinamide adenine dinucleotide and autophagy in cardiomyocytes., We have recently demonstrated that Nampt is an important regulator of NAD + and autophagy in cardiomyocytes., Nampt/ NAD + -dependent autoph…	5	19661458:7, 19855187:6, 100000376:10009, 100000376:10054, 100000376:10058
NBR1 --+> autophagy	positive		Another function of Atg8 homologues is as an adapter for selective autophagy because, for example, p62/SQSTM1 (referred to as p62 hereafter) and NBR1 directly interact with both Atg8 homologues and polyubiquitin and thereby facilitate the clearance of polyubiquitinated proteins by autophagy in mammalian cells (Komatsu et al., 2007; Pankiv et al., 2007; Ichimura et al., 2008; Kirkin et al., 2009).	1	100000502:10016
NBR1 ---> autophagy	unknown	positive	Selective autophagy is mediated by autophagic cargo receptors such as p62, NBR1, NDP52 and NIX, which contain an LC3-interacting region and can therefore bind directly to LC3 [3].	1	100000467:10031
NEDD8 ---> autophagy			The ubiquitin-like proteins include SUMO, NEDD8, UCRP/ISG15, FAT10, Urm1, and Ufm1 as well as Atg8 and Atg12 proteins, which are involved in autophagy.	1	20018847:1064
NFE2L2 ---| autophagy	negative		Taken together, our data suggest that persistent activation of Nrf2 and increased hepatocyte proliferation protect against autophagy by rapamycin protects against acetaminophen-induced liver injury in Atg5 liver-specific knockout mice.	1	22491424:9
NFE2L2 --+> autophagy	positive	negative	This indicates that this mechanism of Nrf2 activation is dominant over the canonical reactive oxygen species-mediated activation of Nrf2 in autophagy deficiency., Knockdown of Nrf2 increases autophagy and cell cycle arrest but not apoptosis by Mitoquinone.	2	20421418:1318, 100000426:10326
NGF ---| autophagy	negative		Autophagy and death of Purkinje neurons were inhibited by nerve growth factor (NGF) and were activated by NGF-neutralizing antibodies.	1	15140920:4
NGFR --+> autophagy	positive		These results suggest that p75ntr is required for Purkinje neuron survival in the presence of trophic support; however, during trophic factor withdrawal, p75ntr contributes to Purkinje neuron autophagy and death.	1	15140920:7
NLRC4 ---| autophagy	negative		Notably, infection of macrophages with Shigella induced autophagy, which was dramatically increased by the absence of caspase-1 or Ipaf, but not ASC.	2	17932464:3, 17696608:4
NLRX1 --+> autophagy	positive		Using Nlrx1(-/-) cells, we confirmed that NLRX1 attenuated IFN-I production, but additionally promoted autophagy during viral infection.	1	22749352:2
N-methyl-D-aspartate selective glutamate receptor ---> autophagy	unknown	positive	These results indicate that neuronal stimulation induces NMDA receptor-dependent autophagy through PI3K-Akt-mTOR pathway inhibition, which may function in AMPA receptor degradation, thus suggesting autophagy as a contributor to NMDA receptor-dependent synaptic plasticity and brain functions.	1	22836274:9
NOD1 ---> autophagy	unknown	positive	Nod1 and Nod2 direct autophagy by recruiting ATG16L1 to the plasma membrane at the site of bacterial entry., Travassos LH, Carneiro LA, Ramjeet M, Hussey S, Kim YG, et al. (2010) Nod1 and Nod2 direct autophagy by recruiting ATG16L1 to the plasma membrane at the site of bacterial entry.	6	19898471:100, 20548099:4604, 20089931:2545, 20157329:1087, 21209938:1381, 100000404:10540
NOD2 --+> autophagy	positive		Crohn's disease-predominant associations include NOD2 and genes that regulate autophagy., During the early events of host-pathogen interaction identified genes are involved in pattern recognition receptors, and mycobacterial uptake (TLRs, NOD2 and MRC1), which modulate autophagy., Very recent results have just reinforced this hypothesis by demonstrating that Nod2 wild-type (unlike Nod2 variants) …	11	21530736:5, 21585261:2, 20643110:4, 19966812:3, 20212355:100, 19898471:100, 20548099:4604, 20089931:2545, 20157329:1084, 21209938:1381 <more data available...>
NOD2 ---> autophagy	unknown	positive; 3 REFS (2 non-redundant with above)	Nod1 and Nod2 direct autophagy by recruiting ATG16L1 to the plasma membrane at the site of bacterial entry., Autophagy is triggered by the intracellular bacterial sensor NOD2 (nucleotide-binding, oligomerization domain 2) as an anti-bacterial response., PP2A phosphatase activity inhibited NOD2-dependent autophagy but not activation of NF?B or p38., These findings demonstrate that RIP2 tyrosine ki…	6	100000404:10540, 22665475:0, 22665475:7, 22665475:9, 22309232:2, 22665475:100
NOS1 ---> autophagy	unknown		This atrophy implicated the autophagy pathway, which was triggered by neuronal nitric oxide synthase redistribution, activation of FoxO3A, upregulation of autophagy-related genes and autophagosome formation.	1	20033060:4
NOTCH1 ---> autophagy			A number of additional proteins, such as Snf1, proteine kinases A and B, GTPases, Notch and Ras have been also shown to act as regulators of autophagy, although their relation to the TOR pathway is not well understood (reviewed in [5-7]).	1	16213475:1093
NPC1 ---| autophagy	negative		NPC1 deficiency increases basal autophagy., Prior work established that NPC1 deficiency increases basal autophagy (40) and that transport along microtubules is required for autophagic protein degradation (41,42).	2	17468177:1056, 19074461:1108
NPEPPS --+> autophagy	positive		Puromycin-sensitive aminopeptidase enhances autophagy.	1	20829225:1203
NQO1 ---> autophagy	unknown	negative	NQO1 plays an essential role in regulating autophagy and cell cycle arrest but not apoptosis after Mitoquinone treatment.	1	100000426:10359
NUPR1 ---| autophagy	negative		Nupr1 inhibits dysfunctional autophagy in cardiac cells by driving the STRESS PROTEINS AND CANCER 1441 Fig. 2., Therefore, Nupr1 may either induce or repress autophagy, leading in both cases to apoptosis, the key elements deciding of the fate of Nupr1 effect on autophagy being its target genes (ATF4, CHOP, and TRB3 or bnip3, respectively; Carracedo et al., 2006b; Kong et al., 2010).	2	100000503:10082, 100000503:10143
NUPR1 --+> autophagy	positive		Therefore, Nupr1 may either induce or repress autophagy, leading in both cases to apoptosis, the key elements deciding of the fate of Nupr1 effect on autophagy being its target genes (ATF4, CHOP, and TRB3 or bnip3, respectively; Carracedo et al., 2006b; Kong et al., 2010).	1	100000503:10143
NUPR1 ---> autophagy	unknown		Nupr1 interacts with numerous partners to regulate cell cycle, programmed cell death, autophagy, chromatin accessibility, and transcription, and its expression is required for regulation of TGFß activity., In these case, Nupr1 regulates the balance between basal and dysfunctional autophagy (Kong et al., 2010)., Nupr1 interacts with numerous partners to regulate cell cycle, programmed cell death, …	4	20658514:3, 100000503:10078, 100000503:10005, 100000503:10148
OLR1 ---> autophagy	unknown	positive	The LOX-1-dependent autophagy represents an alternate form of programmed cell death., In response to oxLDL treatment, the fibroblast-like CK(-) cells upregulated LOX-1 and exhibited reparative autophagy, which could be blocked with anti-LOX-1 antibody.	2	16690797:9, 19730000:4
OPA1 ---| autophagy	negative		Pulse chase and arrest of autophagy at the pre-proteolysis stage reveal that before autophagy mitochondria lose delta psi(m) and OPA1, and that overexpression of OPA1 decreases mitochondrial autophagy., For example, overexpression of the fusion factor Opa1 decreases mitochondrial autophagy (Twig et al., 2008a).	2	18200046:6, 19451193:1338
oxidized LDL --+> autophagy	positive		Oxidized low-density lipoprotein induces apoptosis or autophagy in dependence on the cell type., OxLDLs also trigger the activation of autophagy, as assessed by LC3 processing and Beclin-1 expression., Previous studies found that autophagy is involved in degrading oxidized proteins under oxidative stress conditions in Arabidopsis thaliana, while Oxidized low-density lipoprotein can activate autop…	7	20692253:0, 21113143:6, 20223224:3, 19942609:1301, 19213965:1201, 19729414:1208, 18052926:1264
P2RX7 --+> autophagy	positive		Confocal analysis further confirmed that pharmacological inhibition of autophagy by wortmannin or pre-treatment of macrophages with anti-P2X7 antibody blocked ATP-induced phago-lysosomal fusion.	1	18627610:6
PACRG ---> autophagy	unknown	positive	Parkin Co-Regulated Gene is involved in aggresome formation and autophagy in response to proteasomal impairment.	1	22652456:100
PADI2 --+> autophagy	positive	exogenous arginine deiminase treatment (usually produced from bacteria) not necessarily indicative of the role of endogenous arginine deiminase on autophagy	arginine deiminase-PEG20 treatment induces autophagy in auxotrophic cancer cells leading to cell death., Arginine deiminase-PEG20 induces autophagy in CWR22Rv1., Arginine deiminase-PEG20 induces autophagy in CWR22Rv 1., Arginine deiminase-PEG20 also induces autophagy within hours of treatment., Arginine deiminase-PEG20 induces autophagy in prostate cancer cells., Our data show inhibition of early…	6	21152246:4, 19147587:1230, 100000011:10218, 100000011:10049, 100000011:10172, 100000011:10282
PARK2 --+> autophagy	positive		Parkin is selectively recruited from the cytosol to damaged mitochondria to trigger their autophagy., Parkin, an E3 ubiquitin ligase that is mutated in monogenic forms of Parkinson's disease, was recently found to induce selective autophagy of damaged mitochondria., Although Parkin is primarily cytosolic, we have found that Parkin is selectively recruited to dysfunctional mitochondria with low me…	32	20126261:1, 21173115:2, 19377297:1, 19029340:5, 19815012:10, 20061621:5, 20385539:7, 21603187:2, 20889974:100, 20200476:100 <more data available...>
PARK7 --+> autophagy	positive		Our findings suggest that DJ-1 regulates autophagy in a JNK-dependent manner., Finally, we show that DJ-1 deficiency leads to altered autophagy in murine and human cells., We show that loss of DJ-1 leads to impaired autophagy and accumulation of dysfunctional mitochondria that under physiological conditions would be compensated via lysosomal clearance., In recent years, autophagy dysregulation ha…	4	20510502:4, 20639397:8, 20186336:6, 21603187:2
PARP1 --+> autophagy	positive		In the current study we show that the absence or inactivation of PARP-1 strongly delays starvation-induced autophagy.	1	22525338:2
PARP1 ---> autophagy	unknown	negative and positive; 1 and 6 REFS	Furthermore, PARP-1-mediated autophagy plays a cytoprotective role in H(2)O(2)-induced necrotic cell death as suppression of autophagy greatly sensitizes H2O2- induced cell death., These data suggest that the SIRT1-PARP-1 axis plays a critical role in the regulation of Cigarette smoke-induced autophagy and have important implications in understanding the mechanisms of Cigarette smoke-induced cell…	10	19139632:4, 20493163:8, 19001878:100, 18974775:1091, 16702227:1278, 19571039:1358, 17505006:1311, 100000490:10535, 100000373:10850, 22525338:100
PDCD6IP ---> autophagy			Given the direct interaction between ESCRTs and Alix, together with the known contribution of autophagy to cell death, it was hypothesized that Alix controls autophagy and thereby cell death.	1	19029801:4
PDGFRB --+> autophagy	positive		Expression of PDGFRbeta and FLT3 were essential for high dose single agent sorafenib treatment to promote autophagy.	1	18787411:7
PDPK1 ---| autophagy	negative		Accordingly, PI3 kinase (class I), PDK1, Rheb and (m)TOR suppress autophagy and PTEN and TSC1/TSC2 induce autophagy.	1	16247501:1071
PEA15 --+> autophagy	positive	3 REFS	Inhibition of the ERK1/2 pathway decreased PEA-15-induced autophagy., The inhibition of JNK abrogates the PEA-15-mediated increase in autophagy., TGF-beta1 causes transcriptional upregulation of the autophagy-promoting gene PED/PEA-15, which in turn is capable to induce atrophic responses in skeletal muscle in vivo., Here, we show that expression of the autophagy-promoting protein phosphoprotein …	5	19010903:6, 20452983:8, 22281705:9, 22281705:1, 22281705:100
PELP1 ---> autophagy	unknown		Our results for the first time provided a glimpse of PELP1 and HRS together in autophagosomes in response to resveratrol, an association that may be important in the process of autophagy in cancer cells.	2	17804729:1091, 100000342:10054
PGLYRP1 --+> autophagy	positive		Recognition of intracellular bacteria and induction of autophagy by PGRP-LE.	1	20089584:1125
PIK3C3 ---| autophagy	negative	positive; one REF (Klionski 2009 AnnRevGenetics) actually indicates negative regulation, but I'm pretty sure they've made a mistake	The presence of amino acids stimulates hVps34, which leads to mTOR activation and autophagy inhibition., D-E, Knock-down of the type III PI3 kinase components, Beclin 1 (D) or Vps34 (E) attenuated induction of autophagy following knock-down of mTOR, FGFR1, CLCF1 or Stat3 in H4 cells., The experiment demonstrates that expression of Vps34dn efficiently abolished the induction of autophagy by resver…	4	100000373:10176, 100000419:10044, 100000360:10173, 100000360:10129
PIK3C3 --+> autophagy	positive		Vps34, the sole PtdIns 3-kinase in yeast, is essential for autophagy., Autophagy depends on the activity of phosphoinositide-3 kinase class III to generate PI(3)P., Phosphoinositide 3 kinase Class III (PIK3C3) or VPS34-Beclin 1 complex plays a key role in the autophagy-lysosome pathway., Vps34 controls both autophagy and amino acid signalling to mTOR (mammalian target of rapamycin) and its downst…	50	18533003:0, 17618624:0, 20846953:0, 17956340:5, 20513426:2, 19713971:6, 18769150:6, 20339072:1, 21059846:6, 18957027:0 <more data available...>
PIK3C3 ---> autophagy	unknown	positive; 4 REFS (non-redundant)	The exact relationship between Vps34 kinase and the lipid phosphatases involved in autophagy is also poorly characterized., Beclin 1 (Atg6/Vps30), PI3KC3/Vps34 and Vps15 (Figure 2d) have been predicted to regulate autophagy in a similar manner to yeast (Figure 2c)., The class III phosphatidylinositol 3 kinase Vps34 regulates autophagy by increasing the local concentration of phosphatidylinositol …	10	100000452:10145, 100000482:10062, 100000481:10062, 100000432:10125, 100000452:10110, 100000391:10006, 100000416:10245, 100000399:10002, 100000390:10192, 100000389:10022
PIK3CB --+> autophagy	positive		Here we show that the class IA p110-ß catalytic subunit is a positive regulator of autophagy.	1	21059846:4
PIK3CD ---| autophagy	negative		Interestingly, inhibition of p110delta potently induced autophagy.	1	20505158:5
PIK3R4 --+> autophagy	positive		The protein-kinase activity of Vps15, a regulatory subunit of the PtdIns 3-kinase complex, is also required for efficient autophagy., Rather, it associates with the autophagy-promoting Vps34-Vps15-Beclin 1-Atg14L complex and facilitates the generation of cellular phosphatidylinositol 3-phosphate., Studies in yeast have shown that the PI 3-kinase Vps34 and its regulatory protein kinase Vps15 are i…	6	18533003:2, 21059846:6, 18326940:1, 18215151:1248, 21311563:1092, 16079180:1056
PIK3R4 ---> autophagy	unknown	positive; 1 REF (redundant with line above)	Beclin 1 (Atg6/Vps30), PI3KC3/Vps34 and Vps15 (Figure 2d) have been predicted to regulate autophagy in a similar manner to yeast (Figure 2c)., Two mutually exclusive components of the Vps34-Vps30Vps15 complex, i.e., Atg14 and Vps38, are crucial for autophagy and for protein sorting to the vacuole, respectively.	3	100000482:10062, 100000481:10062, 100000452:10115
PINK1 --+> autophagy	positive	1 REF	The Parkinsonassociated protein PINK1 interacts with Beclin 1 and promotes autophagy.	2	100000482:10383, 100000481:10383
PINK1 ---> autophagy	unknown	negative	But the precise mechanism of autophagy induced by loss of PINK1 is unclear., Thus, PINK1 mutations abrogate autophagy of impaired mitochondria upstream of Parkin., Moreover, stable or transient overexpression of wild-type PINK1 increased mitochondrial interconnectivity and suppressed toxin-induced autophagy/mitophagy., We also demonstrate that PINK1 significantly enhances basal and starvation-ind…	9	21262209:3, 20798600:7, 19279012:4, 20057503:6, 21603187:2, 20200476:100, 21151574:1362, 20126262:1106, 20126261:1249
PISD ---> autophagy			Although the yeast phosphatidylserine decarboxylase mutation reduces Atg8p recruitment to the pre-autophagosomal structure (Nebauer et al., 2007), there is no evidence that phosphatidylserine decarboxylase is required for autophagy in higher organisms.	1	20702701:1048
PLAT --+> autophagy	positive		The t-PA producing Jardon et al.: Increased t-PA Production by Inhibiting Autophagy Biotechnology and Bioengineering 1229 cell line described above was transfected with the construct containing the GFP-LC3 sequence, using Lipofectamine 2000 in OptiMEM transfection medium (Invitrogen), according to the manufacturer's protocol.	1	100000465:10058
PLCE1 --+> autophagy	positive		However, the mechanism by which caMP-epac-PLC-e-IP3 and Ca2+-calpain-gsa pathways trehalose treatment induces autophagy remains to be elucidated.	1	100000432:10173
PLD1 ---| autophagy	negative		PLD1 overexpression inhibits sphingosine 1-phosphate-induced autophagy and relieves the sphingosine kinase 1 inhibition of mTOR signaling.	1	16415355:1281
PLG --+> autophagy	positive		Kringle 5 of human plasminogen, an angiogenesis inhibitor, induces both autophagy and apoptotic death in endothelial cells.	2	17272502:100, 19325568:1328
PML ---> autophagy	unknown	positive	In this model, induction of autophagy by dexamethasone is dependent on increased expression of promyelocytic leukemia protein, leading to inactivation of Akt.	1	100000412:10090
PNPLA8 ---> autophagy		negative	Genetic ablation of calcium-independent phospholipase A2{gamma} leads to alterations in hippocampal cardiolipin content and molecular species distribution, mitochondrial degeneration, autophagy, and cognitive dysfunction.	1	19840936:100
PPARG --+> autophagy	positive	negative and positive; 1 and 1 REF	We conclude that disruption of PPARgamma signaling results in autophagy and oxidative stress during mouse prostatic intraepithelial neoplasia pathogenesis., In summary, our data shows a specific induction of autophagy by PPAR gamma activation in breast cancer cells providing an understanding of distinct roles of PPAR gamma in tumorigenesis.	2	19834493:11, 19563910:9
PPARGC1A --+> autophagy	positive		In our system PGC-1a clearly induced autophagy in both control and KO mice., In skeletal muscle, PGC-1a can also prevent muscle wasting by regulating autophagy (7) and stabilization of the neuromuscular junction program (8) in the context of muscle atrophy during disease.	2	21179212:1314, 19918075:1043
PPARGC1A ---> autophagy	unknown		In skeletal muscle, PGC-1 can also prevent muscle wasting by regulating autophagy (7) and stabilization of the neuromuscular junction program (8) in the context of muscle atrophy during disease.	1	100000401:10021
PPM1D ---> autophagy	unknown		We propose that the Wip1-dependent control of autophagy and cholesterol efflux may provide avenues for treating obesity and atherosclerosis.	1	22768840:5
PPP1R15A --+> autophagy	positive		We concluded that starvation-induced Gadd34 suppresses mTOR and, thereby, induces autophagy.	1	21439266:6
PPP2R1A ---> autophagy	unknown	negative	Here, we demonstrate that the rapamycin-induced autophagy is dependent on protein phosphatase (PP) 2A activity and rifampicin inhibits the activity of PP2A by reducing expressions of PP2A subunits A and C., RIP2 both sends a positive autophagy signal through activation of p38 MAPK and relieves repression of autophagy mediated by the phosphatase PP2A.	2	18608530:2, 22665475:10
PRCP ---> autophagy		positive	Prolylcarboxypeptidase regulates proliferation, autophagy, and resistance to 4-hydroxytamoxifen-induced cytotoxicity in estrogen receptor-positive breast cancer cells.	1	21087932:100
PRDX2 ---> autophagy	unknown		Increasers (left) or decreasers (right) assayed for LC3 lipidation were scored ( + ) for yes, (À) for no, ( + /À) subtle change and (nd) not done (Supplementary Figure S3). (C-E) STIPO results after incubation under different autophagy-inducing conditions following (C) SCOC knockdown (D) SUPT5H knockdown and (E) WAC knockdown. siRNA-treated cells were incubated for the indicated time in FL: full …	1	100000005:10038
PRDX6 ---> autophagy			Furthermore, several proteins, such as peroxiredoxin 6, GRP-78, UMP-CMP kinase, and carbonic anhydrase, although not clearly known to be important for autophagy, had been found to be enriched in autophagosomal membranes in a previous proteomics study (36), which analyzed autophagosomes purified from the livers of starved rats using density gradient centrifugation.	1	19910472:1247
PREB ---> autophagy	unknown	positive	Recently, Ishihara et al. (29) reported that the cytoplasm to vacuole targeting pathway is operative and autophagy blocked during nitrogen deprivation in a sec12 mutant., Here, we reveal that the dynamic Atg9 sorting from mitochondria is impaired when the morphology of this organelle is altered through mutations such as sec12 and vps52? that have previously been shown to block both the cytoplasm-…	3	12446664:1185, 16787937:1061, 15004240:1058
PRF1 ---> autophagy	unknown	inaccurate annotation	In this study, we present evidence that a secreted toxin from V. cholerae (V. cholerae cytolysin) is able to modulate autophagy in target cells.	1	17267617:1060
PRKAA1 ---> autophagy	unknown	positive; 1 REF	Furthermore, the data presented above provide the first genetic evidence that endogenous AMP-activated protein kinase, and more precisely AMP-activated protein kinasea1, is an essential mediator of autophagy in mammalian cells., Furthermore, the data presented above provide the first genetic evidence that endogenous AMP-activated protein kinase, and more precisely AMPKa1, is an essential mediator…	3	19197243:1084, 100000388:10047, 100000388:10045
PRKCD ---| autophagy	negative		Together with a recent report showing that siRNA-mediated depletion of PKC delta and epsilon induces autophagy,22 these data suggest that protein kinase C family members can act as negative regulators of autophagy.	1	100000375:10094
PRKCD ---> autophagy	unknown	negative and positive; 2 and 2 REFS	Based on these results, we propose a model for understanding the protein kinase C delta-dependent crosstalk mechanisms between autophagy and apoptosis, both induced by hypoxic stress., The importance of PKCdelta in hypoxic stress-induced adaptive responses is further supported by our findings that inhibition of PKCdelta-facilitated autophagy by 3-methyladenine or Atg5 knock-out renders a greater …	5	19098423:7, 18836180:7, 17507797:100, 17374730:1154, 18356160:1208
PRKCQ --+> autophagy	positive		Elevated Ca2+ levels also trigger phosphorylation of protein kinase C? , which induces LC3 conversion and autophagy in immortalized hepatocytes in response to the endoplasmic reticulum stressors thapsigargin and tunicamycin (126).	1	100000373:10259
PRKCQ ---> autophagy	unknown	positive; (only 4 REFS non-redundant with line above)	Protein kinase Ctheta is required for autophagy in response to stress in the endoplasmic reticulum., In addition, a very recent report suggests that endoplasmic reticulum stress-activated autophagy involves PKC?, but not PKCd, phosphorylation (49)., Protein kinase C? is required for autophagy in response to stress in the endoplasmic reticulum.	5	18356160:100, 18836180:1408, 100000430:10273, 100000373:10982, 100000418:10322
PRKDC ---| autophagy	negative	2 REFS	In this study, we found that specific inhibition of DNA-PKcs radiosensitized glioma-initiating cells by inducing autophagy., Specific inhibition of DNA-PKcs in glioma-initiating cells induced autophagy and radiosensitized the cells., Inhibition of the DNA-dependent protein kinase catalytic subunit radiosensitizes malignant glioma cells by inducing autophagy., The specific inhibition of DNA-PKcs m…	8	100000468:10113, 100000468:10011, 100000359:10410, 100000468:10041, 100000468:10128, 100000468:10101, 100000468:10192, 100000468:10084
PRKDC --+> autophagy	positive		However, the relationship between DNA-PKcs and ionizing radiation-induced autophagy in glioma-initiating cells is poorly defined., Little is known, however, regarding the relationship between DNA-PKcs and ionizing radiation-induced autophagy in glioma-initiating cells.	2	100000468:10035, 100000468:10007
PRKDC ---> autophagy	unknown	negative; (only 2 REFS non-redundant with 2 lines above)	Specific inhibition of DNA-PKcs in glioma-initiating cells induced autophagy and radiosensitized the cells., The specific inhibition of DNA-PKcs may be promising as a new therapy to radiosensitize malignant glioma cells by inducing autophagy., Knockdown of DNA-PKcs caused radiation-induced autophagy and radiosensitization of the cells.	3	21108935:11, 15899829:12, 100000468:10037
PRND ---> autophagy		positive	Our previous and present data indicate that Dpl triggers autophagy and apoptosis in NP(0/0) PCs.	1	19055638:5
PRNP ---> autophagy	unknown		To assess the function of RTN3 in pathological conditions involving cytoplasmic PrP protein misfolding, we knocked down the expression of RTN3 in cytoplasmic PrP-transfected cells; unexpectedly, the inhibition of expression of RTN3 enhances the induction of autophagy resulted from cytoplasmic PrP aggregates, and the process is mediated by the enhanced interaction between Bcl-2 and Beclin1 promote…	2	21119307:5, 15096203:1180
PRODH --+> autophagy	positive		Using proline oxidase-expressing cell model, we established that single proline oxidase overexpression was sufficient to activate autophagy.	1	19942609:6
Prss28 --+> autophagy	positive		This is doubly interesting because it not only links de novo Sphingolipids biosynthesis with Kdo2-lipid A-induced autophagy but also establishes that the elevation of ceramide due to Sphingolipids turnover (which was minimally affected by ISP1) (Figs. 6B and 7C) is not sufficient to induce autophagy. [FIGURE 10.] View larger version: In this window.	1	20876532:1252
PSEN1 ---> autophagy	unknown	positive; 2 REFS	PS1 +/? neurons were treated with 100 nM staurosporine for 48 h to induce autophagy., Lysosomal proteolysis and autophagy require presenilin 1 and are disrupted by Alzheimer-related PS1 mutations., J Bacteriol 182: 2125-2133 Lee JH, Yu WH, Kumar A, Lee S, Mohan PS, Peterhoff CM, Wolfe DM, Martinez-Vicente M, Massey AC, Sovak G, Uchiyama Y, Westaway D, Cuervo AM, Nixon RA (2010) Lysosomal proteoly…	3	15123735:1141, 20541250:100, 100000493:10331
PTEN --+> autophagy	positive	11 REFS	Tumor suppressors such as Beclin 1, PTEN and p53 also play an important role in autophagy induction., Similarly, several tumor suppressor proteins (such as BH3-only proteins; death-associated protein kinase-1, DAPK1; the phosphatase that antagonizes PI3K, PTEN; tuberous sclerosic complex 1 and 2, TSC1 and TSC2; as well as LKB1/STK11) induce autophagy, meaning that their loss reduces autophagy., I…	12	16874083:8, 18806760:1, 14657337:1179, 21233418:1202, 19903843:1292, 11477064:1167, 17616688:1387, 19474291:1060, 15742333:1190, 15064741:1157 <more data available...>
PTEN ---> autophagy	unknown		In this study, we investigated the expression of the autophagy-regulating genes Beclin-1, death-associated protein kinase-1, ultraviolet radiation resistance-associated gene, and phosphatase and tensin homolog in salivary gland adenoid cystic carcinoma samples.	1	22712799:1
PTH --+> autophagy	positive		Stimulation of cellular autophagy by parathyroid hormone and cyclic adenosine 3',5': monophosphate in isolated tubular fragments from the rat's kidney cortex.	1	170735:100
PTK6 ---| autophagy	negative		Interestingly, Harvey et al. recently reported that downregulation of PTK6 in the matrix-deprived T47-D breast cancer cells induces autophagy, but not apoptosis [31]; however, they did not assess whether autophagy was responsible for cell death.	1	20668531:1368
PTPN2 ---> autophagy	unknown	positive; 1 REF	We show that PTPN2 regulates autophagy in human intestinal epithelial cells and primary colonic lamina propria fibroblasts ., Knockdown of PTPN2 causes impaired autophagosome formation and dysfunctional autophagy resulted in increased levels of intracellular Listeria monocytogenes and elevated intestinal epithelial cells apoptosis in response to tumor necrosis factor (TNF) and interferon gamma (I…	2	21987459:2, 21987459:6
RAB11A ---> autophagy	unknown		Several other Rab family members, including Rab5 (Ravikumar et al., 2008), Rab11 (Fader et al., 2008), Rab24 (Munafó and Colombo, 2002), Rab32 (Hirota and Tanaka, 2009), and Rab33B (Itoh et al., 2008), are suggested to be involved in autophagy.	2	20100911:1042, 100000427:10014
RAB1A --+> autophagy	positive		Overexpression of Rab1 enhanced antibacterial autophagy., Consistent with the observation that a Ypt1 GEF is directed to the phagophore assembly site, we find that Ypt1 is essential for autophagy., Inhibition of autophagy by a-synuclein overexpression or Rab1a knockdown causes mislocalization of the autophagy protein, Atg9, and decreases omegasome formation., These authors also found that Rab1 ac…	4	20980813:5, 20375281:6, 20855506:5, 100000487:10112
RAB1A ---> autophagy	unknown	positive; 1 REF (non-redundant with above)	Rab1/Ypt1 and autophagosome formation at the ER Rab1/Ypt1p regulates ER-Golgi and Golgi transport [48], and has been suspected to be involved in autophagy., Yeast Ypt1 and its mammalian homolog Rab1 are required for both endoplasmic reticulum -to-Golgi transport and autophagy, suggesting that they coordinate these two processes.	2	100000487:10084, 22669536:4
RAB1B ---> autophagy	unknown		Unexpectedly, knockdown of Rab1b had the opposite effect on autophagy., Interestingly, although the authors showed that both Sar1 and Rab1b are important for autophagy, the process is not inhibited by brefeldin A , which inhibits Arf GEFs and COP1-mediated retrograde processes in the early secretory pathway.	2	20855506:1154, 100000487:10108
RAB23 ---> autophagy	unknown	positive	The small GTPases Rab9A and Rab23 function at distinct steps in autophagy during Group A Streptococcus infection.	1	22452336:100
RAB24 ---> autophagy	unknown		Evidence was presented showing that members of the Rab family of GTPases, such as Rab24 and Rab7, are involved in autophagy., Several other Rab family members, including Rab5 (Ravikumar et al., 2008), Rab11 (Fader et al., 2008), Rab24 (Munafó and Colombo, 2002), Rab32 (Hirota and Tanaka, 2009), and Rab33B (Itoh et al., 2008), are suggested to be involved in autophagy., Two Golgi-localized Rabs, R…	5	16052234:1083, 20100911:1042, 100000487:10072, 100000487:10161, 100000427:10014
RAB32 ---> autophagy	unknown		Several other Rab family members, including Rab5 (Ravikumar et al., 2008), Rab11 (Fader et al., 2008), Rab24 (Munafó and Colombo, 2002), Rab32 (Hirota and Tanaka, 2009), and Rab33B (Itoh et al., 2008), are suggested to be involved in autophagy.	2	20100911:1042, 100000427:10014
RAB33B ---| autophagy	negative	these references appear to be about a mutant form of RAB33B; not indicative of wild-type RAB33B	Rab33B-QL induced accumulation of p62 as well as LC3-II, suggesting that expression of Rab33B-QL inhibits autophagy., Several other Rab family members, including Rab5 (Ravikumar et al., 2008), Rab11 (Fader et al., 2008), Rab24 (Munafó and Colombo, 2002), Rab32 (Hirota and Tanaka, 2009), and Rab33B (Itoh et al., 2008), are suggested to be involved in autophagy., Interestingly, this form of Rab33B …	3	18448665:1240, 20100911:1042, 100000487:10144
RAB33B ---> autophagy	unknown		Several other Rab family members, including Rab5 (Ravikumar et al., 2008), Rab11 (Fader et al., 2008), Rab24 (Munafó and Colombo, 2002), Rab32 (Hirota and Tanaka, 2009), and Rab33B (Itoh et al., 2008), are suggested to be involved in autophagy.	1	100000427:10014
RAB7A ---> autophagy	unknown	positive; 3 REFS	Taken together the results indicate that a functional Rab7 is important for the normal progression of autophagy., Overexpression of Rab7 suppresses light-dependent retinal degeneration in autophagy deficient flies., Evidence was presented showing that members of the Rab family of GTPases, such as Rab24 and Rab7, are involved in autophagy., The Rab7-dependent process of autophagy is an important m…	7	15138286:9, 20702701:1425, 16052234:1083, 19386765:1332, 16818664:1179, 19458266:1164, 20375062:1058
RAB9A ---> autophagy	unknown	positive	The small GTPases Rab9A and Rab23 function at distinct steps in autophagy during Group A Streptococcus infection.	1	22452336:100
RAC1 --+> autophagy	positive		Moreover, inhibition of Rac1 with ectopic expression of RacN17 (MFG-HA-RacN17), a dominant-negative Rac1, or with small interfering RNA targeting of Rac1 clearly attenuated oncogenic H-ras-induced Atg5 expression (Figure 6A), autophagy (Figure 6B) and cell death (Figure 6C).	1	19783847:1240
RAF1 ---> autophagy	unknown	positive	Subsequently, the oridonin-induced autophagy was also suppressed by Raf-1 or JNK inhibition accompanied by the increase of apoptosis, but it was not affected by ERK or p38 inhibition., For Glioblastoma multiformes, combined PI3K/AKT and Raf-MEK-ERK inhibition might be required to shutdown mTORC1 signalling and promote apoptosis, autophagy and prevent cell growth., In contrast to phosphatidylinosi…	3	19026988:3, 20515495:1138, 100000373:10211
RAP2B ---| autophagy	negative		Epac then activates Rap2B, which inhibits autophagy by activating phospholipase Ce (PLCe), resulting in the production of IP3, which mediates the release of Ca2+ from endoplasmic reticulum stores.	1	19461070:1110
Rasl3 ---> autophagy	unknown	non-human gene	Guanosine triphosphate-binding Di-RAS-like 3 (ARHI) expression is required for 5-aza-20 -deoxycytidine (DAC)-induced and suberoylanilide hydroxamic acid induced autophagy in Hey ovarian cancer cells.	1	100000472:10169
RB1 ---| autophagy	negative	negative and positive; 2 and 1 REF	Our findings indicate that retinoblastoma protein induces autophagy by repressing E2F1 activity., These results demonstrate that pRb is required to inhibit apoptosis in myoblasts and autophagy in myotubes but not to activate the differentiation program, and they also reveal a novel link between pRb and cell metabolism., Loss of the retinoblastoma tumor-suppressor protein de-represses the HIF-1a t…	3	20807803:7, 20937698:5, 19706824:1120
RB1CC1 --+> autophagy	positive		Human breast, ovarian and prostate cancers have allelic deletions of the essential autophagy regulator BECN1 and Becn1(+/-) and other autophagy-deficient transgenic mice are tumor-prone, whereas tumors with constitutive Ras activation, including human pancreatic cancers, upregulate basal autophagy and are commonly addicted to this pathway for survival and growth; furthermore, autophagy suppressio…	1	22281437:3
RB1CC1 ---> autophagy	unknown	positive; 9 REFS	However, it remains unknown whether mammalian FIP200 regulates autophagy in vivo., These results suggest that FIP200 is a novel mammalian autophagy factor that functions together with UNC-51-like kinases., ULK1.ATG13.FIP200 complex mediates mTOR signaling and is essential for autophagy., The phosphorylation of Atg13 and FIP200 by ULK1 is an important step in triggering autophagy., We suggest that…	21	19940130:1, 18443221:8, 20548099:3349, 19258318:100, 20089931:1071, 20614030:1215, 20548331:1355, 21203526:1164, 21088496:100, 20147746:1108 <more data available...>
RELA --+> autophagy	positive		The authors have shown that p65/RelA, a member of the NF-?B family, up-regulates the expression of Beclin 1 and stimulates autophagy in several cellular systems.	1	100000416:10226
RELA ---> autophagy	unknown	positive; 2 REFS	We unveiled novel p65/RelA consensus sites in the promoter of the beclin 1 gene and demonstrate that p65/RelA positively modulates canonical autophagy in various human cell lines both under basal conditions and upon induction by ceramide., p65/RelA modulates BECN1 transcription and autophagy., The authors have shown that p65/RelA, a member of the NF-?B family, up-regulates the expression of Becli…	3	19458474:0, 19289499:100, 20548331:1263
Retnla --+> autophagy	positive	non-human gene	Further, increased expression of genes that regulate metabolism, such as resistin-like a or cytosolic acyl-CoA-thioesterase (10-fold and fivefold increase, respectively) may stimulate autophagy and contribute to muscle wasting.	1	16024660:1185
RGS16 --+> autophagy	positive		This domain of AGS3 is responsible for it's binding of Gai3 and for its autophagy-stimulating activity.37 Fasting leads to marked induction of hepatic regulator of G signaling 16 gene expression38 and is a known stimulus of autophagic activity.	1	18617899:1109
RGS19 ---> autophagy	unknown	positive	GAIP, which enhances the intrinsic GTPase-activating protein activity of the Galphai3 protein, stimulates autophagy by favoring the GDP-bound form of Galphai3., This is consistent with findings of Ogier-Denis et al. (47) who observed that induction of autophagy was dependent upon stimulation of ERK1/2 and subsequent activation of GAIP through phosphorylation of ser151.	2	15488168:3, 16113053:1265
RHEB ---| autophagy	negative		Rheb controls misfolded protein metabolism by inhibiting aggresome formation and autophagy., As expected, the mTORC1 activator Ras homolog enriched in brain constitutively blocked autophagy in human cells.	2	100000016:10309, 100000010:10323
RHEB ---> autophagy	unknown		Rheb controls misfolded protein metabolism by inhibiting aggresome formation and autophagy., Our observations not only establish an mTORC1-independent function of Rheb but also suggest a molecular basis for the coordination between aggresome and autophagy mediated by Rheb.	2	20616807:1353, 19458266:1161
RICTOR ---> autophagy	unknown	negative and positive; 1 and 1 REF	Furthermore, treatment with Rictor siRNA attenuated the resveratrol-induced autophagy., Silencing of rictor also evokes autophagy, at a level 55% of that induced by raptor silencing and enhancement of differentiation is proportional.	2	19959541:9, 20935515:4
RIPK1 --+> autophagy	positive		Since Nec-1 was shown to block necroptosis and autophagy induced directly by RIPK1 activity (45), we hypothesize that RIPK1 may influence autophagic signaling 1.	1	100000371:10157
RIPK1 ---> autophagy	unknown	positive; 4 REFS (3 non-redundant)	This finding suggests that caspase inhibition activates RIP1 which in turn initiates autophagy, although other explanations should be taken into account. z-VAD-fmk-treated J774A.1 macrophages overexpress and secrete several chemokines and cytokines, including TNFalpha., Autophagy is triggered early and independent of RIP-1 kinase activity, indicating that it acts upstream of necroptotic signals.,…	7	16874073:5, 20200450:1306, 18442983:1045, 18946037:1161, 17490432:1288, 18772897:1045, 16247492:1118
RIPK2 --+> autophagy	positive		RIPK2 activates apoptosis and autophagy, and could be responsible for the pathogenesis of chronic active Epstein-Barr virus infection., RIP2 both sends a positive autophagy signal through activation of p38 MAPK and relieves repression of autophagy mediated by the phosphatase PP2A.	2	22511310:9, 22665475:10
RIPK2 ---> autophagy	unknown		Whether NOD-induced autophagy is mediated by RIP2 remains questionable., These findings demonstrate that RIP2 tyrosine kinase activity is not only required for NOD2-dependent autophagy but plays a dual role in this process.	2	20157329:1050, 22665475:9
RNGTT ---| autophagy	negative		double-knockout cells treated with 10 µg/ml of cycloheximide for 3 days had a decrease in light chain 3-I and light chain 3-II but no conversion, suggesting that induction of autophagy by capping enzyme small interfering RNA is not due to protein synthesis inhibition (see Fig. S2 in the supplemental material).	1	18678651:1197
RPL24 ---| autophagy	negative		Possible mechanisms by which S6 phosphorylation can cause inhibition of autophagy are discussed.	1	7836465:10
RPS6KB1 ---| autophagy	negative		In A MCF7 GFP-LC3 N=2 * * * * * DMSO Rapa B NT mM H2O2 0.01 0.1 0.4 C hrs H2O2 p62 0 1 2 3 4 LC3 I II 1 1 4.1 1.3 9.4 21 GAPDH pS6K S6K 1 pS6 S6 1 pACC ACC pATM ATM 1 0 1.1 0.48 0.21 1 0.01 1.4 1 0.1 D Fig. 2. mTORC1 repression induces autophagy (A) MCF7 cells stably transfected with GFP-LC3 were treated with H2O2 for 1 h and analyzed by microscopy for the presence of fluorescent puncta.	1	100000446:10058
RPS6KB1 --+> autophagy	positive		These data indicate that S6K1 is important for the full induction of autophagy in mammals and raise the possibility that some of the beneficial effects of resveratrol are due to modulation of S6K1 activity., Suppression of S6K1 expression disrupts 6-thioguanine-induced autophagy.	2	20157535:8, 18381446:1172
RPTOR --+> autophagy	positive	negative (see text for explanation)	Autophagy is enhanced in G-cells The phosphorylation of raptor (Figure 4) and of Ser555 of the autophagy initiator kinase ULK1 (Figure 5a) suggested the AMPK-mediated inhibition of the mTOR signalling pathway and the subsequent activation of autophagy in cells with the Gphenotype [30].	1	100000299:10137
RPTOR ---> autophagy	unknown	negative (see text for explanation); 2 REFS	Rapamycin and silencing of mTOR or raptor evoked autophagy, while blockade of autophagy by addition of 3-methyladenine or beclin 1 or Atg5 silencing prevented the potentiation of differentiation., AMP-activated protein kinase phosphorylation of raptor regulates autophagy induction., The authors suggest that autophagy induction is mediated through AMP-activated protein kinase-dependent phosphoryla…	3	20935515:3, 21072212:1184, 100000485:10013
RTN3 ---| autophagy	negative		Together, these data suggest that RTN3 negatively regulates autophagy to block the clearance of cytoplasmic PrP aggregates and provide a clue regarding the potential to induce autophagy for the treatment of prion disease and other neurodegenerative diseases such as Parkinson disease , Alzheimer disease and Huntington disease .	1	21119307:7
RUNX1 ---| autophagy	negative		Runx1 prevents wasting, myofibrillar disorganization, and autophagy of skeletal muscle., Wang X, Blagden C, Fan J, Nowak SJ, Taniuchi I, et al. (2005) Runx1 prevents wasting, myofibrillar disorganization, and autophagy of skeletal muscle., The transcription factor RUNX1 has been shown to sustain muscle by preventing denervated myofibers from undergoing autophagy and wasting.	3	16024660:100, 21249144:1461, 18000159:1192
S100A8 --+> autophagy	positive		S100A8/A9 induces autophagy in apoptotic cells.	1	19935772:1086
S1PR5 ---> autophagy	unknown	positive	Sphingosine 1-phosphate-induced autophagy is mediated through activation of S1P5.	1	19474291:1188
SCARB2 ---> autophagy		positive	Lysosomes have a crucial role in autophagy, a process recently believed to be very important in neurodegenerative diseases.35 SCARB2/Limp2 might have a role in physiological autophagy, and its deficiency could thus lead to accumulation of normally recycled proteins or organelles manifesting as inclusions.	1	18308289:1498
SERPINB2 --+> autophagy	positive		Recombinant expression of pAI-1 or pAI-2 increases autophagy in fibroblasts. to assess the effects of pAI-1 and pAI-2 overexpression on autophagy in fibroblasts, the levels of a variety of autophagic markers were assessed in control fibroblasts and in pAI-1/2(+)-overexpressing fibroblasts. (A) Determination of AVos (acidic vesicular organelles) using acridine orange., Immunoblotting with ß-tubuli…	2	100000479:10159, 100000479:10066
SERPINE1 --+> autophagy	positive	1 REF	The finding that PAI-1 is able to induce autophagy in fibroblasts may explain previous paradoxical results about the role of PAI-1 in cancer pathogenesis., Recombinant expression of pAI-1 or pAI-2 increases autophagy in fibroblasts. to assess the effects of pAI-1 and pAI-2 overexpression on autophagy in fibroblasts, the levels of a variety of autophagic markers were assessed in control fibroblast…	4	100000479:10133, 100000479:10159, 100000479:10139, 100000479:10066
SERPINE1 ---> autophagy	unknown	positive	control, fibroblasts containing empty vector alone; pAI-1, fibroblasts overexpressing pAI-1; pAI-2, fibroblasts overexpressing pAI-2; MDA, MDA-MB-231 (GFp+). is likely that PAI-1 expression in cancer cells leads to autophagy and, consequently, reduces their aggressiveness; however, the autophagy induced by PAI-1 in the host fibroblasts may provide energy-rich metabolites that promote tumor growth.	1	100000479:10139
SESN2 ---> autophagy	unknown	positive	We conclude that Sestrin2 acts as a positive regulator of autophagy in p53-proficient cells.	1	19377293:8
SGK2 ---> autophagy		negative	These experiments suggest that the mechanisms of synthetic lethality in HeLa cells were different for the two kinases; SGK2 depletion caused autophagy, whereas PAK3 knockdown resulted in caspase 3 activation, suggestive of apoptosis.	1	20616055:1137
SGPP1 ---> autophagy		negative	Sphingosine-1-phosphate phosphohydrolase-1 regulates ER stress-induced autophagy.	1	20798685:100
SH3GLB1 --+> autophagy	positive	2 REFS	Therefore, it is possible that Bif-1 interacts with Beclin 1, through UVRAG, at the isolation membrane or phagophore, and thus regulates vesicle nucleation by inducing membrane curvature through its N-BAR domain during autophagy (Fig. 7e)., In autophagy, Bax-interacting factor 1 interacts with Beclin 1 through UVRAG and functions as a positive mediator of PI3KC3 and the induction of autophagy in …	3	100000354:10152, 100000482:10105, 100000481:10105
SH3GLB1 ---> autophagy	unknown	positive; 5 REFS (4 non-redundant)	Bax-interacting factor-1 (Bif-1) protein is a member of the endophilin B family that plays a critical role in apoptosis, autophagy, and mitochondrial morphology., Bax-interacting factor 1 protein plays a critical role in apoptosis, mitochondrial morphogenesis, and autophagy, and its loss promotes tumorigenesis., More importantly, Cdk5-mediated phosphorylation of endophilin B1 is essential for aut…	17	18833585:0, 21283040:0, 21499257:5, 19528948:1089, 19265852:100, 20159967:1263, 21311563:1352, 19373247:1339, 18032918:100, 100000482:10319 <more data available...>
SHC1 ---> autophagy	unknown		Oxidative stress and autophagy are regulated by p66shc phosphorylation after preconditioning We have previously demonstrated that if free radical stress is halted during the preconditioning period, neurons will no longer be protected from the subsequent stress (McLaughlin et al., 2003[Go])., We first evaluated energetic status of our cortical cultures after preconditioning and observed a Oxidativ…	2	20392947:1234, 100000429:10194
SIRT1 --+> autophagy	positive		In particular, transient increased expression of Sirt1 is sufficient to stimulate basal rates of autophagy., The knockdown or knockout of Sirtuin-1 prevented the induction of autophagy by resveratrol and by nutrient deprivation in human cells as well as by dietary restriction in C. elegans., We hypothesized that NAD(+)-dependent deacetylase, sirtuin 1 (SIRT1) plays an important role in regulating…	14	18296641:1, 21364612:2, 20493163:3, 21189328:4, 20439735:1, 20335657:100, 19661458:1173, 19124466:1048, 20819932:1227, 19608767:1208 <more data available...>
SIRT1 ---> autophagy	unknown	positive; 2 REFS	Sirt1 plays an essential role in mediating starvationinduced autophagy in the HCT116 cancer cell line, in which the level of NAD + can be elevated by starvation., Together, our results indicate that a metabolic state resulting in an elevated [NAD(+)]/[NADH] ratio can modulate mitochondrial quantity and quality via pathways that may include SIRT1-mediated mitochondrial autophagy., Here, we present…	3	100000376:10025, 22493485:7, 22493485:2
SKP2 ---| autophagy	negative		Furthermore, downregulation of Skp2 protein induces p27Kip1-mediated autophagy in myeloma (Chen et al., 2008).	1	100000431:10081
SKP2 ---> autophagy	unknown		Targeting the p27 E3 ligase SCF(Skp2) results in p27- and Skp2-mediated cell-cycle arrest and activation of autophagy., The Skp2 promoter integrates signaling through the NF-kappaB, p53, and Akt/GSK3beta pathways to regulate autophagy and apoptosis., The Skp2 promoter integrates signaling through the nuclear factor-?B, p53, and Akt/GSK3b pathways to regulate autophagy and apoptosis., Targeting th…	5	18305219:100, 20513428:100, 21187855:1601, 100000431:10294, 100000412:10348
SLC1A5 ---| autophagy	negative	2 REFS	L-glutamine uptake is regulated by SLC1A5 and loss of SLC1A5 function inhibits cell growth and activates autophagy., Loss of SLC1A5 function activates autophagy and inhibits cell growth., Loss of SLC1A5 function activates autophagy and inhibits cell growth. l-glutamine sensitivity is attributable to SLC7A5/SLC3A2, a bidirectional transporter that regulates the simultaneous efflux of l-glutamine o…	3	19203585:3, 20548331:1211, 100000416:10161
SLC33A1 ---> autophagy	unknown	positive	SLC33A1/AT-1 regulates the induction of autophagy down-stream of IRE1/XBP1.	1	22787145:100
SLC6A14 ---| autophagy	negative		When autophagy was blocked JOURNAL OF BIOLOGICAL CHEMISTRY 31835 SLC6A14 as a Drug Target for estrogen receptor-positive Breast Cancer with 3-methyladenine, there was a marked induction of cell death in MCF-7 cells in the presence of -MT as monitored by cell cycle analysis with propidium iodide labeling (Fig. 9B).	2	100000500:10195, 100000022:10195
SLC7A1 ---| autophagy	negative		The increase in expression of endometrial SLC7A1 and SLC7A2 that is coordinate with increased availability of arginine in the ovine uterine lumen and weak expression of SLC7A1, SLC7A2, and SLC7A3 in ovine conceptus may preclude the need for conceptus autophagy in sheep during the peri-implantation period.	1	19038856:1231
SLC7A2 ---| autophagy	negative		The increase in expression of endometrial SLC7A1 and SLC7A2 that is coordinate with increased availability of arginine in the ovine uterine lumen and weak expression of SLC7A1, SLC7A2, and SLC7A3 in ovine conceptus may preclude the need for conceptus autophagy in sheep during the peri-implantation period.	1	19038856:1231
SMAD2 --+> autophagy	positive	1 REF	Knockdown of Smad2/3, Smad4, or DAPK, or inhibition of c-Jun NH(2)-terminal kinase, attenuated TGF-beta-induced autophagy, indicating the involvement of both Smad and non-Smad pathway(s)., Knockdown of Smad2/3, Smad4, or DAPK, or inhibition of c-Jun NH2-terminal kinase, attenuated TGF-ß-induced autophagy, indicating the involvement of both Smad and non-Smad pathway(s).	2	19903843:5, 100000383:10015
SMAD3 --+> autophagy	positive	1 REF	Knockdown of Smad2/3, Smad4, or DAPK, or inhibition of c-Jun NH(2)-terminal kinase, attenuated TGF-beta-induced autophagy, indicating the involvement of both Smad and non-Smad pathway(s)., Knockdown of Smad2/3, Smad4, or DAPK, or inhibition of c-Jun NH2-terminal kinase, attenuated TGF-ß-induced autophagy, indicating the involvement of both Smad and non-Smad pathway(s).	2	19903843:5, 100000383:10015
SMAD4 --+> autophagy	positive	1 REF	Knockdown of Smad2/3, Smad4, or DAPK, or inhibition of c-Jun NH(2)-terminal kinase, attenuated TGF-beta-induced autophagy, indicating the involvement of both Smad and non-Smad pathway(s)., Knockdown of Smad2/3, Smad4, or DAPK, or inhibition of c-Jun NH2-terminal kinase, attenuated TGF-ß-induced autophagy, indicating the involvement of both Smad and non-Smad pathway(s).	2	19903843:5, 100000383:10015
SMG1 ---> autophagy			Introduction Top Abstract Introduction Materials and Methods Results Discussion References The serine/threonine phosphatidylinositol 3-kinase -related kinase, target of rapamycin (TOR), regulates protein translation, progression of cells through the cell cycle, biogenesis of ribosomes and tRNAs, and autophagy (1).	1	16322256:1049
SNCA ---| autophagy	negative		Our data show that a-synuclein compromises autophagy via Rab1a inhibition and Rab1a overexpression rescues the autophagy defect caused by a-synuclein., Overexpression of alpha-syn from lentivirus transduction in a neuronal cell line resulted in lysosomal accumulation and alterations in autophagy., In recent years, autophagy dysregulation has been implicated in toxin-injured dopaminergic neurons a…	6	20855506:4, 19864570:3, 21603187:2, 18192273:1151, 20174468:1120, 15317865:1341
SNCB ---| autophagy	negative		A similar suppressive activity of a-synuclein toxicity has also been demonstrated for Rab3a and Rab8a [85]. 123 Rab GTPases in autophagy The basis of how Rab1 over-expression could effectively attenuate impairments incurred by toxic a-synuclein oligomers has recently been highlighted by the finding that a-synuclein impairs neuronal autophagy, specifically affecting omegasome formation via Atg9 [6…	1	100000487:10201
SOD1 ---| autophagy	negative		S3 shows that provision of antioxidants or knockdown of superoxide dismutase1 and superoxide dismutase2 increases rapamycin-induced autophagy and HMGB1 translocation.	1	20819940:1362
SOD2 ---| autophagy	negative		Overexpression of manganese-superoxide dismutase (SOD2) in HeLa cells decreased autophagy and cell death induced by rotenone and TTFA., Both types of starvation induced autophagy and autophagy was inhibited by overexpression of SOD2 (manganese superoxide dismutase, Mn-SOD), which reduced O(2)(*-) levels but increased H(2)O(2) levels., S3 shows that provision of antioxidants or knockdown of supero…	5	18032788:8, 19407826:4, 20819940:1362, 20566711:1192, 20566712:1192
SPARC --+> autophagy	positive		In this study, we provide evidence that expression of SPARC cDNA induces autophagy in primitive neuroectodermal tumor cells followed by apoptotic cell death.	1	20339379:2
SPHK1 ---> autophagy	unknown	positive; 1 REF	Knocking down the expression of the autophagy protein Atg7 or that of sphingosine kinase 1 by siRNA abolished starvation-induced autophagy and increased cell death with apoptotic hallmarks., Regulation of autophagy by sphingosine kinase 1 and its role in cell survival during nutrient starvation., Recently it was suggested that SphK1 regulates autophagy, a normal physiologic self-digestion mechani…	5	16415355:6, 19521424:1447, 18600232:1363, 17135245:1070, 100000335:10338
SPI1 --+> autophagy	positive		Autophagy is also induced by PU.1, as indicated by an autophagosome in the cytosol (bottom right; arrowheads).	1	17545613:1210
SPINK1 ---| autophagy	negative		Immediately post-amputation, the serine protease inhibitor Kazal1 gene produced by the gland cells prevents from an excessive autophagy in regenerating tips., In mammals, autophagy of exocrine pancreatic cells is also induced upon SPINK1/Spink3 inactivation, whereas Spink3 is activated in injured pancreatic cells., This first cellular phenotype resulting from a gene knock-down in cnidarians sugge…	3	17631443:2, 16874084:4, 16478786:6
SPNS1 ---> autophagy	unknown	positive	We consider that the HSpin1 protein contributes to the maintenance of cell number through autophagy.	1	12815463:1218
SPP1 ---| autophagy	negative		Interestingly, we showed that knockdown of OPN by lentivirus-mediated shRNA induced the autophagy of human lung cancer cell.	1	22481206:7
SPP1 ---> autophagy	unknown	negative; 1 REF	Autophagy triggered by downregulation of SPP1 did not lead to apoptosis but rather stimulated, in a PERK dependent manner, the survival signal Akt, whose inhibition then sensitized cells to apoptosis., Taken together, these results suggest that OPN and BECN1 can be molecular targets for overcoming radioresistance by controlling autophagy.	2	20798685:4, 22481206:8
SQSTM1 --+> autophagy	positive		Another function of Atg8 homologues is as an adapter for selective autophagy because, for example, p62/SQSTM1 (referred to as p62 hereafter) and NBR1 directly interact with both Atg8 homologues and polyubiquitin and thereby facilitate the clearance of polyubiquitinated proteins by autophagy in mammalian cells (Komatsu et al., 2007; Pankiv et al., 2007; Ichimura et al., 2008; Kirkin et al., 2009).…	2	100000502:10016, 100000470:10010
SQSTM1 ---> autophagy	unknown	positive; 4 REFS (3 non-redundant)	Here we demonstrate that p62/SQSTM1 is required for Toll-like receptor4-mediated autophagy, which we show as selective autophagy of aggresome-like induced structures ., Neurons treated with supernatants from SIV-infected microglia develop a decrease in autophagy-inducing proteins, a decrease in neuronal autophagy vesicles, and an increase in sequestosome-1/p62., A reporter cell system to monitor …	8	21220332:1, 18772620:3, 20574168:100, 19074260:1169, 19229298:1155, 19696071:1048, 100000466:10341, 100000470:10024
SRC ---> autophagy	unknown	negative	Blockade of autophagy was dependent on Src-Akt and STAT3 triggered by HIV-1 Tat and IL-10.	1	20661303:6
SREBF2 --+> autophagy	positive		We show that SREBP-2 directly activates autophagy genes during cell-sterol depletion, conditions known to induce both autophagy and nuclear SREBP-2 levels.	1	21459322:4
STAT3 ---> autophagy	unknown	negative	Blockade of autophagy was dependent on Src-Akt and STAT3 triggered by HIV-1 Tat and IL-10., Moreover, rapamycin (mTOR inhibitor) and AG490 (STAT3 inhibitor) sensitize malignant glioma cells to T-oligos by augmenting autophagy., STAT3 transcriptional factor activated by reactive oxygen species induces IL6 in starvation-induced autophagy of cancer cells.	3	20661303:6, 17617738:3, 20930550:100
STK11 --+> autophagy	positive		Similarly, several tumor suppressor proteins (such as BH3-only proteins; death-associated protein kinase-1, DAPK1; the phosphatase that antagonizes PI3K, PTEN; tuberous sclerosic complex 1 and 2, TSC1 and TSC2; as well as LKB1/STK11) induce autophagy, meaning that their loss reduces autophagy., The cells were examined and photographed. (e) LKB1 knockdown attenuated H2O2-induced LKB1-AMP-activated…	4	18806760:1, 18974775:1118, 19197243:1092, 100000388:10048
STK11 ---> autophagy	unknown	positive (redundant with line above)	Accordingly, LKB1 and CaMKKb have been reported to mediate autophagy in response to starvation and an increase in the [Ca2 + ]cyt, respectively (Liang et al, 2007; H^yerHansen et al, 2007; H^yer-Hansen and Jaattela, 2007). ¨¨ ¨ Thus, we next studied whether these AMP-activated protein kinase kinases were responsible for the TRAIL-induced activation of AMP-activated protein kinase and autophagy.	1	100000388:10049
SUMF1 ---> autophagy		positive	Interestingly, SUMF1 controls autophagy, proliferation, and differentiation of chondrocytes by limiting fibroblast growth factor signaling (Settembre et al., 2008).	1	20643830:1287
SUPT5H ---| autophagy	negative		Increasers (left) or decreasers (right) assayed for LC3 lipidation were scored ( + ) for yes, (À) for no, ( + /À) subtle change and (nd) not done (Supplementary Figure S3). (C-E) STIPO results after incubation under different autophagy-inducing conditions following (C) SCOC knockdown (D) SUPT5H knockdown and (E) WAC knockdown. siRNA-treated cells were incubated for the indicated time in FL: full …	1	100000005:10038
TBC1D7 --+> autophagy	positive		Like the other tuberous sclerosis complex-TBC components, TBC1D7 knockdown results in increased mTORC1 signaling, delayed induction of autophagy, and enhanced cell growth under poor growth conditions.	1	22795129:6
TERT --+> autophagy	positive	incorrect annotation	All statistical tests were two-sided. hTERT-Ad induced tumor-specific autophagic cell death in tumor cells and in subcutaneous gliomas. hTERT-Ad-induced autophagy was associated with hTERT-Ad infection kinetics., Autophagy has also been shown to be induced by the conditionally replicating adenovirus Ad.hTERT in malignant glioma cells ( 22).	2	16670388:5, 19010903:1265
TFEB ---> autophagy	unknown	positive	PGC-1a promoted htt turnover and the elimination of protein aggregates by activating transcription factor EB (TFEB), a master regulator of the autophagy-lysosome pathway.	1	22786682:4
TGFB1 --+> autophagy	positive	10 REFS	Here, we showed that TGF-beta activates autophagy in human hepatocellular carcinoma cell lines., Moreover, we have reported for the first time the ability of TGF-beta(1) to induce both apoptosis and autophagy in bovine BME-UV1 mammary epithelial cell., We show that TGF-ß1 induces autophagy and protects glomerular mesangial cells from undergoing apoptosis during serum deprivation., In conclusion, …	32	19903843:2, 17228094:8, 20876581:1, 20616344:11, 16077200:3, 21151168:1345, 100000383:10202, 100000383:10080, 100000383:10205, 100000383:10149 <more data available...>
TGFB1 ---> autophagy	unknown	positive; 1 REF (redundant with line above)	We focused our study on TGF-ß-mediated autophagy activation in hepatoma cells., Involvement of TßRI, the Smad pathway, and JNK in TGF-ß-regulated autophagy induction., Effect of TGF-ß on expression levels of Autophagy-related gene genes and their role in TGF-ß-mediated autophagy activation., Accordingly, the degradation rate of long-lived proteins continued to increase after early activation of a…	4	100000383:10203, 100000383:10155, 100000383:10139, 100000383:10178
TGM2 ---| autophagy	negative	3 REFS	These results revealed that PKCdelta plays a critical role in the expression of TG2, which in turn regulates autophagy., Type 2 transglutaminase (TG2) plays an important role both in apoptosis and autophagy regulation, and accumulates at high levels in cells under stressful conditions., PKC delta and tissue transglutaminase are novel inhibitors of autophagy in pancreatic cancer cells., Tissue tra…	5	17374730:7, 20964734:5, 17507797:100, 100000342:10281, 100000253:10387
TICAM1 ---> autophagy	unknown		Here, we demonstrate that not only TLR4, but also other Toll-like receptors family members induce autophagy in macrophages, which is inhibited by MyD88, Trif, or Beclin 1 shRNA expression., MyD88 and Trif target Beclin 1 to trigger autophagy in macrophages., myeloid differentiation factor 88 and Trif target Beclin 1 to trigger autophagy in macrophages., Additionally, Xu et al. found that TRIF, bu…	6	18772134:2, 19444282:1254, 19762453:1397, 18772897:1064, 17490432:1288, 22704844:6
TLR1 ---> autophagy	unknown	positive	Furthermore, these results establish a previously uncharacterized signalling pathway of antimycobacterial host defence through a functional link of TLR2/1/CD14-dependent sensing to the induction of autophagy., In conclusion, not only TLR4 but also engagement of TLR1, TLR3, TLR5, TRL6, and TLR7 leads to autophagy in macrophages., These observations confirmed that although IL-4 had no effect on mon…	3	20560977:6, 18772134:1345, 21149724:1142
TLR2 ---> autophagy	unknown	positive; 2 REFS	Furthermore, these results establish a previously uncharacterized signalling pathway of antimycobacterial host defence through a functional link of TLR2/1/CD14-dependent sensing to the induction of autophagy., These observations confirmed that although IL-4 had no effect on monocyte expression or activity of CYP24A1, the enzyme mediated, at least in part, IL-4-induced 24-hydroxylase activity as w…	3	20560977:6, 21149724:1142, 19444282:1077
TLR3 ---> autophagy	unknown	positive; 1 REF	The above study raises important questions. (1) What is the complete signaling pathway for lipopolysaccharide-induced autophagy? (2) Does TLR3 mediate autophagy? (3) What are the mechanisms that determine whether autophagy acts as a pro-death or pro-survival pathway? (4) What are the physiological functions of lipopolysaccharide-induced autophagosomes?, E, reduced expression of Trif or Beclin 1 i…	2	18059159:7, 18772134:1192
TLR4 --+> autophagy	positive	10 REFS	Toll-like receptor 4 (TLR4) signaling triggers autophagy, which has been linked to both adaptive and innate immunity., Here we demonstrate that p62/SQSTM1 is required for Toll-like receptor4-mediated autophagy, which we show as selective autophagy of aggresome-like induced structures ., We found that tumor necrosis factor receptor -associated factor 6 (TRAF6)-mediated, Lys(63) (K63)-linked ubiqui…	11	20798608:0, 21220332:1, 20501938:2, 21358639:3, 18772134:2, 21311563:1304, 18337753:1243, 18772897:1065, 19444282:1119, 100000482:10271 <more data available...>
TLR4 ---> autophagy	unknown	positive (non-redundant)	toll -like receptor4-mediated autophagy can be inhibited using siRNA directed against MyD88 or Trif and Beclin 1., Altogether, we demonstrated that Graphene oxide treatment of cells simultaneously triggers autophagy and TLR4/toll-like receptor9-regulated inflammatory responses, and the autophagy was at least partly regulated by the toll-like receptors pathway.	2	100000412:10058, 22704844:7
TLR5 ---> autophagy		positive	In conclusion, not only TLR4 but also engagement of TLR1, TLR3, TLR5, TRL6, and TLR7 leads to autophagy in macrophages.	1	18772134:1345
TLR7 --+> autophagy	positive		This review describes the mechanisms of innate immunity with the likely participation of autophagy initiated after endosomal TLR7 (Toll-like receptor 7) activation., We have also shown that Toll-like receptor7-induced autophagy uses a similar mechanism., Therefore, it will be important to identify the TRIF- and MyD88-interacting partners that are involved in TLR4- and Toll-like receptor7-mediated…	5	19188883:2, 18772134:1258, 18772897:1065, 20548099:1111, 18337753:1161
TLR9 --+> autophagy	positive		This is further evidenced by the finding that not all MyD88-engaging Toll-like receptors (e.g., TLR9) induced autophagy in our study.	1	18337753:1253
TLR9 ---> autophagy	unknown	positive; 1 REF	By silencing individual genes in the signaling pathway, we further unveiled that the Graphene oxide-induced autophagy was modulated by TLR4, TLR9 and was dependent on downstream adaptor proteins MyD88, TRIF and TRAF6., Altogether, we demonstrated that Graphene oxide treatment of cells simultaneously triggers autophagy and TLR4/toll-like receptor9-regulated inflammatory responses, and the autophag…	2	22704844:6, 22704844:7
TM9SF1 --+> autophagy	positive		TM9SF1: A protein with nine transmembrane domains that induces autophagy when overexpressed.155 TMEM: TMEM74 and TMEM166 are integral membrane proteins that induce autophagy when overexpressed.156,157 TOR (target of rapamycin): A protein kinase that negatively regulates macroautophagy.	1	100000404:10128
TM9SF1 ---> autophagy	unknown	positive; 2 REFS	Furthermore, knockdown of TM9SF1 expression by RNA interference could hamper starvation-induced autophagy., Genetic studies in Dictyostelium and Drosophila have shown that TM9SF members are required for adhesion and phagocytosis in innate immune response, furthermore, human TM9SF1 plays a role in the regulation of autophagy and human TM9SF4 in tumor cannibalism., Interestingly, all 3 were transme…	3	19029833:6, 20820770:2, 19575363:1491
TMEM192 ---| autophagy	negative		TMEM192 deficiency can induce autophagy in tumor cells, and can further activate apoptosis by the mitochondrial pathway through autophagy.	1	22736246:9
TMEM192 ---> autophagy	unknown	negative (redundant REF with line above)	Lysosomal membrane protein TMEM192 deficiency triggers crosstalk between autophagy and apoptosis in HepG2 hepatoma cells.	1	22736246:100
TMEM74 ---> autophagy	unknown		TMEM74, a lysosome and autophagosome protein, regulates autophagy.	2	18294959:100, 100000404:10629
TNF --+> autophagy	positive	16 REFS	In addition, amino acid and protein deprivation enhanced TNF alpha-induced autophagy but not apoptosis., We report similar patterns of TNF-induced mitochondrial morphological alterations and autophagy in cell types with differing sensitivity to TNF-induced cytotoxicity., We observed that autophagy was increased after exposure to lipopolysaccharide or TNF-alpha, which is induced by lipopolysacchar…	19	9332326:7, 10357175:1, 19098111:6, 18796294:2, 18266953:2, 17531219:4, 17471012:2, 17632549:1080, 16857678:1296, 20661303:1198 <more data available...>
TNFRSF10B --+> autophagy	positive		Thus, TAK1 is an essential mediator of TRAIL-R2-induced AMP-activated protein kinase activation and autophagy in MCF10A cells.	2	19197243:1101, 100000388:10060
TNFRSF1A ---> autophagy	unknown	positive	Specific ligation of TNFR-I or TNFR-II induces different rates of apoptosis and mitochondrial morphological change, but similar rates of autophagy., Tumor necrosis factor-induced cytotoxicity is not related to rates of mitochondrial morphological abnormalities or autophagy-changes that can be mediated by TNFR-I or TNFR-II.	2	10357175:2, 16942488:1225
TNFRSF1B ---> autophagy	unknown	positive	Specific ligation of TNFR-I or TNFR-II induces different rates of apoptosis and mitochondrial morphological change, but similar rates of autophagy., Tumor necrosis factor-induced cytotoxicity is not related to rates of mitochondrial morphological abnormalities or autophagy-changes that can be mediated by TNFR-I or TNFR-II.	2	10357175:2, 16942488:1225
TNFSF10 --+> autophagy	positive	12 REFS	In addition, treatment with exogenous TRAIL induces extensive autophagy in monolayer and 3D cultures., TRAIL-induced autophagy is mediated by the AMP-activated protein kinase that inhibits mammalian target of rapamycin complex 1, a potent inhibitor of autophagy., Utilizing these biological tools, we investigated the expression pattern and subcellular localization of active caspase-8 in TRAIL-medi…	20	14993595:4, 19197243:3, 20724831:5, 18511421:1131, 18375389:1131, 16200202:1194, 16942488:1229, 15635090:1251, 15531922:1206, 16857678:1071 <more data available...>
TNFSF10 ---> autophagy	unknown	positive; 1 REF (redundant with line above)	J Biol Chem 281: 34870-34879 Mills KR, Reginato M, Debnath J, Queenan B, Brugge JS (2004) Tumor necrosis factor-related apoptosis-inducing ligand (TRAIL) is required for induction of autophagy during lumen formation in vitro., Recent data showing that TRAIL can induce cytoprotective autophagy also in apoptosis-defective cancer cells suggest that TRAIL-induced & 2009 European Molecular Biology Org…	2	100000388:10155, 100000388:10099
TNIP1 ---> autophagy		negative	Antagonism of Beclin 1-dependent autophagy by BCL-2 at the endoplasmic reticulum requires NAF-1.	1	21311563:1331
TORC1 ---| autophagy	negative	51 REFS; change entity name to TORC1 complex	However, the mechanism by which Tor complex 1 regulates autophagy remains unclear., However, the mechanism by which Tor complex1 controls autophagy and the direct target of Tor complex1 activity remain unclear., TOR complex 1 , which is known to be active in lymphangioleiomyomatosis cells, is a key inhibitor of autophagy., Furthermore, through studies of the Atg1/ULK1 complex, the molecular mecha…	55	20383061:1, 19995911:2, 20160148:5, 20056399:3, 20053679:0, 21270111:5, 20028854:0, 18651095:2, 19200882:6, 19863783:5 <more data available...>
TORC1 --+> autophagy	positive	negative; change entity name to TORC1 complex	Amino acid starvation can also induce autophagy through the Raf kinase and eIF2a.49 Conversely, AMP activated protein kinase, the primary energy-sensing kinase in the cell which is activated during energy depletion or hypoxia by increased ratios of AMP to ATP, can inactivate mTORC1 promoting autophagy.50 It has been proposed that the ability of AMP activated protein kinase to promote cell surviva…	1	100000469:10039
TORC1 ---> autophagy	unknown	negative; 4 REFS; change entity name to TORC1 complex	These data are consistent with a role for oncogenic B-RAF in the promotion of basal autophagy but inhibition of mTOR complex 1-dependent autophagy induction., Most studies www.landesbioscience.com Autophagy 7 the mTOR complex 1 activity repeatedly by more than 15% might have affected the autophagy downstream or independent of mTOR complex 1., In addition, TOR complex1 regulates autophagy, a major…	15	100000489:10124, 100000458:10124, 100000332:10047, 100000432:10108, 100000407:10044, 100000458:10117, 100000418:10054, 100000458:10082, 100000446:10019, 100000489:10170 <more data available...>
TORC2 ---> autophagy	unknown	negative; 1 REF; change entity name to TORC2 complex	The mammalian target of rapamycin (mTOR) kinase forms two multiprotein complexes, mTORC1 and mTORC2, which regulate cell growth, cell survival, and autophagy., These results suggest that Rictor-mediated mTORC2 may participate in the induction of autophagy., Induction of autophagy by dual mTORC1-mTORC2 inhibition in BCR-ABL-expressing leukemic cells., Overall, it can be assumed that both mTORC1 an…	4	20028854:0, 19959541:1193, 20699667:100, 18600232:1163
TP53 ---| autophagy	negative	8 REFS	However, when localized in the cytoplasm, p53 inhibits autophagy., D, silencing of p53 is sufficient to induce ARF and ARF-mediated autophagy., These findings are consistent with a recent report indicating that p53 inhibits autophagy (24)., In contrast, our data and those of Kroemer and co-workers (24) fit best with a model in which p53 inhibits autophagy in unstressed cells., It is worth noting …	14	100000416:10183, 100000391:10089, 100000391:10164, 100000391:10170, 100000453:10135, 100000391:10124, 100000391:10163, 100000391:10008, 100000470:10020, 100000415:10097 <more data available...>
TP53 --+> autophagy	positive	11 REFS	Stimulation of autophagy by the p53 target gene Sestrin2., Nuclear p53 activates autophagy, at least in part, by stimulating AMPK and DRAM., Mutations in p53 mutations are found in >50% of all human tumors. p53 may activate autophagy after genotoxic stress., Class I PI3K and mammalian target of rapamycin signaling inhibits autophagy activation, whereas tumor-suppressor proteins like p53 and PTEN …	18	100000471:10242, 100000470:10149, 100000412:10168, 100000404:10094, 100000362:10168, 100000381:10154, 100000381:10159, 100000383:10254, 100000471:10026, 100000470:10020 <more data available...>
TP53 ---> autophagy	unknown	negative and positive; 18 and 46 REFS	In conclusion, p53 plays a dual role in the control of autophagy., The oncosuppressor protein p53 regulates autophagy in a dual fashion., The knockout, knockdown or chemical inhibition of p53 stimulates autophagy., The p53 tumour suppressor, previously thought to positively regulate autophagy, may also inhibit it., Thus, deletion, depletion, or inhibition of p53 induces autophagy in human, mouse …	100	18604159:8, 19377293:0, 18818522:0, 18521069:1, 18728385:2, 20101219:2, 21185854:6, 18806760:3, 16874083:8, 21274505:6 <more data available...>
TP53BP2 ---| autophagy	negative	1 REF	N-terminal Apoptosis-stimulating of p53 protein 2 (ASPP2) mediates RAS-induced senescence and inhibits autophagy., Mechanistically, ASPP2 inhibits RAS-induced autophagy by competing with ATG16 to bind ATG5/ATG12 and preventing ATG16/ATG5/ATG12 formation.	2	22847423:3, 22847423:6
TP53INP1 ---> autophagy	unknown	positive; 1 REF	Inhibition was not as strong as when TP53INP2 was targeted (data not shown), but yet it was significant, suggesting that TP53INP1 is also involved in the development of autophagy.	2	19056683:1321, 100000397:10283
TP53INP2 ---> autophagy	unknown	positive; 5 REFS	The TP53INP2 protein is required for autophagy in mammalian cells., Normally a nuclear protein, TP53INP2 translocates to autophagosomes after rapamycin treatment or nutrient deprivation and is required for autophagy., In this article, we report that the TP53INP2 protein plays a major role in mammalian cell autophagy. © 2009 by The American Society for Cell Biology TP53INP2 and Autophagy MATERIALS…	6	19056683:100, 19373247:1404, 20352102:1355, 100000427:10622, 100000404:10647, 100000397:10022
TP73 --+> autophagy	positive	3 REFS	We report here that TA-p73 also regulates DRAM and autophagy, with different TA-p73 isoforms regulating DRAM and autophagy to varying extents., Though p73 also transcriptionally regulates the p53 target gene DRAM, p73-dependent autophagy does not require DRAM [18]., Analysis of p73-regulated genes in profiling studies of starvation and starvation-induced autophagy. (A) p73ß knockdown decreases le…	4	17304243:5, 20429933:1106, 18678646:1255, 18600232:1108
TRAF2 ---> autophagy		positive	Thus, it is most likely that TRAF2 mediated HW1-induced JNK activation, eventually triggering autophagy and subsequent cell death (22, 33).	1	17671202:1271
TRAF6 ---> autophagy	unknown	positive; 2 REFS	Traf6 and A20 differentially regulate TLR4-induced autophagy by affecting the ubiquitination of Beclin 1., TRAF6 and A20 regulate lysine 63-linked ubiquitination of Beclin-1 to control TLR4-induced autophagy., TRAF6 and A20 regulate lysine 63-linked ubiquitination of Beclin-1 to control Toll-like receptor4-induced autophagy., Both TRIF and MyD88 signal through TRAF6, which was also found to media…	9	20798608:100, 20501938:100, 21311563:1304, 18772897:1066, 100000482:10271, 100000481:10271, 100000482:10058, 100000481:10058, 22704844:6
TRIB3 ---| autophagy	negative		TRIB3 is known to inhibit PKB/Akt [10], a putative link between the unfolded protein response and autophagy [16].	1	100000285:10176
TRIB3 --+> autophagy	positive	1 REF	Activation of TRB3 will induce autophagy by inhibiting the mTORC1 and Akt pathways. cytoplasmic translocation of the FoxC3 transcription factor and hence, inhibiting its capacity to induce the expression of the pro-autophagic gene bnip3 (Kong et al., 2010)., In fact, this example reveals increased complexity in Nupr1 function because Nupr1 favors cannabinoid-induced apoptosis by inducing the expr…	2	100000503:10091, 100000503:10142
TRIB3 ---> autophagy	unknown	positive; 1 REF	It was shown that (i) TRB3 is a potent regulator of P70S6 kinase (S6K1) activation by insulin [40]; (ii) TRB3 is involved in the induction of autophagy by inhibiting the Akt/mTORC1 axis [41]; (iii) TRB3 inhibits ATF4-dependent transcription in response to amino acid starvation [16], [24]; (iv) We show in this work that GCN2 activation and ATF4 binding to the TRB3 Amino Acid Response Element, are …	2	21203563:1261, 100000020:10158
TRPV1 ---> autophagy	unknown	positive; 1 REF	TRPV1-dependent autophagy required [Ca(2+)](i )and ROS generation, resulting in AMPK activation., Herein, we demonstrated for the first time that triggering of TRPV1 by the specific agonist CPS induces autophagy in mouse thymocytes., TRPV1-triggered autophagy was Atg6/Beclin-1-dependent, as demonstrated by the use of Beclin-1(+/-) transgenic mice, and involved ROS- and AMPK-mediated up-regulation…	3	22753949:2, 22753949:1, 22753949:4
TSC1 --+> autophagy	positive		Similarly, several tumor suppressor proteins (such as BH3-only proteins; death-associated protein kinase-1, DAPK1; the phosphatase that antagonizes PI3K, PTEN; tuberous sclerosic complex 1 and 2, TSC1 and TSC2; as well as LKB1/STK11) induce autophagy, meaning that their loss reduces autophagy.	1	18806760:1
TSC2 --+> autophagy	positive		Similarly, several tumor suppressor proteins (such as BH3-only proteins; death-associated protein kinase-1, DAPK1; the phosphatase that antagonizes PI3K, PTEN; tuberous sclerosic complex 1 and 2, TSC1 and TSC2; as well as LKB1/STK11) induce autophagy, meaning that their loss reduces autophagy., Conversely, deletion of Drosophila TSC2, an inhibitor of Rheb/TORC1 signaling, blocks autophagy induced…	2	18806760:1, 19771169:1121
TTI1 ---| autophagy	negative		Knockdown of Tti1 suppresses phosphorylation of both mTORC1 substrates (S6K1 and 4E-BP1) and an mTORC2 substrate (Akt) and also induces autophagy.	1	20427287:4
TUFM ---| autophagy	negative	positive	TUFM interacted with Atg5-Atg12 and Atg16L1 and has similar functions as NLRX1 by inhibiting RIG-I-like receptor-induced IFN-I but promoting autophagy.	1	22749352:5
UBD ---> autophagy			The ubiquitin-like proteins include SUMO, NEDD8, UCRP/ISG15, FAT10, Urm1, and Ufm1 as well as Atg8 and Atg12 proteins, which are involved in autophagy.	1	20018847:1064
UBQLN1 ---> autophagy	unknown		Ubiquilin was recently reported to regulate macroautophagy, the form of autophagy in which cytosolic cargo is packaged in a double-membrane structure or autophagosome that fuses with lysosomes for degradation., We hypothesized that overexpression of ubiquilin 1, which shuttles ubiquitylated substrates to the proteasome and regulates autophagy, would phenotypically rescue TDP-43 transgenic flies.,…	4	20529957:2, 20154090:1217, 100000423:10192, 100000423:10006
UCN ---| autophagy	negative		Autophagy is also reduced by urocortin, an endogenous cardiac peptide which we have previously shown to reduce other forms of myocyte cell death induced by I/R., Upregulation of beclin1 after ischemia/reperfusion is suppressed by urocortin through activation of the phosphoinositide 3-kinase/Akt pathway in cardiac myocytes,62 which may protect the heart from excessive autophagy.	2	16697404:3, 19008922:1145
UCP3 ---> autophagy		positive	We also showed for the first time that UCP3 regulated the induction of autophagy.	1	18288636:3
UFM1 ---> autophagy			The ubiquitin-like proteins include SUMO, NEDD8, UCRP/ISG15, FAT10, Urm1, and Ufm1 as well as Atg8 and Atg12 proteins, which are involved in autophagy.	1	20018847:1064
ULK1 ---| autophagy	negative	1 REF	Thus, the ability of kinase-inactive, nonautophosphorylated ULK1 to inhibit autophagy depended upon a small region just inside its C terminus., However, incubation of autophagy13 together with immunoprecipitated ULK1 or ULK2 did result in a decreased mobility of autophagy13., Inhibition of Autophagy by Overexpressed ULK1-ULK1 contains an N-terminal kinase domain, an internal region rich in Ser an…	10	100000394:10160, 100000394:10360, 100000348:10158, 100000394:10187, 100000348:10299, 100000394:10226, 100000394:10058, 100000348:10166, 100000348:10269, 100000005:10242
ULK1 --+> autophagy	positive	86 REFS	In contrast to findings in yeast, induction of autophagy by Atg1 is dependent on its kinase activity., The serine/threonine kinase Atg1 has a key role in the induction of autophagy., Extensive genetic studies have shown that the yeast ATG1 kinase has an essential role in autophagy induction., Recent findings confirm that the mammalian Atg1 homologues ULK1 and 2 have autophagy regulatory roles., A…	89	17208179:5, 21169990:2, 21258367:1, 19411825:2, 17595159:4, 21072212:4, 16278443:6, 21151574:6, 20439775:5, 18936157:0 <more data available...>
ULK1 ---> autophagy	unknown	positive; 6 REFS	Whether ULK1 and ULK2 play similar roles for autophagy induction remains unclear., Recent findings have shown that C-terminal residues of yeast Atg1 direct binding to autophagy13 (5)., ATG1, an autophagy regulator, inhibits cell growth by negatively regulating S6 kinase., Inhibition of autophagy was dependent on the amount of ULK1, both in cell lysates and in single cell analysis., ULK1 is requir…	33	100000394:10041, 100000394:10294, 100000373:10772, 100000348:10282, 100000348:10191, 100000348:10268, 100000452:10694, 100000348:10278, 100000394:10186, 100000348:10179 <more data available...>
ULK2 ---| autophagy	negative	mutant form not representative of wild-type ULK2	However, incubation of autophagy13 together with immunoprecipitated ULK1 or ULK2 did result in a decreased mobility of autophagy13., In contrast, kinase-inactivated forms of ULK1 and ULK2 are both strong dominant-negative inhibitors of autophagy, as evidenced by their ability to block starvation-induced GFPLC3 puncta (Fig. 4G)., C-terminal domains of ULK1 and ULK2 inhibit autophagy. (A) Control (…	4	100000394:10360, 100000394:10187, 100000394:10226, 100000394:10058
ULK2 --+> autophagy	positive		Expression of ULK1 or ULK2 promoted substantially more autophagy13 with reduced mobility, further supporting the phosphorylation of autophagy13 by ULK1 and -2 in vivo.	1	100000394:10364
ULK2 ---> autophagy	unknown	positive; 3 REFS	Recent findings confirm that the mammalian Atg1 homologues ULK1 and 2 have autophagy regulatory roles., The yeast Atg1 serine/threonine protein kinase and its mammalian homologs ULK1 and ULK2 play critical roles during the activation of autophagy., Regulation of Autophagy by ULK1-Both ULK1 and ULK2 share homology to yeast Atg1p and both were assayed in the initial kinome screen., Lastly, to confi…	13	19411825:2, 18936157:0, 17595159:1210, 19225151:1173, 19225150:1057, 21072212:1229, 19373247:1131, 100000394:10041, 100000394:10186, 100000348:10179 <more data available...>
ULK3 ---> autophagy	unknown	positive	Some of the UNC-51-like kinase3 puncta colocalized to endogenous ATG12, indicating that UNC-51-like kinase3 is involved in autophagy.	1	19279323:1147
UVRAG --+> autophagy	positive		Ultraviolet radiation resistance-associated gene (UVRAG) binds with Beclin1 and induces autophagy., UVRAG interacts with Beclin 1, leading to activation of autophagy and thereof inhibition of tumorigenesis., UVRAG disrupts the Beclin1-dimer interface, forming a heterodimer with Beclin1, suggesting that this is how UVRAG causes its effects on Beclin1 to activate autophagy., In contrast, the Rubico…	15	18495205:2, 17106237:4, 18641390:4, 19550146:4, 16799551:4, 18215151:1286, 18006683:1125, 18843052:1075, 16247502:1161, 12048214:1064 <more data available...>
UVRAG ---> autophagy	unknown	positive; 2 REFS	Two mutually exclusive components of the Vps34-Vps30Vps15 complex, i.e., Atg14 and Vps38, are crucial for autophagy and for protein sorting to the vacuole, respectively., Data are shown as the means of at least 2 independent experiments and error bars are S.D. * means p < 0.05 in comparison of % M1 in cells treated with imatinib alone with that in cells treated with combination of reagents. phory…	3	100000452:10115, 100000390:10192, 22647755:0
V-ATPase --+> autophagy	positive		Similarly, autophagy could be blocked by the inhibition of PI3-kinase and the vacuolar H+-ATPase pump 46., Furthermore, inhibition of autophagy by the vacuolar H(+)ATPase inhibitor Bafilomycin-A1 significantly enhanced CA-432 induced HT-29 cell death.	2	19935772:1116, 22705646:7
VCP --+> autophagy	positive		Whether valosin-containing protein is involved in autophagy is not known., Whereas disruptions in p97/VCP-mediated autophagy results in the accumulation of non-degradative autophagosomes and vacuolation., A third possibility relates to the recently discovered role of valosin-containing protein in autophagy, and the finding that disease-causing mutations in valosin-containing protein impair autoph…	3	20008565:1079, 20410287:1229, 20519548:1339
VEGFA ---| autophagy	negative		Growth factors (IGF-1), angiogenic factors (VEGF, IL-8), M-CSF, and matrix proteins can all prevent, in part, ARHI-induced autophagy., In contrast, the withdrawal of VEGF further potentiated the induction of autophagy in recombinant Kringle 5-treated Human umbilical vein cells., These data demonstrate that vascular endothelial growth factor signal peptide-DEspR interaction inhibits autophagy thro…	4	19033662:1275, 17272502:1221, 18780760:1287, 20733101:1294
VIM ---> autophagy	unknown	positive	Use of withaferin A demonstrated that vimentin was required for NOD2-dependent nuclear factor-kappaB activation and muramyl dipeptide-induced autophagy induction, and that NOD2 and vimentin regulated the invasion and survival properties of a Crohn's disease-associated adherent-invasive Escherichia coli strain.	1	22684479:5
VLA-3 receptor (integrin) ---> autophagy	unknown	positive	Remarkably, a recent study demonstrates that integrin engagement, most notably a3ß1, is actually required to sustain autophagy in starved prostate epithelial cells (Edick et al., 2007[Go])., If a3ß1 integrin regulates cell survival by maintenance of autophagy and signaling through EGFR/Erk and if blocking autophagy and EGFR induces caspase-mediated death, then blocking a3ß1 integrin should also i…	2	18094039:1286, 17475774:1276
VMP1 --+> autophagy	positive		Here we show that VMP1 expression triggers autophagy in mammalian cells., Finally, VMP1 knockdown decreased autophagy and apoptosis in gemcitabine-treated cancer cells., We have shown that VMP1 expression is able to trigger autophagy in mammalian cells, even under nutrient-replete conditions., The pancreatitis-induced vacuole membrane protein 1 triggers autophagy in mammalian cells.	5	17940279:3, 20299819:7, 18253086:2, 19373247:1401, 19265852:1306
VMP1 ---> autophagy	unknown	positive; 4 REFS (non-redundant)	The pancreatitisinduced vacuole membrane protein 1 triggers autophagy in mammalian cells., The pancreatitis-induced vacuole membrane Protein 1 triggers autophagy in mammalian cells., The pancreatitis-induced vacuole membrane protein 1 triggers autophagy in mammalian cells.	5	100000482:10361, 100000481:10361, 100000400:10433, 100000404:10673, 100000397:10450
VPS4A ---> autophagy	unknown	positive; 1 REF	vacuolar protein sorting 4 is also required for autophagy, presumably for autophagosome-endolysosome fusion (47)., Because one vps4 allele is known to affect autophagy (Shirahama et al., 1997), and thus conceivably other processes such as the cytoplasm to vacuole targeting pathway, we also expressed the chimeras in a Deltapep12 mutant.	2	19828615:1365, 11566881:1117
WDFY3 ---> autophagy	unknown	positive	To explore further the possibility in which Alfy might be involved in autophagy, we treated cells with drugs known to affect this process.	1	15292400:1231
WIPI1 ---> autophagy	unknown	positive; 7 REFS	Atg18 is essential for both autophagy and the regulation of vacuolar morphology., Whereas Atg18 is essential for the Cvt pathway and autophagy, a lack of Atg21 only blocks the Cvt pathway., Atg18 is required for the cytoplasm to vacuole targeting pathway and autophagy, whereas Atg21 is only required for the cytoplasm to vacuole targeting pathway., Atg18 is required for all types of autophagy, whe…	11	18586673:0, 15194695:1, 20154084:1, 15155809:1342, 20686696:1112, 20186336:1350, 19778961:1158, 21151574:1185, 19786572:1062, 16079180:1056 <more data available...>
WIPI2 ---> autophagy	unknown	positive	Atg21 is required for the cytoplasm to vacuole targeting pathway. (A) atg21? cells were grown in YPD and shifted to SD-N to induce autophagy., These phenomena suggest that a combination of either Atg18a-Atg18b or Atg18a-Atg18c was necessary for autophagy, although all three Atg18 orthologues are essential for complete autophagic degradation.	2	15155809:1135, 19778961:1158
XBP1 ---> autophagy	unknown	negative	XBP-1 deficiency increases autophagy and SOD1 degradation in vivo.	1	19762508:1211
YWHAQ ---> autophagy	unknown	positive	Depletion of E2F1, like 14-3-3tau, also inhibits autophagy.	1	20454448:10
YWHAZ ---| autophagy	negative		The role of 14-3-3 during autophagy was investigated, thus, a forced expression of 14-3-3? reduces C2-ceramide-induced autophagy, whereas depletion of 14-3-3? promotes autophagy., 14-3-3? binds class III phosphatidylinositol-3-kinase and inhibits autophagy.	2	20885446:1, 21135576:100
ZC3H12A --+> autophagy	positive	1 REF	Forced MCPIP-expression induced oxidative stress, Endoplasmic reticulum stress, autophagy and angiogenic differentiation in human umbilical vein endothelial cells., Monocyte chemotactic protein-induced protein (MCPIP) promotes inflammatory angiogenesis via sequential induction of oxidative stress, endoplasmic reticulum stress and autophagy.	2	22820500:11, 22820500:100
ZC3H12A ---> autophagy	unknown	positive	Treatment with CCR2 antagonists and knockdown of MCPIP attenuated glucose-induced reactive oxygen species production, endoplasmic reticulum stress, autophagy, and cell death.	1	20356868:8
ZFYVE1 ---> autophagy	unknown	negative; 1 REF; also one annotation error -- ALFY is not equal to ZFYVE1	It also shows that AMBRA1 partially colocalizes with the phosphatidylinositol 3-phosphate-binding protein DFCP1 upon autophagy induction., Rather, double FYVE domain-containing protein 1 overexpression inhibits autophagy, probably by sequestering phosphatidylinositol 3-phosphate and thereby recruitment of autophagic phosphatidylinositol 3-phosphate effector proteins., Whereas most of these protei…	3	20921139:1394, 18725534:1061, 18215151:1178

## Sheet: 2_Txt
Relation	Effect (old)	Effect (new) or change	Sentence	# of References	MedLine Reference
ABL1 ---> autophagy	positive		Abl kinases regulate autophagy by promoting the trafficking and function of lysosomal components., Pendergast, Abl kinases regulate autophagy by promoting the trafficking and function of lysosomal components, J.	4	18945674:100, 20548331:1585, 100000412:10384, 100000470:10270, 100000416:10542, 100000463:10480
actin filament ---> autophagy	positive		It has been suggested that intermediate and actin filaments may be involved in the early stages of autophagy., Often, an intact actin cytoskeleton also appears to be essential for these selective autophagy pathways, which is not the case for macroautophagy., DISCUSSION TOP ABSTRACT INTRODUCTION MATERIALS AND METHODS RESULTS DISCUSSION REFERENCES The Arp2/3 Complex Is Required for Selective Autoph…	3	20548331:1059, 20124347:1131, 18287533:1342, 100000416:10036
actin related protein 2/3 complex ---> autophagy	positive		Overall, these results suggest that the function of the Arp2/3 complex is required particularly for selective autophagy.	1	18287533:1341
ACTR2 ---| autophagy	positive		Thus, we concluded that bulk autophagy is only partially blocked in the arp2-1 mutant.	1	18287533:1164
ADIPOQ ---| autophagy	negative		This deadlock led to our hypothesis that adiponectin inhibits autophagy through a novel mediator., Cowerd et al2 present a convincing case that the actions of a novel protein, suppressor of glucose by autophagy , can explain how adiponectin leads to insulin-dependent inhibition of autophagy during the activation of adenosine monophosphate kinase., Our initial interest in suppressor of glucose by …	1	20813965:3, 100000402:10014, 100000403:10004, 100000402:10033
AEN ---> autophagy	positive		Our results show that ISG20L1 is contributing to cellular demise by modulating the process of autophagy that is commonly associated with type II cell death [57,58].	1	20429933:1269
AGER --+> autophagy	positive		Recently we reported that RAGE-HMGB1 critically regulates autophagy and apoptosis in pancreatic cancer cells in vivo and in vitro in response to chemotherapy., Moreover, RAGE-sustained autophagy is associated with decreased phosphorylation of mammalian target of rapamycin (mTOR) and increased Beclin-1/VPS34 autophagosome formation., The receptor for advanced glycation end products (RAGE) sustains…	7	20978368:2, 19834494:7, 21151175:1105, 20028726:1100, 21311563:1163, 100000490:10464, 100000482:10352, 100000481:10352, 100000482:10131, 100000481:10131
AGT --+> autophagy	positive		To determine whether there is a causal relationship between ANG II-induced oxidative stress and induction of autophagy, we evaluated the effect of antioxidants on ANG II-induced autophagy., Methods and Results: Angiotensin II increases mitochondrial reactive oxygen species in cardiomyocytes, concomitant with increased mitochondrial protein carbonyls, mitochondrial DNA deletions, increased autopha…	4	20484657:8, 21311045:2, 19433781:1254, 19955853:100
AGTR1 --+> autophagy	positive		Coexpression of a high ratio of AT(2):AT(1) (Ad-AT(2):Ad-AT(1) multiplicity of infection ratio: 20:5) receptors completely abrogated the AT(1)-mediated increase in autophagy (9.3+/-1.4 versus 33.3+/-4.1 autophagosomes per cell; P<0.05)., The authors concluded that autophagy in cardiomyocytes is reciprocally regulated by AT1R and AT2R and suggested that the AT2R may be a novel therapeutic target i…	2	19433781:4, 19433774:1074
AGTR2 ---> autophagy	negative		Angiotensin II type 2 receptor antagonizes angiotensin II type 1 receptor-mediated cardiomyocyte autophagy., Porrello et al7 report in this issue of Hypertension that autophagy is promoted by angiotensin via the AT1R but is diminished via the AT2R.	2	19433781:100, 19433774:1064
AKT1 ---| autophagy	negative		Finally, EphB2 expression inactivates Akt, which is a known inhibitor of autophagy., Furthermore, the Akt inhibitor radiosensitized both U87-MG and U87-MGDeltaEGFR cells by enhancing autophagy., Blockade of autophagy was dependent on Src-Akt and STAT3 triggered by HIV-1 Tat and IL-10., Compared with the control cells, Akt overexpressing cells showed delayed onset of apoptosis and autophagy during…	76	20046096:10, 17786305:8, 20661303:6, 18983878:3, 20629079:9, 21307130:0, 19371598:3, 19305139:3, 18790238:3, 19430698:11 <more data available...>
AKT2 ---| autophagy	negative		Constitutive expression of AKT1 and AKT2 inhibited dasatinib-induced autophagy in both HEY and SKOv3 cells.	1	20629079:9
ALDH2 --+> autophagy	negative		Ge, W. and Ren, J. mTOR-STAT3-notch signaling contributes to ALDH2-induced protection against cardiac contractile dysfunction and autophagy under alcoholism.	2	100000039:10239
AMBRA1 --+> autophagy	positive		AMBRA1, a BECLIN 1-interacting protein, positively regulates the BECLIN 1-dependent programme of autophagy., We found that Ambra1 is a positive regulator of the Becn1-dependent programme of autophagy, as revealed by its overexpression and by RNA interference experiments in vitro., DLC1 down-regulation induces AMBRA1-dependent autophagy., Importantly, basal autophagy appears to be reduced in Ambra…	24	21358617:1, 17589504:5, 20921139:1198, 18451869:1133, 19265852:1303, 19528948:1104, 18369370:1263, 19079287:1225, 17893711:1407, 19575363:2056 <more data available...>
APOL1 ---> autophagy	positive		ApoL6 induces apoptosis (type I), whereas apoL1 induces autophagy (type II)., A newly identified BH3-only protein, apolipoprotein L1, was also found to induce cell death via autophagy.	2	18505729:1312, 19179668:1152
APP --+> autophagy	positive		Subsequently, low molecular weight Abeta triggered autophagy and enhanced lysosomal degradation, as shown by electron microscopy and live-cell imaging., The expression of human amyloid beta 42 peptide (Aß(1-42)), but not Aß(1-40) in Drosophila brain induces an early onset and progressive autophagy-lysosomal neuropathology., Furthermore, tissue culture of murine brain sections from GFP-LC3 transge…	6	19386229:5, 21076961:1, 19815818:6, 19813145:100, 20660724:1130, 20178983:1337
ARIH1 --+> autophagy	positive		Moreover, interferon -? and its effector Irgm1 (the interferon-inducible immunity-related GTPase family M member 1; also known www.annualreviews.org • Regulation of Autophagy Toll-like receptor: Toll-like receptor E V I E W R S 81 A D V A N C I N E ANRV394-GE43-04 ARI 25 July 2009 3:49 Annu. Rev. Genet. 2009.43. Downloaded from arjournals.annualreviews.org by UT M.D. Anderson Cancer Center on 09/…	1	100000373:10335
ASAH1 --+> autophagy	positive		Thus, we conclude that Acid ceramidase overexpression increases autophagy in prostate cancer cells, and that increased autophagy enhances resistance to ceramide.	1	21116286:5
ATF4 ---| autophagy	negative		These results indicate that the autophagy induced by loss of ATF4 in the HT1080 cells promotes survival., Therefore, although ATF4 upregulation because of proteasomal inhibition can positively affect autophagy, lack of ATF4 can also indirectly promote autophagy through a distinct mechanism involving Asn depletion and GCN2 activation.	2	100000421:10057, 100000263:10057, 100000180:10057, 100000421:10209, 100000263:10209, 100000180:10209
ATF4 --+> autophagy	positive		It has been reported that after Bortezomib treatment, ATF4 promotes autophagy by upregulating light chain3B levels and this confers protection against Bortezomib-induced apoptosis (Milani et al, 2009)., MAP1LC3B (LC3B) is a key component of the autophagosomal membrane, and in this study we demonstrate that ATF4 facilitates autophagy through direct binding to a cyclic AMP response element binding …	7	100000421:10207, 100000263:10207, 100000180:10207, 100000445:10003, 100000277:10003, 100000503:10142
ATG10 ---> autophagy	positive		The IP(3)R antagonist xestospongin B induces autophagy in human cells through a pathway that requires the obligate contribution of Beclin-1, Atg5, Atg10, Atg12 and hVps34, yet is inhibited by endoplasmic reticulum-targeted Bcl-2 or Bcl-XL, two proteins that physically interact with IP(3)R., These data indicate that the Cys-133 by Ser mutation in Apg10p causes a defect in autophagy., Xestospongin …	5	17404493:2, 10508157:1150, 17256008:1091, 19713938:1219, 16609004:1036
ATG12 --+> autophagy	positive		Covalent attachment of Apg12-Apg5 is essential for autophagy., The Atg12-Atg5 conjugate is essential for autophagy, an intracellular bulk degradation process., The Atg12-Atg5 conjugate is essential for autophagy, the bulk degradation process of cytoplasmic components by the vacuolar/lysosomal system., The mRNA of atg5, atg8 and atg12 which participated the formation of autophagy were expressed mo…	41	12672448:2, 16874032:1, 17565192:1, 16874047:1, 19174008:5, 20629079:6, 19696026:3, 20136727:7, 18997338:0, 17404493:2 <more data available...>
ATG13 ---> autophagy	positive		The interaction between Atg1 and autophagy-related13 is important for autophagy. (A) Mutations in the C terminus of Atg1 disrupt its interaction with autophagy-related13 based on a yeast two-hybrid assay., This result suggested that the proper interaction between autophagy-related13 and autophagy-related17 is also required to induce autophagy resulting from inactivation of PKA and Sch9., The mamm…	4	18077553:1291, 17699586:1178, 19373247:1134, 100000432:10061, 100000432:10017
ATG14 --+> autophagy	positive		PI3KC3 recruitment and autophagy stimulation by Barkor/Atg14(L) require the BATS domain., Overexpression of Barkor leads to autophagy activation and increased number and enlarged volume of autophagosomes., The Atg14L complex, which positively regulates autophagy at an early step, localizes to the phagophore/isolation membrane, autophagosome and endoplasmic reticulum., Rather, it associates with t…	16	21518905:7, 19050071:6, 19550146:3, 21059846:6, 19270693:3, 20713597:1158, 20548331:1450, 19575363:2085, 19737785:1468, 20089931:2062 <more data available...>
ATG16L1 ---> autophagy	positive		A variant in the autophagy gene ATG16L1 (T300A) has been newly identified as a Crohn's disease susceptibility locus by genome-wide association., Our results demonstrated that Nod2 recruits the critical autophagy protein ATG16L1 to the plasma membrane during bacterial invasion and that cells expressing mutations in these proteins--two of the most important associated with Crohn disease--autophagy …	23	18671817:1, 20200479:5, 20548099:1068, 18985712:100, 19783656:1263, 19107781:1778, 19342671:1072, 19784369:1277, 20395867:100, 21209938:1216 <more data available...>
ATG3 ---> autophagy	positive		We therefore developed a growth factor-dependent hematopoietic cell culture model in which autophagy can be acutely disrupted through conditional Cre-mediated excision of the autophagy-essential gene Atg3., We thus concluded, as has been observed for classical autophagy (34), that ATG3 was essential for the autophagy of S., Similarly, RNAi-mediated knockdown of Atg3, Atg13 and Atg18, all of which…	4	21151168:4, 19342671:1350, 21151574:1185, 19825802:1061
ATG4B ---| autophagy	positive		The ability of the excess Atg4B mutant to inhibit autophagy provides not only an opportunity for further analysis of the LC3 system but also a useful tool available for a wide variety of experimental systems used in the study of autophagy., Structural basis for the specificity and catalysis of human Atg4B responsible for mammalian autophagy., Through a mechanistic analysis, we show that excess in…	7	19104152:4, 16183633:100, 18768752:1058, 20577052:1279, 19357194:1191
ATG4C ---> autophagy	positive		The impetus for this work was that a previous study by this group had found that another Atg4 isoform (Atg4c) is primarily involved in induced, rather than basal, autophagy in a tissue-specific manner in mice (18).	1	20577044:1073
ATG4D ---> autophagy	positive		Importantly, Atg4D (but not Atg4B) silencing markedly sensitised HeLa cells to starvation-induced cell death, suggesting that autophagy-related protein 4D-mediated autophagy contributes to the survival response in starved cells.	1	19549685:1310
ATG5 --+> autophagy	positive		The (-)-gossypol-induced autophagy is dependent on Beclin1 and Atg5., The Saccharomyces cerevisiae ATG5 gene is an important component of the autophagy process., AEG-1 induces noncanonical autophagy involving an increase in expression of ATG5., Further, Atg5 knockdown also reduces gossypol-mediated autophagy., The Atg12-Atg5 conjugate is essential for autophagy, an intracellular bulk degradation …	128	20577262:3, 19629489:1, 21127263:3, 20529838:5, 16874032:1, 18723493:6, 18787411:6, 19996277:8, 20181828:3, 19148225:2 <more data available...>
ATG7 --+> autophagy	positive		Thus, we conclude that the autophagy protein Atg7 is required for membrane trafficking and turnover in the axons., The Ubiquilin protective effect requires the autophagy-related genes ATG5 and ATG7, two essential components of autophagy., To clear the fibers of the autophagic debris, we have generated a Pompe model in which an autophagy gene, Atg7, is inactivated in muscle., Here we show that the…	95	17726112:9, 19148225:2, 20861693:5, 19299702:3, 19720874:2, 20023420:6, 15326383:2, 20368806:6, 17690712:2, 16547133:3 <more data available...>
ATG9A ---> autophagy	positive		Atg9 is required for autophagy in several eukaryotic organisms although its function is unknown., Hence, Atg9a is a regulator of STING-mediated innate immune response as well as an essential autophagy protein., In Saccharomyces cerevisiae, the integral membrane protein Atg9 that is required for autophagy cycles through the preautophagosomal structure., Atg9 is a transmembrane protein required for…	15	20083107:2, 20215874:8, 16874040:4, 19893488:2, 19926846:8, 20855506:5, 16940348:7, 16787937:2, 18829864:1193, 17178909:100 <more data available...>
ATG9B --+> autophagy	positive		These findings suggest that APG9L2 may contribute to tissue-specific and developmental activation of autophagy, and that it may have additional yet-to-be-identified functions.	1	15755735:1201
ATM --+> autophagy	positive		We show that in response to elevated reactive oxygen species, ATM activates the TSC2 tumor suppressor via the LKB1/AMPK metabolic pathway in the cytoplasm to repress mTORC1 and induce autophagy., SYUIQ-5 initiated an ATM-dependent telomere damage and autophagy.	3	20160076:4, 19996277:1259, 100000446:10012
AURKA ---| autophagy	negative		Knockdown of STK15 also induced autophagy and apoptosis of Oral squamous cell carcinoma cells.	1	20597069:8
BAD --+> autophagy	positive		Knockout or knockdown of the BH3-only protein Bad reduces starvation-induced autophagy, whereas Bad overexpression induces autophagy in human cells., This point should be investigated in detail, because the expression of the protein BAD has been shown to be required for the induction of starvation-induced autophagy., For example, the BH3-only protein Bad or the BH3 mimetic ABT737 directly activat…	3	17446862:5, 18600232:1175, 19179668:1151
BAG3 --+> autophagy	positive		It has been recently hypothesized that BAG3 protein, a co-chaperone of Hsp70/Hsc70, is involved in the regulation of several cell processes, such as apoptosis, autophagy and cell motility., Moreover, BAG-3-triggered autophagy emerges as a process that contributes to aggregate removal. [thumbnail] ., BAG3 mediates chaperone-based aggresome-targeting and selective autophagy of misfolded proteins., …	6	20018251:0, 21283720:1218, 21252941:100, 19229298:1311, 20927383:1256, 20392858:1255
BAK1 ---| autophagy	negative		Here, we found that attenuation of Bak and Bax in either H460 lung cancer cells or MDA-MB-231 breast cancers using small interfering RNA against these proteins induced autophagy and led to increased radiation sensitivity., When this novel concept of radiosensitization was tested in cancer models, small interfering RNAs against Bak/Bax also led to increased autophagy and sensitization of human bre…	4	100000334:10201, 100000334:10013, 100000334:10030
BAK1 ---> autophagy	positive		These findings in bax(-/-) bak(-/-) cells suggest that a physiological role of Bax and Bak may be the suppression of autophagy., More significantly, specific depletion of Bak expression by small RNA interfering (siRNA) could partly attenuate Trichokonin VI-induced autophagy., When this novel concept of radiosensitization was tested in cancer models, small interfering RNAs against Bak/Bax also led…	1	19139629:6, 20122248:10, 17005556:8, 19300452:1175, 18600232:1087, 18174902:1087
BAX ---| autophagy	negative		Non-cleavable Beclin 1 as well as Bcl-XL restores Bax-reduced autophagy.71 Moreover, TRAIL, a death receptor ligand, triggers the caspase-mediated cleavage of Beclin 1 in HeLa cells., Here, we found that attenuation of Bak and Bax in either H460 lung cancer cells or MDA-MB-231 breast cancers using small interfering RNA against these proteins induced autophagy and led to increased radiation sensit…	8	100000482:10172, 100000481:10172, 100000334:10201, 100000334:10013, 100000334:10030
BAX --+> autophagy	positive		PUMA- and Bax-induced autophagy contributes to apoptosis.	6	100000483:10295, 100000298:10309
BBC3 --+> autophagy	positive		In this study, we describe an ability of PUMA to induce autophagy that leads to the selective removal of mitochondria., Moreover, both PUMA- and Bax-induced autophagy contribute to generating the bioenergetics profile necessary to sustain apoptosis (Yee et al., 2009)., We observed no change in levels of endogenous phospho-Bad in cells after growth factor withdrawal (data not shown), but increased…	8	19300452:1, 21151175:1063, 19109422:1283, 21311563:1108, 100000483:10295, 100000298:10309, 100000482:10077, 100000481:10077
BCL2 ---| autophagy	negative		Caspase inhibitors did not rescue bcl-2-antisense-mediated autophagy., Beclin 1 is a Bcl-2 interacting protein that was previously found to promote autophagy., Overexpression of Bcl-2 partially prevented dasatinib-induced autophagy., Like several other Bcl-2 family members, KS-Bcl-2 protects cells from apoptosis and autophagy., As Bcl-2 regulates both apoptosis and autophagy, loss of this protein…	129	11175264:4, 16874043:2, 20629079:11, 20042497:1, 17880495:6, 20818185:0, 20023428:7, 17106237:2, 21182587:5, 16540632:3 <more data available...>
BCL2 ---> autophagy	positive		This punctuate green fluorescent protein-light-chain 3 fluorescence was not observed in APG5-/- MEFs (Fig. 4a, b), in which autophagy was impaired18, indicating that overexpression of Bcl-2/Bcl-xL induced APG5-dependent autophagy in wild-type MEFs after etoposide treatment.	3	100000471:10308, 100000482:10262, 100000481:10262, 100000452:10774, 100000416:10599, 100000404:10486, 100000373:11124, 100000415:10281, 100000492:10004, 100000361:10024 <more data available...>
BCL2A1 ---| autophagy	negative		Moreover, down regulation of Bfl-1/A1 by siRNA induced autophagy formation and reduced bacterial growth.	1	21167304:4
BCL2L1 ---| autophagy	negative		In addition, Bcl-xL and Bax might be involved in the regulation of safingol-induced autophagy., Inhibitors of Bcl-XL/Bcl-2 can induce autophagy by releasing the autophagic protein Beclin 1 from its complexes with these proteins., In addition, Beclin 1, Bcl-2 and Bcl-xL can cooperate with Atg5 or Ca(2+) to regulate both autophagy and apoptosis., Mutation of the BH3 domain of Beclin-1 or of the BH3…	41	21390063:7, 20818185:0, 21182587:5, 17446862:3, 19266576:7, 17438366:5, 17256008:4, 20090905:8, 19049976:2, 19713971:3 <more data available...>
BCL2L1 --+> autophagy	positive		Non-cleavable Beclin 1 as well as Bcl-XL restores Bax-reduced autophagy.71 Moreover, TRAIL, a death receptor ligand, triggers the caspase-mediated cleavage of Beclin 1 in HeLa cells., This punctuate green fluorescent protein-light-chain 3 fluorescence was not observed in APG5-/- MEFs (Fig. 4a, b), in which autophagy was impaired18, indicating that overexpression of Bcl-2/Bcl-xL induced APG5-depen…	2	100000482:10172, 100000481:10172, 100000329:10099, 100000482:10070, 100000481:10070
BCL2L11 ---| autophagy	negative		TGF-ß activated autophagy earlier than execution of apoptosis (6-12 versus 48 h), and reduction of autophagy genes by small interfering RNA attenuated TGF-ß- mediated growth inhibition and induction of proapoptotic genes Bim and Bmf, suggesting the contribution of autophagy pathway to the growth-inhibitory effect of TGF-ß., Bim inhibits autophagy by interacting with Beclin 1, an autophagy regulat…	2	100000383:10016, 22742832:2, 22742832:3
BCL2L11 --+> autophagy	positive		TGF-beta activated autophagy earlier than execution of apoptosis (6-12 versus 48 h), and reduction of autophagy genes by small interfering RNA attenuated TGF-beta-mediated growth inhibition and induction of proapoptotic genes Bim and Bmf, suggesting the contribution of autophagy pathway to the growth-inhibitory effect of TGF-beta., We observed no change in levels of endogenous phospho-Bad in cell…	4	19903843:6, 19109422:1283, 21311563:1108, 100000482:10077, 100000481:10077
BECN1 --+> autophagy	positive		Beclin 1 is a dual regulator for both autophagy and apoptosis., Beclin 1, a Bcl-2 interacting protein, is required for autophagy., Thus, Beclin 1 interactions with several proteins may regulate autophagy., Human beclin 1 is the first identified mammalian gene to induce autophagy., The (-)-gossypol-induced autophagy is dependent on Beclin1 and Atg5., Beclin 1, a Bcl2 interacting protein, was found…	213	21203962:2, 19798108:4, 20564222:3, 19065679:0, 20577262:3, 16004578:1, 20935509:2, 18495205:1, 20559548:12, 20819940:3 <more data available...>
BID ---> autophagy	negative		We conclude that BID can serve as a molecular switch between apoptosis and autophagy., Proapoptotic protein Bid may serve as a molecular switch between apoptosis and autophagy., Bid knockdown protects cancer cells against apoptosis and induces autophagy.35 ., Cathepsins and BID are involved in the molecular switch between apoptosis and autophagy in breast cancer MCF-7 cells exposed to camptotheci…	1	16874058:6, 17228094:14, 18703786:1118, 16077201:100, 16886061:1500, 100000408:10329
BIK ---> autophagy	positive		nutrient-deprivation autophagy factor-1 contributes to regulation of BIK-initiated autophagy, but not BIK-initiated activation of caspases.	1	20010695:1142
BIRC2 --+> autophagy	positive		Furthermore, knockdown of BIRC2 by RNA interference inhibited the autophagy and the translocation of p53 to nuclei induced by Lipopolysaccharide.	1	20458734:7
BIRC5 ---| autophagy	negative		Interestingly, recent evidence suggests that survivin may also play a role in the regulation of cancer cell autophagy., Ectopic expression of survivin significantly attenuated YM155-induced apoptosis and autophagy, whereas survivin siRNA induced autophagy., These results indicate that the survivin promoter enhances viral replication and induces autophagy of infected glioma cells via a beclin-depe…	1	21196211:3, 21220185:2, 19212678:9, 18611860:1348
BIRC5 --+> autophagy	positive		A physical interaction between Beclin-1 and the apoptosis inhibitor Survivin was documented, which does not alter protein function but increases Survivin half-life, thus promoting at the same time autophagy and cell survival [90].	2	100000453:10126
BNIP3 --+> autophagy	positive		Bnip3 is also a potent inducer of autophagy in many cells., BNIP3 is involved in SYUIQ-5 induced autophagy., Second, the ectopic expression of both BNIP3 and BNIP3L in normoxia activates autophagy., It has been observed that BNIP3 could induce necrosis, autophagy and/or apoptosis., Subsequent small-interfering RNA -mediated BNIP3 knockdown abrogates 6-thioguanine-induced autophagy., Bnip3 is also…	58	20668412:1, 19799812:13, 19273585:7, 19136941:4, 20368736:4, 21278801:1, 21210091:3, 17805942:7, 17471013:1, 18376135:2 <more data available...>
BNIP3L --+> autophagy	positive		Second, the ectopic expression of both BNIP3 and BNIP3L in normoxia activates autophagy., Certain members of the Bcl-2 gene family, including Beclin-1, Bcl-2 nineteen kilodaltons interacting protein (Bnip3), and Nix/Bnip3L, provoke mitochondrial perturbations leading to permeability transition pore opening, resulting in apoptosis, autophagy, or both., Upregulation of BNIP3 and BNIP3L was detected…	16	19273585:7, 20712404:4, 20181925:9, 19587545:100, 20089931:1315, 15592527:1176, 20548331:1274, 20038797:1309, 100000428:10271, 100000269:10271 <more data available...>
BRAF --+> autophagy	positive		Downregulation of BRAF inhibits autophagy., However, the lower sensitivity to autophagy induction conferred by oncogenic B-RAF limits the therapeutic advantage of autophagy inhibition in B-RAF-mutated melanoma cells., Oncogenic B-RAF confers resistance to autophagy induction in melanoma cells Numerous oncogenes are known to inhibit autophagy (5); as autophagy-efficient CHL-1 cells are B-RAF wild …	2	20182446:1129, 100000489:10176, 100000489:10119
BRCA1 --+> autophagy	negative		However, a significant component of cell death was attributable to autophagy, and both 3,3'-diindolylmethane and BRCA1 inhibited H(2)O(2)-induced autophagy.	1	19622773:8
BSG ---> autophagy	negative		The down-regulation of HAb18G/CD147 significantly promoted starvation-induced autophagy in a dose-dependent manner.	1	19298604:4
BTRC ---> autophagy	negative		We and others (Duan S et al. Mol Cell 44: 317-324, 2011; Gao D et al. Mol Cell 44: 290-303, 2011; Zhao Y et al. Mol Cell 44: 304-316, 2011) recently reported that SCF(ß-TrCP) regulates cell growth and autophagy by controlling the ubiquitination and destruction of DEPTOR, an endogenous mammalian target of rapamycin inhibitor, in a phosphorylation-dependent manner.	1	22454292:2
C12orf44 ---> autophagy	positive		Atg101 is essential for autophagy and interacts with ULK1 in an autophagy-specific13-dependent manner., GFP-LC3 dot formation is suppressed and endogenous LC3-I accumulates in Atg101 siRNA-treated cells, suggesting that Atg101 is a critical factor for autophagy., Atg101 is essential for autophagy; it localizes to the phagophore and stabilizes the expression of Atg13., In mammalian cells, the ULK …	6	19287211:8, 19597335:10, 20548331:1075, 100000416:10051, 100000432:10061, 100000373:10071, 100000432:10017
C12orf5 ---| autophagy	negative		In this study, we show that TIGAR can modulate reactive oxygen species in response to nutrient starvation or metabolic stress, and functions to inhibit autophagy., DRAM promotes autophagy, whereas TIGAR inhibits autophagy., Hence, while DRAM and TIGAR are both transactivated by p53, DRAM promotes autophagy whereas TIGAR inhibits autophagy., Note the fibroblast-induced upregulation of TIGAR select…	3	19713938:2, 20548331:1195, 100000416:10182, 100000416:10250, 100000497:10057, 100000416:10249, 100000497:10081, 100000497:10036, 100000497:10061
CALCOCO2 ---> autophagy	positive		Selective autophagy is mediated by autophagic cargo receptors such as p62, NBR1, NDP52 and NIX, which contain an LC3-interacting region and can therefore bind directly to LC3 [3].	1	100000467:10031
CAMK4 --+> autophagy	positive		In vitro, we show that CaMKIV activation induces autophagy in mouse hepatocytes, and that CaMKIV activation protects hepatocytes from oxidative stress-induced cell death.	1	22575222:6
CAMKK2 ---> autophagy	positive		Accordingly, LKB1 and CaMKKß have been reported to mediate autophagy in response to starvation and an increase in the [Ca2+]cyt, respectively (Liang et al, 2007; Høyer-Hansen et al, 2007; Høyer-Hansen and Jäättelä, 2007)., It should, however, be noted that other unfolded protein response-related signaling pathways appear dispensable for Ca2+-induced autophagy, because vitamin D compounds induce C…	2	19197243:1092, 17612585:1083, 100000388:10049, 100000344:10051
CAMP ---> autophagy	positive		Collectively, these data suggest that TLR2/1/CD14-Ca(2+) -AMP-activated protein kinase-p38 mitogen-activated protein kinase pathways contribute to C/EBP-ß-dependent expression of Cyp27b1 and cathelicidin, which played an essential role in LpqH-induced autophagy.	1	20560977:5
CAPN1 ---> autophagy	negative		Recently, inhibition of calpain-1 has been demonstrated to be sufficient to induce autophagy in cells, indicating that calpain-1 plays an important role in controlling autophagy, by regulating the levels of Atg5-Atg12 conjugates [77].	1	100000463:10156
CAPN10 ---> autophagy	positive		Overexpression of mitochondrial calpain 10 resulted in mitochondrial swelling and autophagy that was blocked by the mitochondrial permeability transition inhibitor cyclosporine A., Overexpression of mitochondrial calpain 10 has been found to cause mitochondrial swelling and increased autophagy, which was blocked by cyclosporin A (Arrington et al., 2006[Down]).	2	16790502:4, 19910412:1327
CAPNS1 ---> autophagy	positive		The failure of rapamycin to induce autophagy in calpain 4-deficient cells indicates that calpain 4 regulates autophagy downstream of mammalian target of rapamycin complex 1.	1	17612585:1089, 100000344:10057
CASP1 ---| autophagy	negative		Notably, infection of macrophages with Shigella induced autophagy, which was dramatically increased by the absence of caspase-1 or Ipaf, but not ASC., In Shigella-infected macrophages autophagy was enhanced by the absence of caspase-1 or IPAF, but not ASC., It is therefore tempting to hypothesize that caspase-1 targets GAPDH not only to abrogate glycolysis but also to inhibit its function in auto…	4	17932464:3, 17696608:4, 19575363:1686, 17959595:1288
CASP2 ---> autophagy	negative		Loss of Caspase-2-dependent Apoptosis Induces Autophagy after Mitochondrial Oxidative Stress in Primary Cultures of Young Adult Cortical Neurons.	1	21216964:100
CASP3 ---| autophagy	negative		We previously showed that caspase-3/7 inhibition induces autophagy and promotes radiosensitivity in vitro and in vivo., Inhibition of autophagy by the PI 3-kinase inhibitor wortmannin promoted apoptosis; conversely inhibition of caspase-3/7 with zDEVD-fmk promoted autophagy., When added in combination, bafilomycin A1 potently inhibited chloroquine-induced caspase-3 activity and cell death at conc…	11	20348950:1, 17055152:3, 16391239:4, 18424912:100, 19325568:1480, 18509530:1254, 20426806:1177, 17785503:1442, 18836180:1236, 100000453:10116 <more data available...>
CASP7 ---| autophagy	negative		We previously showed that caspase-3/7 inhibition induces autophagy and promotes radiosensitivity in vitro and in vivo., Inhibition of autophagy by the PI 3-kinase inhibitor wortmannin promoted apoptosis; conversely inhibition of caspase-3/7 with zDEVD-fmk promoted autophagy., Caspase 3/7 deficiency promotes radiation sensitivity by autophagy induction, in the absence of apoptosis., With NaBu trea…	4	20348950:1, 17055152:3, 18509530:1254, 22728390:2
CASP8 ---| autophagy	negative		Casp8 has been found to inhibit autophagy (25), likely through direct cleavage of RIPK1 (46)., Down-regulation of caspase-8 protein spontaneously induces features of autophagy via a mechanism that requires the autophagy-specific genes Atg7 and beclin 1 (Yu et al., 2004[Go])., Several molecules, such as the Bcl-2 family proteins, the Bcl-2-interacting protein Beclin 1, caspase 8, caspase 9, PI3K c…	12	18946037:1158, 16537794:1268, 18077704:1074, 19833726:1274, 19483105:1341, 19417161:1308, 16303764:1078, 18600232:1091, 16547133:1070, 16247492:1118 <more data available...>
CASP9 ---> autophagy	positive		Inhibition of caspase-9 blocked the autophagic process by modulating lysosomal pH and acid-dependent cathepsin activities and augmented cell death due to blockage of cytoprotective autophagy., The expression pattern of caspase-9 was extraordinarily similar to that of Beclin 1in siRNA against Beclin 1 transfectants and constructive expression of Beclin 1transfectants. siRNA against Beclin 1 transf…	1	20888374:5, 17617446:9, 18077704:1074, 20426806:1177
CAST ---> autophagy	negative		To further study the role of calpain in oridonin-induced L929 cell autophagy, we discovered that calpain inhibitor decreased oridonin-induced autophagy, as well as Beclin 1 activation and the conversion from LC3-I to LC3-II., DISCUSSION TOP ABSTRACT MATERIALS AND METHODS RESULTS DISCUSSION GRANTS REFERENCES The calpain system, consisting of large and small subunits of calpain and the inhibitory s…	1	18468506:4, 18487434:1328
CAT ---| autophagy	negative		Starvation-induced autophagy was also inhibited by the addition of catalase, which reduced both O(2)(*-) and H(2)O(2) levels., Collectively, these results suggest that catalase regulates autophagy, which helps protect cells against apoptotic and necrotic cell death., Application of specific antioxidants demonstrated that H(2)O(2) was a major factor in silibinin-induced reactive oxygen species sin…	5	19407826:5, 20417273:12, 20431246:5, 19126599:1221, 22367066:5
CAV1 ---| autophagy	negative		These results are consistent with the idea that a loss of Cav-1 expression promotes the onset of autophagy in the tumor stromal compartment. 3494 Cell Cycle Volume 9 Issue 17 Table 7., Here, using metabolic, transcriptional mRNA and micro-RNA profiling, we have identified that loss of stromal Cav-1 induces oxidative stress, mitochondrial dysfunction and autophagy/mitophagy in the tumor micro-envi…	3	100000413:10133, 100000413:10247, 100000497:10170, 100000497:10110, 100000413:10255
CCDC88A ---> autophagy	negative		Using protein-protein interaction assays, G protein enzymology, and morphological analysis, we demonstrate here that Ga-interacting, vesicle-associated protein (GIV, a. k. a. Girdin), a nonreceptor guanine nucleotide exchange factor for Ga(i3), plays a key role in regulating autophagy and that dynamic interplay between Ga(i3), activator of G-protein signaling 3 (AGS3, its guanine nucleotide disso…	1	21209316:2
CCL2 --+> autophagy	negative		Glucose-induced cardiomyocyte death is mediated via MCP-1 production and MCPIP induction, which causes sequential events--reactive oxygen species production, endoplasmic reticulum stress, autophagy, and cell death., Surprisingly, CCL2 and IL-6 induced a marked up-regulation of autophagy (Fig. 3, A and B)., Accordingly, by up-regulating survivin, CCL2 could suppress both autophagy and apoptosis in…	1	20356868:12, 19833726:1333, 18611860:1473
CCL2 --+> autophagy	positive		Glucose-induced cardiomyocyte death is mediated via MCP-1 production and MCPIP induction, which causes sequential events--reactive oxygen species production, endoplasmic reticulum stress, autophagy, and cell death., Surprisingly, CCL2 and IL-6 induced a marked up-regulation of autophagy (Fig. 3, A and B)., Accordingly, by up-regulating survivin, CCL2 could suppress both autophagy and apoptosis in…	2	20356868:12, 19833726:1333, 18611860:1473
CCR2 --+> autophagy	positive		Treatment with CCR2 antagonists and knockdown of MCPIP attenuated glucose-induced reactive oxygen species production, endoplasmic reticulum stress, autophagy, and cell death.	1	20356868:8
CD14 ---> autophagy	positive		Furthermore, these results establish a previously uncharacterized signalling pathway of antimycobacterial host defence through a functional link of TLR2/1/CD14-dependent sensing to the induction of autophagy.	1	20560977:6
CD40 --+> autophagy	positive		CD40-induced autophagy likely contributes to resistance against T. gondii particularly in neural tissue., CD40-induced autophagy likely contributes to resistance against T. gondii, particularly in neural tissues, the main sites affected by this pathogen., Employing biochemical, genetic and morphological studies, we found that CD40 upregulates the autophagy molecule Beclin 1 in microglia and trigg…	5	19430652:5, 19802569:6, 21217818:4, 16955139:1291, 18772897:1066
CD46 --+> autophagy	positive		The CD46-dependent autophagy is critical to an early control of infection., Joubert et al. (2009) have found that the phagocytic receptor CD46 is able to activate autophagy through a tripartite interaction between itself, a scaffold protein GOPC, and the autophagy inducer complex of Beclin1-VPS34., Autophagy induction by the pathogen receptor CD46.	3	20087059:4, 19837368:1, 19837375:100, 100000404:10375
CD82 --+> autophagy	positive		KAI1 induces autophagy through phosphorylation of extracellular signal-related kinases rather than that of AKT.	1	21168384:5
CDKN1A ---> autophagy	negative		Previous studies showed that cyclin-dependent kinase inhibitors (CDKI) induce autophagy., Intriguingly, beside its established role as an apoptosis inhibitor (43), p21WAF1 has been recently reported to also block autophagy induction (44).	2	20807803:2, 19228731:1335
CDKN1B ---> autophagy	positive		Here, we show that retinoblastoma protein triggers autophagy and that the retinoblastoma protein activators p16INK4a and p27/kip1 induce autophagy in an retinoblastoma protein-dependent manner., Retrovirally mediated Sirt1 knockdown in Calorie restriction serum enhanced hypoxia-induced apoptosis and inhibited p27Kip1 expression and E1B 19-kDa interacting protein 3-mediated autophagy (Figure 8, A …	4	20807803:4, 20335657:1188, 100000431:10081
CDKN2A --+> autophagy	positive		Here, we show that retinoblastoma protein triggers autophagy and that the retinoblastoma protein activators p16INK4a and p27/kip1 induce autophagy in an retinoblastoma protein-dependent manner., We also show that induction of p14ARF in U2-OS cells can activate autophagy in a p53-dependent manner., As mentioned above, p19ARF and the short mitochondrial form (smARF) are able to induce autophagy in …	6	20807803:4, 18199527:1173, 20429933:1266, 18614532:1379, 18032788:1061, 100000366:10295
CFLAR ---> autophagy	positive		Overexpression of c-FLIP-s blocked apoptosis and enhanced drug-induced autophagy., In contrast, the death effector domain containing cellular FLICE-like inhibitor protein c FLIP, which can be recruited to the death-inducing signaling complex through the adapter protein FADD upon Fas ligation, has been shown to suppress autophagy.28 .	2	18787411:9, 20689557:1149
CFTR ---> autophagy	positive		Here we show how the defective CFTR results in defective autophagy and decreases the clearance of aggresomes.	1	20711182:1
CHMP2B ---> autophagy	positive		Transfection of mutant CHMP2B into HEK-293 and COS-7 cells resulted in the formation of large cytoplasmic vacuoles, aberrant lysosomal localisation demonstrated by CD63 staining and impairment of autophagy indicated by increased levels of LC3-II protein.	1	20352044:8
CISD2 ---> autophagy	negative		nutrient-deprivation autophagy factor-1 is required in this pathway for BCL-2 at the endoplasmic reticulum to functionally antagonize Beclin 1-dependent autophagy., As an endoplasmic reticulum-localized protein that enhances the interaction of Bcl-2 and Beclin-1 and that also binds to the pro-apoptotic protein Bik, nutrient-deprivation autophagy factor-1 is perfectly placed to be a central regula…	2	20010695:6, 21283600:3, 100000415:10266, 100000415:10053
CLCF1 ---| autophagy	negative		I-K, CLCF1 down-regulates autophagy in H4 (I), MCF7 (J) and HeLa (K) cells., Quantification of LC3 II/ tubulin ratio is shown. (E and F) Exogenous CLCF1 can suppress increase in autophagy induced by knockdown of CLCF1., Importantly, stimulation of autophagy by knockdown of the cardiotrophinlike cytokine factor 1 (CLCF1), one of the cytokines identified in the screen, was suppressed in the presenc…	1	100000419:10024, 100000418:10027, 100000418:10035, 100000418:10099, 100000418:10144
CLDN5 --+> autophagy	positive		NAF-1 is a component of the inositol-1,4,5 trisphosphate (IP3) receptor complex, which contributes to the interaction of Bcl-2 with Bec1 and is required for Bcl-2 to functionally antagonize Bec1-mediated autophagy., BEC-1 is also required for autophagy induction in response to diverse necrotic stimuli., We find that insufficient levels of autophagy caused by knockdown of bec-1 promote the death o…	5	20125189:5, 19079286:1109, 17785524:1053, 16390869:1062, 17893711:1213
CLIC4 ---| autophagy	negative		CLIC4 siRNA transfection enhanced autophagy with increased LC3-II protein and puncta accumulation in U251 cells under starvation conditions.	1	22761775:4
COL18A1 --+> autophagy	positive		Increased beta-catenin and Wnt-mediated signalling reduced Beclin 1 levels and rescued endothelial cells from endostatin-induced autophagy., This is similar to endostatin and kringle 5, which also inhibit angiogenesis but induce autophagy (36, 40)., It has been demonstrated that endostatin causes regression of the vasculature by inducing lysosomal dysfunction followed by autophagy (11).	3	19298526:5, 18780760:1308, 18596080:1242
collagen type I --+> autophagy	positive		RESULTS TOP ABSTRACT MATERIALS AND METHODS RESULTS DISCUSSION GRANTS REFERENCES Autophagy is enhanced early and subverted in the later phase of exposure to glycated collagen I.	1	18203850:1158
COPB2 ---| autophagy	negative		As expected, treatment with E64d led to a significant increase in levels of autophagy after knockdown of mTOR, but did not affect levels of autophagy induced by knockdown of the coatamer subunit COPB2, which is predicted to inhibit general vesicular trafficking (Figure 2B).	1	100000418:10053
COPI vesicle-CoAt ---> autophagy	positive		Early endosomes and endosomal coatomer are required for autophagy., Furthermore, autophagy is impaired by loss of COPI coatomer necessary for normal endosome function (Razi et al., 2009)., Our results demonstrate that the coatomer complex is essential for productive autophagy and cellular survival, and thus inhibition of complex I members may promote cell death of cancer cells when apoptosis is c…	6	19364919:100, 20548331:1430, 19713972:1594, 20089931:2346, 19948501:1048, 100000417:10374, 100000416:10390, 22745748:7
COPII complex ---> autophagy	positive		Autophagy, but not the cytoplasm to vacuole targeting pathway, requires Sec12 and some COPII components (Ishihara et al., 2001), whereas only the cytoplasm to vacuole targeting pathway uses the N-ethylmaleimide-sensitive factor attachment protein receptor (SNARE)-Sec1 complex composed of Tlg2, Tlg1, and Vps45, the Vps-fifty-three tethering complex, and the two sorting nexins Atg24/Snx4 and Atg20/…	1	15004240:1058
COX5A --+> autophagy	negative		Cells were stained in 25 mM carboxy-H2DCFDA and Hoechst and imaged at 40×. (B) Induction of autophagy in cells transfected with siRNAs against Cox5a or controls for 72 h; autophagy levels were assessed with antibodies against p62, Atg5 (Atg12-Atg5 complex is shown), and LC3. (C) Induction of autophagy by Cox5a knock-down is suppressed in the presence of the antioxidant NAC.	1	20660724:1117
CSF1 ---| autophagy	negative		Growth factors (IGF-1), angiogenic factors (VEGF, IL-8), M-CSF, and matrix proteins can all prevent, in part, ARHI-induced autophagy.	1	19033662:1275
CSF3 ---| autophagy	negative		Administration of granulocyte colony-stimulating factor suppressed autophagy and partially rescued the cardiac phenotype.	1	20118246:1181
CST3 --+> autophagy	positive		CysC induces autophagy.	1	20352108:1220
CTGF --+> autophagy	positive		Overexpression of CTGF induces HIF-1a-dependent metabolic alterations, with the induction of autophagy/mitophagy, senescence, and glycolysis.	1	22684333:5
CTSA ---| autophagy	negative		Similarly, cathepsin A inhibits Chaperon-mediated autophagy by cleaving its receptor, LAMP-2A., Therefore, an increase in cathepsin A proteolytic activity would reduce the rate of Chaperon-mediated autophagy.	1	100000463:10207, 100000463:10125
CTSD ---| autophagy	negative		Cathepsin D inhibits oxidative stress-induced cell death via activation of autophagy in cancer cells.	1	22542809:100
CTSD ---> autophagy	positive		Cathepsin D is a protein known to mediate autophagy (Yan et al, 2005)., The aspartatic protease cathepsin D is abundant in lysosomes and plays an important role in autophagy in a various cells (24)., Both cathepsin D and eukaryotic elongation factor 1 were decreased under these conditions ( Fig. 3B), showing that senescence can be distinguished from autophagy and apoptosis based on cathepsin D an…	5	17987045:1057, 17804729:1184, 19487283:1203, 100000342:10134
CXCL12 ---| autophagy	negative		Despite efficient inhibition of mTORC1 as evidenced by dephosphorylation of both ribosomal protein S6 and the S6 kinase, treatment with IGF1, FGF2, LIF, CLCF1, or SDF1 was able to reduce autophagy induced by rapamycin (Figures 4B- 4F; Figure S4A).	1	100000418:10099
CXCR3 ---| autophagy	negative		Herein, we investigated CXCR3-mediated neuronal injury, particularly, its contribution to autophagy suppression and the concomitant effects of antiretroviral therapy using human brain samples and models of HIV neuropathogenesis.	1	19380511:2
CXCR4 ---> autophagy	negative		CXCR4 activation inhibits autophagy., Finally, gp120 ligation of CXCR4 can induce autophagy and accumulation of the autophagic protein Beclin 1 (16)., Conclusion Top Abstract Conclusion References Espert et al. (4) report a very intriguing observation, namely that the HIV envelope glycoprotein induces CXCR4-dependent autophagy of uninfected lymphocytes, which is required for both caspase-dependen…	1	20661303:1522, 17404265:1064, 16886053:1086
CXCR4 ---> autophagy	positive		CXCR4 activation inhibits autophagy., Finally, gp120 ligation of CXCR4 can induce autophagy and accumulation of the autophagic protein Beclin 1 (16)., Conclusion Top Abstract Conclusion References Espert et al. (4) report a very intriguing observation, namely that the HIV envelope glycoprotein induces CXCR4-dependent autophagy of uninfected lymphocytes, which is required for both caspase-dependen…	2	20661303:1522, 17404265:1064, 16886053:1086
CYB561D2 --+> autophagy	positive		Analysis of autophagy induced by 101F6 and ascorbate in non-small cell lung cancer cells., In a recent study by Ohtani et al. (14), ascorbate in conjunction with the tumor suppressor gene 101F6 initiated autophagy, as determined by induction of acidic vesicular organelles and light chain 3 formation.	2	17616688:1313, 20068072:1079
CYP27B1 ---> autophagy	positive		We found that CCAAT/enhancer-binding protein (C/EBP)-ß-dependent induction of 25-hydroxycholecalciferol-1a-hydroxylase (Cyp27b1) hydroxylase was critical for LpqH-induced cathelicidin expression and autophagy.	1	20560977:2
CYP2E1 ---| autophagy	negative		These experiments suggest that the expression of CYP2E1 may impair autophagy formation which contributes to lipid accumulation in the liver.	1	20932821:11
DAPK1 --+> autophagy	positive		The activated form of DAPK triggers autophagy in a beclin-1-dependent manner., Reduction of MAP1B protein using short interfering RNA attenuated DAPK-1-stimulated autophagy., Death-associated protein kinase (DAPK) regulates many distinct signalling events, including apoptosis, autophagy and membrane blebbing., This mechanism of DAPK stabilization is crucial for determining interferon responsivene…	29	19180116:4, 18195017:7, 19878312:0, 20389280:8, 19903843:5, 11980920:5, 18806755:4, 18376136:4, 18806760:1, 15077152:1180 <more data available...>
DDIT3 ---> autophagy	negative		On the other hand, CHOP siRNA increased autophagy and improved cell survival, especially in RASF, indicating that CHOP is involved in regulation of autophagy and cell death, but that low expression of CHOP protects RASF from apoptosis., It is therefore tempting to speculate that the connection between CHOP and apoptosis is related to the ability of CHOP to influence the balance between autophagy …	1	20122151:9, 20038797:1305, 21135505:1138, 100000428:10267, 100000269:10267
DDIT3 --+> autophagy	positive		The detrimental properties of ATF4 is due at least in part to its ability to induce CHOP, which is suggested to elicit apoptosis through induction of pro-apoptotic genes, such as BCL2, DR5, and those tied to autophagy (43,45,46)., In fact, this example reveals increased complexity in Nupr1 function because Nupr1 favors cannabinoid-induced apoptosis by inducing the expression of ATF4, CHOP, and TR…	3	100000267:10218, 100000503:10142
DEDD --+> autophagy	positive		Via direct interaction with the class III PI-3-kinase (PI3KC3)/Beclin1, DEDD activated autophagy and induced the degradation of Snail and Twist, two master regulators of Epithelial-to-mesenchymal transition.	1	22719072:4
DGKE ---| autophagy	negative		A DGK inhibitor, R59022 induced autophagy and apoptosis without serum in NG108-15 cells.	1	21338572:5
DIRAS3 --+> autophagy	positive		Furthermore, ARHI is required for spontaneous and rapamycin-induced autophagy in normal and malignant cells., Since aplasia Ras homolog member I expression is suppressed in the majority of breast and ovarian cancers but is high in premalignant lesions, aplasia Ras homolog member I-induced autophagy could be manipulated for therapeutic benefit., Paclitaxel increases ARHI-induced autophagy., Re-exp…	4	19033662:2, 19033653:3, 21244707:1225, 100000464:10305
DLC1 ---| autophagy	negative		DLC1 down-regulation induces AMBRA1-dependent autophagy.	1	20921139:1198
DNA-PK --+> autophagy	positive		Little is known, however, regarding the relationship between DNA-dependent protein kinase and ionizing radiation-induced autophagy., PI3K/Akt/mTOR, DNA-PK, tumor suppressor genes, mitochondrial damage, and lysosome may play important roles in radiation-induced autophagy in glioma cells.	2	15899829:5, 19430698:11
DNM1L ---> autophagy	positive		Overexpression of ectopic dynamin-related protein 1WT, but not dynamin-related protein 1K38A,9 increased nucleolar dynamin-related protein 1 and autophagic vesicles indicating that excessive cytoplasmic dynamin-related protein 1 could be able to trigger autophagy and became harmful to cells (Figure 3e).	1	19525928:1176
DNM2 --+> autophagy	positive		A centronuclear myopathy--dynamin 2 mutation impairs autophagy in mice.	1	22369075:100
DRAM1 --+> autophagy	positive		This questions, therefore, whether Damage-Regulated Autophagy Modulator function is conserved from fly to man or whether Damage-Regulated Autophagy Modulator's capacity to regulate autophagy has evolved in higher eukaryotes., The silencing of damage-regulated autophagy modulator expression reduced both apoptosis and autophagy triggered by 2-methoxyestradiol in Ewing sarcoma and osteosarcoma cells…	9	19556885:9, 19706754:6, 19509170:1550, 18165616:1440, 21304979:1361, 18703786:1162, 19270154:1188
DUSP1 ---| autophagy	negative		Because JNK has been linked to autophagic cell death (32), it is possible that MKP-1 protects cells from necrosis/autophagy induced by H2O2 and this issue is under investigation.	1	16651445:1276
dynactin complex --+> autophagy	positive		An intact microtubule network is necessary for proper autophagosome formation (39) and disruption of dynactin impairs autophagy (40), so it is possible that Ddlc1 is part of a dynein motor that is required for autophagy in salivary glands., Thus, impaired dynactin-dynein mediated transport could reduce retrogradely delivered signaling cargoes to the cell body and possibly lead to an induction of …	2	20080745:1162, 18305234:1285
DYNLL1 --+> autophagy	positive		Autophagy is attenuated in Drosophila dynein light chain 1 mutants, but caspases are active in these cells. Drosophila dynein light chain 1 mutant salivary glands develop large fibrillar protein inclusions that stain positive for amyloid-specific dyes and ubiquitin.	1	20080745:3
E2F1 --+> autophagy	negative		Downregulation of E2F1 in cells results in high levels of autophagy., Importantly, we demonstrate that E2F1 activation enhances autophagy and conversely, reducing endogenous E2F1 expression inhibits DNA damage-induced autophagy., E2F1 regulates autophagy and the transcription of autophagy genes., Depletion of E2F1, like 14-3-3[?], also inhibits autophagy., Activation of E2F1 transcription factor …	1	20807803:6, 18408756:5, 20548331:1732, 21311563:1281, 19325568:1468, 18600232:1447, 19079287:1440, 20454448:1096, 100000416:10177, 100000416:10232 <more data available...>
E2F1 ---> autophagy	positive		E2F1 regulates autophagy and the transcription of autophagy genes.	13	100000482:10248, 100000481:10248, 100000416:10652, 100000404:10417
EEF1G --+> autophagy	positive		This suggests that EEF1G is a positive regulator of autophagy required for autophagy signaling upstream of mTORC1.	1	100000010:10231
EEF2 --+> autophagy	positive		Suppression of MK-2206-induced autophagy by eEF-2 silencing was accompanied by a promotion of apoptotic cell death.	1	21307130:3
EEF2K --+> autophagy	positive		In contrast, overexpression of eEF-2 kinase increased autophagy., In addition, we show that eukaryotic elongation factor 2 kinase (eEF-2K) is also required for autophagy signaling during ER stress, suggesting that phosphorylation of eEF-2 may serve as an integrator of various cell stresses for autophagy signaling., We further showed that suppression of eEF-2 kinase-regulated autophagy impeded cel…	14	16921268:6, 16540650:5, 19221463:3, 20300520:5, 18846108:1220, 19008922:1381, 17041628:1522, 18188169:1343, 16609004:1111, 19244119:1165 <more data available...>
EGF ---> autophagy	negative		Supplementation of EGF blocks intestinal autophagy in both in vivo and in vitro conditions., However, only DT-EGF-induced autophagy was inhibited by EGFR knockdown., Indeed, we discovered that epidermal growth factor withdrawal induced autophagy in both MCF-10A cells and 1°HMECs (Figure 5B)., It is known that insulin and EGF can suppress the process of autophagy, which degrades proteins under poo…	3	20539009:13, 18846108:1063, 18094039:1206, 15064741:1035
EGFR ---| autophagy	negative		The epidermal growth factor receptor antibody cetuximab induces autophagy in cancer cells by downregulating HIF-1alpha and Bcl-2 and activating the beclin 1/hVps34 complex., EGFR inhibitor BIBU induces apoptosis and defective autophagy in glioma cells.	2	100000470:10223, 22753156:100
EGR1 ---> autophagy	positive		Egr-1 regulates autophagy in cigarette smoke-induced chronic obstructive pulmonary disease.	1	18830406:100, 100000373:10509
EIF2AK2 --+> autophagy	positive		Furthermore, PKR and eIF2alpha Ser-51-dependent autophagy is antagonized by the herpes simplex virus neurovirulence protein, ICP34.5., Both PKR and phosphorylated eIF2a have been shown to promote autophagy, although the mechanism by which this occurs is unclear (51, 52)., Notably, cytosolic RNA-sensing protein kinase PKR and eIF2a phosphorylation regulate virus- and starvation-induced autophagy (…	8	11756670:3, 17855538:1084, 19666601:1166, 19264662:1293, 18007660:1166, 15077152:1176, 18772897:1059
EIF2AK3 --+> autophagy	positive		However, in parallel, PERK signaling acts to suppress autophagy and lysosomal dysfunction by increasing the expression of HSP70., In this study, we found that PERK is essential for radiation-induced autophagy and radiosensitivity in caspase-3/7 double-knockout cells., These data support a role for PERK-dependent autophagy in mediating hypoxia tolerance., For example, the activation of PERK, a kin…	14	18216498:6, 20348950:4, 20038797:1200, 18787009:1070, 19417161:1202, 19114712:1231, 18356160:1323, 18614532:1285, 16794605:1154, 17991891:1148 <more data available...>
EIF2AK4 ---> autophagy	positive		Autophagy is also regulated through additional factors such as protein kinase A (Budovskaya et al., 2004[Go]), Gcn2 (Tallóczy et al., 2002[Go]) and Snf1 (Huang et al., 1996[Go])., Gcn2, another eIF2a kinase, is required for starvation-induced autophagy in yeast, and PKR can functionally substitute for GCN2 in GCN2-disrupted yeast (51)., While Talloczy et al. shows that GCN2 eIF2a kinase, eIF2a an…	3	15615779:1094, 17855538:1085, 100000405:10065
EIF2S1 --+> autophagy	positive		The phosphorylation of the subunit alpha of eukaryotic translation initiation factor 2 (eIF2alpha), a critical regulatory event in controlling protein translation, has recently been found to mediate the induction of autophagy., Degradation of mutant dysferlin by eIF2a-mediated autophagy., D, stimulation of autophagy by HspB8·Bag3 requires eIF2a phosphorylation., JNK activation and eIF2a phosphory…	1	19221463:0, 17331981:1170, 19114712:1154, 18551133:1209, 17855538:1084, 19666601:1166, 16840339:1077, 17135238:1229, 19509276:1306, 15615779:1122 <more data available...>
EIF2A ---> autophagy	positive		Regulation of autophagy by the PERK/eIF2a/ATF4 arm of the unfolded protein response is an important mediator of hypoxia tolerance, and targeting this pathway through genetic or pharmacological approaches reduces tumor hypoxia and sensitizes tumors to treatment with irradiation., How eIF2a regulates autophagy is presently unknown, but the induction endoplasmic reticulum stress and autophagy M Høye…	3	100000428:10051, 100000269:10051, 100000344:10038, 100000405:10065, 100000405:10009, 100000344:10037
EIF4EBP1 ---> autophagy	negative		Suppression of 4EBP1 expression resulted in resensitization of MYC-expressing prostate epithelial cells to rapamycin and increased autophagy., MYC activity mitigates response to rapamycin in prostate cancer through 4EBP1-mediated inhibition of autophagy., Recent publications suggest that 4EBP-1 may have unrecognized actions that affect mTOR signaling or autophagy (39), and there are conflicting r…	2	19773438:6, 20026909:100, 21233418:1209
EIF4G1 ---| autophagy	negative		We show that depletion of initiation factor eIF4GI only modestly reduces overall protein synthesis in cells, but phenocopies nutrient starvation or inhibition of protein kinase mTOR, a key nutrient sensor. eIF4GI depletion impairs cell proliferation, bioenergetics, and mitochondrial activity, thereby promoting autophagy.	1	18426977:1
EIF4G2 --+> autophagy	negative		DAP5 depletion shares some of the characteristics observed for eIF4GI silencing, including similar effects on translation rates, reduced cellular proliferation, autophagy induction, and altered cell size regulation in response to nutrients.	1	18426977:1160
EP300 ---| autophagy	negative		Finally, we demonstrate that knockdown of p300 can stimulate autophagy, whereas overexpression of p300 inhibits starvation-induced autophagy., Regulation of autophagy by the p300 acetyltransferase., It is increasingly recognized that acetylation also regulates autophagy; for example, increasing the cellular acetylation level by treating cells with histone deacetylase inhibitors such as TSA can pr…	3	19124466:7, 20548331:1679, 22732483:1
EPAS1 ---> autophagy	negative		In addition, HIF-2a suppresses chondrocyte autophagy, herein promoting chondrocyte apoptosis., From this perspective, HIF-1 and HIF-2a have separate and opposing effects on the induction of autophagy.	2	21324370:3, 19404942:1438
EPM2A --+> autophagy	positive		Conversely, laforin expression stimulates autophagy., Here we review our recent findings that revealed that laforin regulates autophagy.	2	20453062:4, 20818165:3
ERBB2 ---> autophagy	negative		Further expanding the cytoprotective role of autophagy following exposure to anti-cancer therapies, we now add the anti-HER2 monoclonal antibody as a novel molecularly targeted therapy that can trigger a pro-survival function of autophagy in HER2-dependent human breast carcinoma cells.	1	19606230:1320
ERN1 ---> autophagy	negative		These results indicate that dihydrocapsaicin-induced autophagy in WI38 cells is linked to the endoplasmic reticulum stress pathway and that dihydrocapsaicin-induced autophagy may be regulated by IRE1. [ Fig. 7. ] View larger version: In this window., Recently, endoplasmic reticulum stress-induced autophagy was independently reported to require either the IRE1a/c-Jun N-terminal kinase unfolded pro…	1	19139269:1252, 18356160:1323, 100000373:10256, 100000470:10018
ERN1 --+> autophagy	positive		How Ire1 and Hac1 exert their function to stimulate autophagy in yeast remains to be understood.	3	100000373:10242
ESR2 ---> autophagy	positive		Estrogen receptor beta (ERß) produces autophagy and necroptosis in human seminoma cell line through the binding of the Sp1 on the phosphatase and tensin homolog deleted from chromosome 10 (PTEN) promoter gene.	1	22810004:100
ETF1 ---> autophagy	positive		D. (2002) Novel phosphatidylinositol(3)P-binding protein Etf1 functions as an effector of the Vps34 PtdIns 3-kinase in autophagy.	1	18215151:2168
exocyst --+> autophagy	positive		Bodemann et al. (2011) now show that the exocyst, a protein complex involved in tethering transport vesicles to the plasma membrane, provides an assembly and activation platform for components of the autophagy machinery via a process requiring the GTPase RalB.	1	21241888:1
FADD --+> autophagy	positive		Here, we show that a physiological signal (tumor necrosis factor-related apoptosis-inducing ligand) can kill normal epithelial cells through the endogenous Fas-associated death domain protein by using the novel Fas-associated death domain death domain pathway, which activates both apoptosis and autophagy., Others have found that inhibition of caspase-8 can promote a toxic form of autophagy and th…	3	15635090:3, 19417161:1308, 19483105:1344
FAM176A ---> autophagy	positive		Suppression of TMEM166 expression by small interference RNA inhibited starvation-induced autophagy in HeLa cells., TMEM166, a novel transmembrane protein, regulates cell autophagy and apoptosis.	2	17492404:7, 100000404:10632
FAS --+> autophagy	positive		The observation that anti-Fas autoantibodies induce autophagy is novel and provocative., A Fas antagonistic antibody (UB2) suppressed both CH11-induced autophagy and apoptosis., CD95 (Y232F, Y291F) was not tyrosine phosphorylated and was unable to localize plasma membrane or induce autophagy., Preincubation of these sera with a soluble Fas receptor chimera (extracellular domain) markedly decrease…	10	18560272:3, 18996088:2, 20682655:3, 18303564:3, 18719356:4, 18582468:6, 19483104:7, 19483105:7, 19417161:1307, 19535733:1092
FEZ1 --+> autophagy	negative		Our results suggest that the inhibition of autophagy induction by FEZ1, possibly achieved through inhibition of ULK1 kinase activity or membrane targeting, is relieved by association of SCOC with the ULK1-FEZ1 complex.	1	100000005:10242
FGF2 ---| autophagy	negative		D-F, FGF2 treatment down-regulates autophagy in H4 (D), MCF7 (E) and HeLa (F) cells., Only categories with at least five genes are displayed. (B) Downregulation of autophagy by 50 ng/mL FGF2 is prevented by addition of MEK inhibitor UO126., Despite efficient inhibition of mTORC1 as evidenced by dephosphorylation of both ribosomal protein S6 and the S6 kinase, treatment with IGF1, FGF2, LIF, CLCF1…	1	100000419:10022, 100000418:10129, 100000418:10099
FGFR1 ---| autophagy	negative		Both, the accumulation of FYVEdsRed and induction of autophagy by knockdown of mTOR, FGFR1, or CLCF1 was significantly attenuated after treatment with 3MA (Figures 6E and 6F) and in Beclin 1 and/or Vps34 knockdown cells (Figures S5C-S5E), confirming the critical involvement of the type III PI3 kinase in the regulation of autophagy downstream of the Akt/mTOR, MAPK, and Stat3 pathways.	1	100000418:10144
FKBP1A ---> autophagy	negative		In contrast to these results, fat body-specific overexpression of FK506-binding protein of 39 kDa, a peptidyl-prolyl cis-trans isomerase had a dramatic effect on developmental autophagy.	1	17363962:1093
FLT1 ---> autophagy	negative		CXCR4, VEGFR1 and ß-integrins are required for inhibition of autophagy caused by HIV-1.	1	20661303:1280
FLT3 --+> autophagy	positive		Expression of PDGFRbeta and FLT3 were essential for high dose single agent sorafenib treatment to promote autophagy.	1	18787411:7
FNBP1L ---> autophagy	positive		We present a model where FNBP1L is essential for autophagy of intracellular pathogens and identify FNBP1L as a differentially used molecule in specific autophagic contexts.	1	19342671:7
focal adhesion ---> autophagy	positive		Another focal adhesion protein essential for autophagy is paxillin.	1	19812190:1563
FOXO1 --+> autophagy	positive		Here we demonstrated that FoxO1, a forkhead O family protein, is a mediator of autophagy., Here we report that cytosolic FoxO1, a forkhead O family protein, is a mediator of autophagy., Cytosolic FoxO1 can also suppress tumour growth by triggering autophagy and ultimately cell death in a transcription-independent manner., Interestingly, FoxO1 and FoxO3 stimulate autophagy by increasing the expres…	7	20798610:1, 20543840:2, 20596046:1, 20548331:1189, 21325132:1167, 20644257:1118, 20089931:1139, 100000452:11140, 100000416:10176, 100000020:10398 <more data available...>
FOXO3 --+> autophagy	positive		FoxO3 transcription factor was reported to activate autophagy by enhancing the expression of autophagy-related genes., Activated FoxO3 stimulates lysosomal proteolysis in muscle (and other cell types) by activating autophagy., In particular, Bnip3 induces autophagosome formation and is responsible for the induction of autophagy by FoxO3., Activation of the FoxO3A transcriptional program initially…	30	20181828:4, 18054316:5, 18367868:4, 20190568:3, 20033060:4, 18227643:4, 20089931:2002, 19229244:1369, 19343039:1311, 19444282:1260 <more data available...>
FYN ---| autophagy	negative		Moreover, selective knockdown of Fyn or treatment with a Src inhibitor also attenuated IP(3)-mediated calcium release and induced autophagy.	1	20814235:6
GABARAPL1 ---> autophagy	positive		In cultured rat neonatal cardiomyocytes, glucose deprivation leads to decreased cell size and induction of autophagy pathway genes LC3, Gabarapl1, and Atg12., When overexpressed in COSM9 cells, Stbd1 concentrated at enlarged perinuclear structures, co-localized with glycogen, the late endosomal/lysosomal marker LAMP1 and the autophagy protein GABARAPL1., Recently, another member of the FoxO prote…	2	19696026:3, 20810658:3, 20548331:1282, 19758991:1172, 100000416:10245
GAPDH --+> autophagy	positive		Therefore, GAPDH mediates an elevation in glycolysis and enhanced autophagy that cooperate to protect cells from "caspase-independent cell death"., Both BNIP3 and GAPDH have been shown to regulate autophagy (14, 17)., In addition, the authors observe a GAPDH-enhanced autophagy that contributes to cell survival probably by promoting the removal of terminally damaged mitochondria (Colell et al., 20…	4	17540177:7, 18097478:1065, 18550800:1390, 18703786:1112
GATA4 ---| autophagy	negative		Here we investigated the ability of GATA4 to inhibit autophagy as a potential mechanism underlying its protection against Doxorubicin toxicity in cultured neonatal rat cardiomyocytes.	1	19901028:4
GCG --+> autophagy	positive		Autophagy and proteolysis are also inhibited by insulin and stimulated by glucagon., These findings constitute preliminary evidence that glucagon-stimulated autophagy is mediated at least in part by cyclic AMP., Glucagon, a potent inducer of autophagy in adult rat liver, did not anticipate this process in fetal liver., To study the mechanism, autophagy was induced by nutrient deprivation or gluca…	21	399892:3, 4125701:4, 510512:2, 19758991:9, 7437137:1, 6245643:10, 645821:0, 16874071:2, 1324248:1, 6822543:9 <more data available...>
GFAP --+> autophagy	positive		Aberrant accumulation of GFAP induces autophagy.	1	18276609:1292
GGPS1 ---| autophagy	negative		We hypothesized that inhibition of farnesyl diphosphate synthase (FDPS) and geranylgeranyl diphosphate synthase by bisphosphonates would induce autophagy by depleting cellular geranylgeranyl diphosphate and impairing protein geranylgeranylation., A novel geranylgeranyl transferase inhibitor in combination with lovastatin inhibits proliferation and induces autophagy in STS-26T MPNST cells.	2	21335425:2, 20086055:100
GH1 ---| autophagy	negative		Insulin-like growth factor 1 acts similarly to insulin, while growth hormone may inhibit autophagy by stimulating secretion of Insulin-like growth factor 1 [34].	1	16213475:1109
GLUL --+> autophagy	positive		The addition of BafA1 further increased the LC3 lipidation level, indicating again that FOXO3-induced glutamine synthetase expression induces autophagy and increases autophagic degradation., Inhibition of FOXO3-mediated autophagy increased the level of apoptosis, suggesting that the induction of autophagy by FOXO3-mediated glutamine synthetase expression is important for cellular survival., Activ…	1	100000020:10155, 100000020:10016, 100000020:10212, 22820375:7
GNAI1 ---> autophagy	positive		Overexpression of GAIP has been shown to stimulate protein degradation via Gai-mediated induction of autophagy in human intestinal cells (37).	1	18182484:1160
GNAI3 ---> autophagy	negative		Both the endogenous form of AGS3 and a tagged expressed form have a localization compatible with a role in the Galphai3-dependent control of autophagy., In HT-29 cells, autophagy is under the control of the Gi3 protein and, when bound to the GTP, the Galphai3 protein inhibits autophagy, whereas it stimulates autophagy when bound to the GDP., Our findings show that Gai3 specifically is required fo…	1	12642577:4, 15488168:2, 17296938:1064
GNAI3 ---> autophagy	positive		Both the endogenous form of AGS3 and a tagged expressed form have a localization compatible with a role in the Galphai3-dependent control of autophagy., In HT-29 cells, autophagy is under the control of the Gi3 protein and, when bound to the GTP, the Galphai3 protein inhibits autophagy, whereas it stimulates autophagy when bound to the GDP., Our findings show that Gai3 specifically is required fo…	3	12642577:4, 15488168:2, 17296938:1064
Golgi transport complex ---> autophagy	positive		The conserved oligomeric Golgi complex may be directly involved in autophagy.	1	20065092:1333
GOPC ---> autophagy	positive		In addition, PIST was demonstrated to be involved in autophagy and linked to processes of neurodegeneration., GOPC and Beclin1 can synergize to induce autophagy.	2	12885772:4, 16882988:1310
GPR37 --+> autophagy	positive		These findings show that GPR37 overexpression per se can induce cellular autophagy, which may prevent the selective degeneration of GPR37-expressing neurons, as reported for Parkinson's and related neurodegenerative diseases.	1	19218498:5
G-protein --+> autophagy	positive		In addition, the guanosine diphosphate - bound form of the heterotrimeric G protein subunit G i3 is an activating factor for autophagy, whereas the GTP-bound form is inhibitory (27).	1	100000323:10066, 100000322:10066
GPSM1 --+> autophagy	positive		AGS3, a guanine nucleotide dissociation inhibitor, stimulates autophagy by binding Galphai3 proteins., We found that AGS3 directly binds light chain 3 , recruits Ga(i3) to light chain 3-positive membranes upon starvation, and promotes autophagy by inhibiting the G protein., However, whether and how endogenous AGS3 regulates autophagy is unknown., In addition, the NH2-terminal TPR repeats of AGS3 …	5	15488168:5, 21209316:3, 20126274:1121, 12642577:1290, 17635928:1316
GRID2 --+> autophagy	positive		GluRdelta2(Lc), but not GluRdelta2(wt), can also induce autophagy., Through protein-protein interactions, the GluRdelta2(Lc) mutant channel activates autophagy., This suggests that Bcl-w and Grid2 might interact genetically to regulate mitochondria, autophagy, and neuronal function., Binding to n-PIST-Beclin1 is dispensable for lurcher-mediated autophagy and cell death., The induction of autophag…	6	12372286:4, 12372273:2, 18551174:2, 20147545:1201, 16885219:1396, 15096203:1163
GRIN1 ---> autophagy	negative		Cardiac specific deletion of N-methyl-d-aspartate receptor 1 ameliorates mtMMP-9 mediated autophagy/mitophagy in hyperhomocysteinemia.	1	20170426:100
GSK3B --+> autophagy	positive		In contrast to inositol monophosphatase inhibition that enhances autophagy, GSK3beta inhibition attenuates autophagy and mutant huntingtin clearance by activating mTOR., In contrast, overexpression of GSK-3beta by transient transfection potentiated cadmium toxicity toward the mesangial cells, suggesting that GSK-3beta plays a crucial role in regulating cadmium-induced autophagy., GSK-3beta promot…	3	17921520:4, 19126599:4, 20159967:100
GSTA4 ---| autophagy	negative		GSTA4 over-expression prevented 4-hydroxynonenal-induced autophagy activation, tubular cell damage and Snail nuclear translocation in vitro.	1	22711583:6
HDAC1 ---| autophagy	negative		Together, these results demonstrate that HDAC1 could play a role in autophagy and specific inhibition of HDAC1 can induce autophagy., We propose that Rpd3, Hda1 and Gcn5 control chromosome stability by coordinating the ATR checkpoint and double-strand-break processing with autophagy., Inhibition of histone deacetylase1 induces autophagy., Furthermore, knockdown of HDAC1 or HDAC2 expression in HeL…	4	18342621:7, 21368826:8, 19509170:1564, 19147762:1249, 100000373:10900
HDAC2 ---| autophagy	negative		Furthermore, knockdown of HDAC1 or HDAC2 expression in HeLa cells suppresses proliferation and promotes autophagy and apoptosis of HeLa cells, respectively, but knockdown of HDAC4 and HDAC7 had no discernable effect on proliferation (31, 49, 50).	1	19147762:1249
HDAC6 --+> autophagy	positive		Our experiments also reveal that HDAC6 knockdown results in decreased LC3B protein and reduced autophagy., HDAC6 deficiency blocked the formation of aggresome-like bodies and interfered with the autophagy in response to MPP(+)-induced stress., HDAC6 promotes autophagy by recruiting a cortactin-dependent, actin-remodelling machinery, which in turn assembles an F-actin network that stimulates autop…	14	19417138:9, 21235576:3, 20075865:5, 19509170:1059, 20534486:1066, 19910924:1308, 20457763:1180, 19010849:1053, 19279159:1317, 19696071:1091 <more data available...>
high density lipoprotein ---| autophagy	negative		Induction of autophagy and PS exposure by oxidized LDLs is prevented by high-density lipoproteins.	1	21113143:8
HIF1A --+> autophagy	positive		Knockdown of areca nut extract-modulated HIF-1alpha expression reduced autophagy., Recent reports have indicated that HIF-1 alpha may induce autophagy under hypoxic condition., Stable overexpression of a HIF-1alpha mutant prevented cetuximab-induced autophagy and decrease in Bcl-2 levels., It is also known that HIF1a expression is required for the induction of autophagy in cancer cells., We have …	23	20523123:10, 20546814:3, 20634405:4, 20864819:9, 19404942:0, 20637870:4, 17224629:15, 18281291:1239, 18519793:1048, 20548331:1273 <more data available...>
HMGB1 --+> autophagy	positive		Our recent findings reveal that the HMGB1 protein triggers autophagy or apoptosis in cancer cells, depending on its redox status., In this study we show that the high-mobility group box 1 protein (HMGB1) is a redox-sensitive regulator of the balance between autophagy and apoptosis., Recently we reported that RAGE-HMGB1 critically regulates autophagy and apoptosis in pancreatic cancer cells in viv…	11	20861675:2, 20622903:1, 20978368:2, 21068541:2, 20927132:6, 20819940:100, 21311563:1298, 21151175:1120, 20061401:1096, 100000464:10388 <more data available...>
HMOX1 ---| autophagy	negative		These findings demonstrate that HO-1 inhibits autophagy, suggesting that the heme oxygenase system may contain therapeutic targets for acute kidney injury., Together, our data signify that HO-1 is upregulated in renal cancer cells as a survival strategy against chemotherapeutic drugs and promotes growth of tumor cells by inhibiting both apoptosis and autophagy.	2	20705711:9, 22843690:9
HRAS --+> autophagy	positive		The expression of oncogenic Ha-RAS has been proposed to induce autophagy in glioma and gastric cancer cells (19)., Inhibition of JNK with SP600125 or specific small interfering RNA prevented autophagy (Figure 4B) and cell death (Figure 4C) induction by oncogenic H-ras., Ha-Ras-induced autophagy in HT-29 colon carcinoma cells has some overlap with the Raf 1/ERK signaling pathway of autophagic cell…	4	17148506:1262, 19783847:1191, 15742333:1197, 20182446:1217
HSF2 ---| autophagy	positive		Compromising HSF2 expression but not HSF1 resulted in the inhibition of autophagy, suggesting HSF2 dependent activation of autophagy.	1	17536178:6
HSPA5 ---> autophagy	negative		Lastly, our discovery that GRP78 is required for autophagy provides a new mechanism for the protective function of GRP78 in stressed cells., Most recently, GRP78 is determined to be obligatory for stress-induced autophagy, which has been implicated in cancer progression (29)., Therefore, panobinostat-mediated GRP78 acetylation could also affect endoplasmic reticulum stress-induced autophagy in ce…	1	18551133:1242, 19033462:1163, 20371724:1285, 19213965:1206, 19417161:1316, 19910472:1247, 100000373:10243
HSPA5 --+> autophagy	positive		Mechanistically, GRP78 integrated multiple cellular signaling pathways to inhibit apoptosis and stimulate prosurvival autophagy, which was dependent on TSC2/AMPK-mediated mTOR inhibition but not on beclin-1.	5	22752300:7
HSPB1 --+> autophagy	negative		Here, we report that Hsp27 protects human prostate cancer cells against proteotoxic stress induced by proteasome inhibition, and that Hsp27 silencing using siRNA or antisense (OGX-427) induced both apoptosis and autophagy through mechanisms involving reduced proteasome activity and induction of endoplasmic reticulum stress.	1	22675041:3
HSPB8 ---> autophagy	negative		Further studies revealed that HSPB8 protected MCF7 cells from tamoxifen and blocked autophagy., In cells, HSPB8 cooperates with BAG3 to stimulate autophagy in an eIF2a-dependent manner and facilitates the clearance of aggregate-prone proteins (Carra, S., Seguin, S. J., Lambert, H., and Landry, J. (2008) J. Biol. Chem. 283, 1437-1444; Carra, S., Brunsting, J. F., Lambert, H., Landry, J., and Kampi…	1	21233418:6, 20858900:1
HSPB8 ---> autophagy	positive		Further studies revealed that HSPB8 protected MCF7 cells from tamoxifen and blocked autophagy., In cells, HSPB8 cooperates with BAG3 to stimulate autophagy in an eIF2a-dependent manner and facilitates the clearance of aggregate-prone proteins (Carra, S., Seguin, S. J., Lambert, H., and Landry, J. (2008) J. Biol. Chem. 283, 1437-1444; Carra, S., Brunsting, J. F., Lambert, H., Landry, J., and Kampi…	1	21233418:6, 20858900:1
HTT --+> autophagy	positive		Deletion of the huntingtin polyglutamine stretch enhances neuronal autophagy and longevity in mice., Huntingtin expression stimulates endosomal-lysosomal activity, endosome tubulation, and autophagy., Expanded CAG repeats in exon 1 of the Huntington's disease gene stimulate dopamine-mediated striatal neuron autophagy and degeneration., Huntingtin over-expression has been seen to stimulate endosom…	14	20140187:100, 11007884:100, 16794605:1241, 18451869:1290, 17332773:1250, 11406606:100, 20067473:2010, 17704510:1229, 12815463:1391, 12934068:1193 <more data available...>
ICMT ---| autophagy	negative		Icmt inhibition by either a small molecule inhibitor termed as cysmethynil or inhibitory RNA induces marked autophagy leading to cell death.	1	20622895:1
IFITM3 --+> autophagy	positive		Interestingly, autophagy reportedly induced by IFITM3 expression is also negatively regulated by ubiquitination.	1	22511783:4
IFNG --+> autophagy	positive		Con A induces autophagy of endothelial cells and hemorrhage that is enhanced by IFN-gamma., As postulated, HIV-1 Tat protein suppressed IFN-?-induced autophagy processes, including LC3B expression., IFN-gamma induced autophagy in macrophages, and so did transfection with LRG-47, an effector of IFN-gamma required for antimycobacterial action., Furthermore, autophagy is involved in acquired immunit…	36	20547544:5, 21099673:9, 15607973:5, 16782319:3, 19070676:1, 11980920:5, 19139630:4, 20381647:3, 20592027:2, 17154048:5 <more data available...>
IGF1 ---| autophagy	negative		IGF-I treatment impairs autophagy., Insulin-like growth factor I enhances the expression of aromatase P450 by inhibiting autophagy., Growth factors (IGF-1), angiogenic factors (VEGF, IL-8), M-CSF, and matrix proteins can all prevent, in part, ARHI-induced autophagy., This IGF-I-mediated increased autophagic clearance of mutant exon1htt occurred in the presence of a stimulated class I phosphatidyl…	7	20830296:1161, 20668023:100, 19033662:1275, 19509289:1306, 16942488:1129, 19783847:1269, 100000419:10021, 100000418:10136, 100000418:10099
IGFBP3 --+> autophagy	positive		In conclusion, we have shown that IGFBP-3 stimulates autophagy and thereby promotes the survival of breast cancer cells exposed to conditions that represent the adverse microenvironments encountered by solid tumor cells in vivo.Oncogene advance online publication, 2 July 2012; doi:10.1038/onc.2012.264., IGFBP-3 binds GRP78, stimulates autophagy and promotes the survival of breast cancer cells exp…	2	22751133:8, 22751133:100
IKBKB --+> autophagy	positive		I?SR failed to suppress autophagy induced by constitutively active-I?B kinaseß or MN-NEMO (Figure 3A, C, D and F).	1	19959994:1112
IKBKG --+> autophagy	positive		I?SR failed to suppress autophagy induced by constitutively active-I?B kinaseß or MN-NEMO (Figure 3A, C, D and F)., Furthermore IKK's function in autophagy, which is independent of NF?B, is significantly enhanced without NEMO as I?B scaffold.	2	19959994:1112, 22633953:5
IL10 ---| autophagy	negative		IL-10 appears unlikely to be the sole mediator of inhibition of autophagy.	1	20661303:1352
IL13 ---| autophagy	negative		Inhibition of starvation-induced autophagy by IL-4 and IL-13 was dependent on Akt signaling, whereas the inhibition of IFN-gamma-induced autophagy was Akt independent and signal transducer and activator of transcription 6 (STAT6) dependent., Second, IL-13, which is an important Th2 cytokine, was shown to inhibit autophagy (25)., Cytokines such as interferon?, interleukin-4 and interleukin-13 have…	5	17892853:5, 17015701:1111, 21042409:1294, 11477064:1127, 21282804:1064
IL1B --+> autophagy	positive		interleukin-1ß activates AMP-activated protein kinase and autophagy. (A) Protein lysates from MCF10A cells left untreated (0) or treated with 50 ng/ml TNF, 500 ng/ml TRAIL (positive control) or 10 ng/ml interleukin-1ß for indicated times were analysed by immunoblotting for phosphorylated acetyl-CoA-carboxylase (P-acetyl-CoA-carboxylase), phosphorylated I?B and GAPDH (loading control).	1	19197243:1113
IL2 --+> autophagy	positive		B, TCR stimulation and IL-2 induced autophagy in D10 cells., In addition, target cell autophagy was enhanced by provision of interleukin -2, whereas IL-10 attenuated this effect, and cell-to-cell contact strongly enhanced lymphocyte-mediated autophagy.	2	17015701:1143, 22505650:6
IL24 --+> autophagy	positive		Class III PI3K/Beclin-1 complex was shown involved in the mda-7/IL-24-induced autophagy., Knockdown of ATG5 or Beclin1 suppressed OSU-03012 enhanced MDA-7/IL-24-induced autophagy and blocked the lethal interaction between the two agents., In glioblastoma multiforme cells of diverse genetic backgrounds, inhibition of cytoprotective cell-signaling pathways enhanced MDA-7/IL-24-induced autophagy, mi…	9	19730452:5, 20107314:3, 20179672:3, 20103619:1163, 18299661:100, 19417161:1315, 18281515:1308, 100000409:10069, 100000409:10076, 100000409:10121 <more data available...>
IL3 ---| autophagy	negative		Other growth factors such as IL-3 can inhibit autophagy., Given that autophagy can be activated following IL-3 deprivation (24), the effect of the autophagy inhibitor 3-methyladenine was examined., Actin was measured as loading control. (C) IL-3 inhibits imatinib mesylate-induced autophagy in EGFP-light chain 3-transduced 32Dcl3-p210BCR/ABL cells., Indeed, inhibition of autophagy by Short-hairpin…	7	16247501:1073, 17102131:1184, 19363292:1153, 19109422:1233, 16540650:1251, 18094039:1187, 17395690:1382
IL4 ---| autophagy	negative		Inhibition of starvation-induced autophagy by IL-4 and IL-13 was dependent on Akt signaling, whereas the inhibition of IFN-gamma-induced autophagy was Akt independent and signal transducer and activator of transcription 6 (STAT6) dependent., Therefore, IL-4 inhibits vitamin D-induced autophagy in primary human monocytes., Cytokines such as interferon?, interleukin-4 and interleukin-13 have been d…	4	17892853:5, 21149724:1092, 21042409:1294, 21282804:1064
IL6 ---| autophagy	negative		We report here that IL-6 inhibits both IFN-? and starvation induced autophagy in M. tuberculosis H37Rv infected cells.	1	22426116:2
IL6 --+> autophagy	positive		Surprisingly, CCL2 and IL-6 induced a marked up-regulation of autophagy (Fig. 3, A and B).	1	19833726:1333
IL8 ---| autophagy	negative		Growth factors (IGF-1), angiogenic factors (VEGF, IL-8), M-CSF, and matrix proteins can all prevent, in part, ARHI-induced autophagy.	1	19033662:1275
INS ---| autophagy	negative		Autophagy is normally suppressed by amino acids and insulin., Autophagy and proteolysis are also inhibited by insulin and stimulated by glucagon., We further demonstrate that insulin/TOR signaling controls autophagy in FCs and GCs., Insulin blocks the generation of biochemical intermediates for glucose production by inhibiting autophagy., Our data support the idea that insulin inhibits autophagy …	29	19758991:1, 399892:3, 21151027:5, 20813965:1, 1033139:4, 6337500:6, 21081844:6, 510512:3, 20813966:0, 1349775:7 <more data available...>
IRGM --+> autophagy	positive		In addition, Irgm1-dependent autophagy has recently been demonstrated to eliminate intracellular mycobacteria., Human immunity-related GTPase M (IRGM) is found to play an important role in defense against intracellular pathogen Mycobacterium tuberculosis in vitro by regulating autophagy., IRGM demonstrated differential affinity for the mitochondrial lipid cardiolipin, translocated to mitochondria…	21	21274449:6, 20547146:0, 21102437:2, 16888103:2, 19750224:7, 17941076:1143, 19762453:1307, 20106866:1385, 20548099:4354, 19575363:2287 <more data available...>
IRS1 ---| autophagy	negative		Overexpression of IRS-1 resulted in inhibition of basal autophagy, and reduced oxidative stress-induced autophagy and cell death., Our results suggest that overexpression of IRS-1 promotes cells growth, inhibits basal autophagy, reduces oxidative stress-induced autophagy, and diminishes oxidative stress-mediated autophagy-dependent cell death.	2	22788551:12, 22788551:15
IRS2 ---> autophagy	positive		Working model of IRS-2-mediated activation of autophagy.	1	16505167:1226
JAK3 --+> autophagy	positive		In contrast, Jak3 inhibitor VI does not inhibit Oncostatin-induced Stat3 phosphorylation at a concentration sufficient to inhibit autophagy (supplemental Fig. S4, A and B).	1	100000501:10221
JUN ---| autophagy	negative		Here, we show that the activator protein-1 proteins JunB and c-Jun, but not JunD, c-Fos, or Fra-1, inhibit autophagy., Jun proteins are starvation-regulated inhibitors of autophagy.	2	20197466:2, 100000404:10393
JUNB ---| autophagy	negative		Here, we show that the activator protein-1 proteins JunB and c-Jun, but not JunD, c-Fos, or Fra-1, inhibit autophagy.	1	20197466:2
KAT2B ---| autophagy	negative		It is increasingly recognized that acetylation also regulates autophagy; for example, increasing the cellular acetylation level by treating cells with histone deacetylase inhibitors such as TSA can promote autophagy, and knockdown of the histone acetyltransferase KAT2B/p300 induces autophagy in nutrient-rich conditions.	1	22732483:1
KDR ---| autophagy	negative		Moreover, blockade of VEGFR, CXCR4 and ß-integrin signaling restored autophagy.	1	20661303:1396
KIAA0226 ---| autophagy	negative		Collectively, these results indicate that loss of Rubicon enhances autophagy., This suggests that overexpres- sion of Rubicon may block autophagy by inhibiting autophagosome maturation. nature cell biology VOLUME 11 | NUMBER 4 | APRIL 2009 © 2009 Macmillan Publishers Limited., Characterization of the new proteins revealed that Atg14L enhances Vps34 lipid kinase activity and upregulates autophagy,…	4	100000400:10203, 100000399:10145, 100000399:10005, 100000399:10139, 22843690:7
KIAA1324 ---> autophagy	positive		Our results suggest that EIG121 is associated with the endosome–lysosome compartments and may have an important role in autophagy.	1	21072319:12
KIF5B --+> autophagy	positive		KIF5B depletion suppresses autophagy and induces nuclear accumulation of autophagosomes. (A) MCF-7-LC3-enhanced green fluorescent protein cells treated with oligofectamine or transfected with indicated siRNAs were left untreated or stimulated with rapamycin for 24 h.	1	19242560:1279
KIT ---> autophagy	negative		Thus, autophagy induction by imatinib requires KIT kinase inhibition in GIST.	1	20660757:1189
KRAS --+> autophagy	positive		RNAi experiments demonstrated that KRAS requires VMP1 to induce autophagy.	1	22535956:3
LAMP1 ---> autophagy	positive		The autophagy induced in mitotic cells was inhibited by amino acids, and the resulting autophagosomes contained proteins LC3 and Lamp1, known to be associated with autophagosomes in interphase cells., In addition to endocytosis, Rab7 and LAMP1 proteins are involved in autophagy, a process recently shown to be deregulated in tumors (5, 35-37).	2	12453151:5, 16818664:1179
LAMP2 ---| autophagy	negative		Lysosomal-associated membrane protein 2 is a documented negative regulator of autophagy.	1	100000353:10013
LAMP2 ---> autophagy	positive		These findings indicate that LAMP-2 is critical for autophagy., Lysosomal-associated membrane protein 2 is a documented negative regulator of autophagy., Thus, LAMP-2 may be involved in autophagy and lysosome biogenesis., Surface LAMP-2 has a role in cell adhesion, whilst intracellular LAMP-2 is critical for autophagy and presentation of intracellular antigens [93] ., It is well acknowledged that…	4	10972293:6, 17579214:7, 17245426:1066, 20236493:1276, 19229298:1341, 20026656:1227, 100000463:10025, 22732524:2
LCN2 --+> autophagy	positive		We observed that LCN2 deficiency significantly inhibited cell proliferation and autophagy in MEF cells.	1	21234651:3
LDL ---> autophagy	positive		Autophagy has also been shown to be triggered by oxidized LDL (low-density lipoprotein) [50]: 7-ketocholesterol, an oxysterol found in oxidized LDL, promotes protein-4-hydroxynonenal modification, vacuolization, protein ubiquitination and LC3 conversion in human VSMCs [51], indicating that the local environment surrounding smooth-muscle cells in atherosclerotic plaques could promote the intracell…	2	18052926:1264, 19213965:1195
LEP ---| autophagy	negative		Furthermore, leptin prevented the up-regulation of positive regulators of ubiquitin proteolysis (Trim63/MuRF1, Fbxo32/MAFbx, Foxo1) and autophagy (Gabarap11) induced by pair-feeding in ob/ob mice (Table S3).	1	19730740:1153
LIF ---| autophagy	negative		G-H, Suppression of autophagy by LIF in H4 (G) and HEK293 (H) cells., SRF sites are highlighted. (E) Phosphorylation of Stat3 after treatment with 50 ng/mL CLCF1. (F) Downregulation of autophagy by 50 ng/mL LIF is prevented by siRNA mediated knockdown of Stat3., Despite efficient inhibition of mTORC1 as evidenced by dephosphorylation of both ribosomal protein S6 and the S6 kinase, treatment with …	1	100000419:10023, 100000418:10134, 100000418:10099
LMNA --+> autophagy	positive		Likewise, in addition to senescence, recent data from the study of a mouse model of progeria show that the permanently farnesylated lamin A precursor leads to a chronically overactive induction of autophagy, and opens up a new area of exploration of the role of this catabolic pathway in aging (Marino et al., 2008; Vellai, 2009).	1	19387478:1158
LRP1 ---> autophagy	positive		Therefore, we propose that the cell surface receptor, LRP1, mediates vacuolating cytotoxin-induced autophagy and apoptosis., Low-density lipoprotein receptor-related protein-1 (LRP1) mediates autophagy and apoptosis caused by Helicobacter pylori VacA.	2	22822085:6, 22822085:100
LRRK2 ---| autophagy	negative		These results indicate an active role for autophagy in neurite remodeling induced by pathogenic mutation of LRRK2., Moreover, other loci, IRGM and LRRK2 involved in autophagy and implicated in clearance of intracellular bacteria have been found to be associated with Crohn's disease., In recent years, autophagy dysregulation has been implicated in toxin-injured dopaminergic neurons as well as in m…	8	18182054:7, 20011702:2, 21603187:2, 21060682:1369, 21152001:1195, 20386743:1393, 19640926:1175, 20457918:1161
MAP1B --+> autophagy	positive		Reduction of MAP1B protein using short interfering RNA attenuated DAPK-1-stimulated autophagy., Thus, its interaction with LC3 suggests brain-specific regulation of autophagy by MAP1B., MAP1B has been shown to inhibit autophagy in previous studies.45 Future investigation will clarify whether MAP1B is the sole route that links DAPK1 to autophagy., A protein-protein interaction was defined between …	4	18195017:7, 16885219:1289, 18806760:1096, 18974095:1050
MAP1LC3B --+> autophagy	positive		We show that ATF4 and LC3B play a critical role in activating autophagy and protecting cells from Bortezomib-induced cell death., Inhibition of autophagy by LC3B-knockdown protected epithelial cells from Cigarette smoke extract-induced apoptosis., To do so, we examined the protein level and distribution of Beclin 1 (Bcl2 interacting protein) and microtubule-associated protein 1 light chain 3 whic…	20	19417138:8, 18830406:8, 17936001:2, 16794605:3, 17689501:1, 18539900:1126, 16942488:1135, 20038797:1263, 19773438:1263, 20548331:1190 <more data available...>
MAP2K4 --+> autophagy	positive		Knockdown of the obligate JNK1 activators MKK4 and MKK7 (Lawler et al, 1998) also abolished autophagy induction by constitutively active-I?B kinaseß or MN-NEMO, whereas knockdown of c-Jun had no effect (Figure 4H and Supplementary Figure S8).	1	19959994:1135
MAP2K7 --+> autophagy	positive		Moreover, inhibition of MKK7 attenuated autophagy (Figure 5D) and cell death (Figure 5E), whereas inhibition of MKK4 via use of a dominant-negative form of MKK4 had no significant effects., Knockdown of the obligate JNK1 activators MKK4 and MKK7 (Lawler et al, 1998) also abolished autophagy induction by constitutively active-I?B kinaseß or MN-NEMO, whereas knockdown of c-Jun had no effect (Figure…	2	19783847:1220, 19959994:1135
MAP3K7 --+> autophagy	positive		TAK1 mediates TRAIL-induced activation of AMP-activated protein kinase and autophagy., TAK1 activates AMP-activated protein kinase-dependent cytoprotective autophagy in TRAIL-treated epithelial cells ., Herrero-Martin et al 2009 concluded that TAK1 induces cytoprotective autophagy in TRAIL-treated breast epithelial cells., This is accomplished by the LKB1-mediated activation of AMP-activated prot…	12	19197243:1090, 19008922:1453, 20062539:1235, 17612585:1082, 100000471:10224, 100000458:10359, 100000414:10395, 100000404:10623, 100000388:10066, 100000412:10160
MAPK1 --+> autophagy	positive		Depletion of ERK partially inhibited autophagy, whereas specific inhibition on MEK completely inhibited autophagy., A prior human tissue study further supports a role for ERK/MAPK-regulated autophagy in Parkinson's and Lewy body diseases., In addition, ERK1/2 activity was significantly increased by 60%, and was determined to be necessary for B-group soyasaponin-induced autophagy., Inhibition of c…	29	19520853:3, 17622797:7, 16113053:6, 18850067:4, 20603834:8, 20558270:9, 20927132:5, 20371669:10, 16818664:1263, 19139269:1387 <more data available...>
MAPK14 ---> autophagy	negative		The inhibition of p38 MAPK or nitric oxide synthase by pharmacological inhibitors also reduced autophagy., The activation of p38 MAPK by GFAP accumulation is responsible for mTOR inactivation and the induction of autophagy., The activation of p38 MAPK by GFAP accumulation is in part responsible for the down-regulation of phosphorylated-mTOR and the subsequent activation of autophagy., We recently…	9	19098111:8, 18414043:2, 18276609:6, 20169663:4, 20560977:4, 19343039:4, 19893488:6, 16321140:10, 19786835:3, 20574924:4 <more data available...>
MAPK14 --+> autophagy	positive		MAPK14/p38a confers irinotecan resistance to TP53-defective cells by inducing survival autophagy.	5	22647487:100
MAPK3 --+> autophagy	positive		In addition, ERK1/2 activity was significantly increased by 60%, and was determined to be necessary for B-group soyasaponin-induced autophagy., Erk1/2 and GAIP Are Engaged in a Signaling Pathway That Controls Autophagy in HT-29 Cells., Furthermore, we observed Arginine deiminase-PEG20-induced ERK1/2 activation, which has been shown to regulate autophagy under a variety of stimuli ( 32, 38)., Acti…	10	16113053:6, 10993892:1166, 19147587:1320, 16740722:1265, 16247498:1126, 16609004:1054, 16415355:1302, 22673740:2
MAPK8 --+> autophagy	positive		The inhibition of JNK abrogates the PEA-15-mediated increase in autophagy., Induction of autophagy in T cells requires JNK and the class III PI3K., JNK inhibition or p62 knockdown prevented resveratrol-mediated autophagy and antileukemic effects., In addition, inhibition of JNK activity by SP600125 could inhibit autophagy induction by ceramide., p53 and JNK are two apoptosis-regulatory factors fr…	42	20452983:8, 17015701:5, 20103647:3, 19060920:10, 19949306:0, 18769111:5, 20368806:8, 20888798:6, 17620365:6, 19026988:3 <more data available...>
MAPK9 --+> autophagy	positive		JNK2 was also reported to induce autophagy via activation of the lysosome.12 In this study, however, alteration in phosphorylation of c-Jun N-terminal kinase 1/2 by the treatment with imatinib was not apparent.	1	100000390:10194
MAPT ---> autophagy	negative		In addition, we found that an excess of tau protein, as a HDAC6 inhibitor, prevents induction of autophagy by inhibiting proteasome function., In contrast, diminished tau expression in mice or cells possessing functional NPC1 is not sufficient to alter basal autophagy.	2	19457097:4, 19074461:1151
MCL1 ---> autophagy	negative		Our results define a pathway whereby MCL-1 has a key role in determining cell fate, by coordinately regulating apoptosis and autophagy., Moreover, Bcl-XL (but not Bcl-XL G138A), Bcl-2 and Mcl-1 all inhibited the induction of autophagy by Beclin-1 (Figure 5E).	1	21139567:6, 17446862:1140
MCOLN1 --+> autophagy	positive		Overexpression of MCOLN1 increases autophagy. (A) NRK cells were transfected with GFP-LC3 for 24 h., We hypothesize that impaired lysosomal function in MLIV affects autophagy of mitochondria, which leads to accumulation of effete mitochondria that cannot effectively buffer cytoplasmic Ca2+., Dominant-negative TRPML1 channels inhibit starvation-induced autophagy Having established that gain-of-fun…	3	18550655:1219, 17056595:1076, 20736310:1197
MCOLN3 --+> autophagy	positive		In this study, we report that TRPML3 is a prominent regulator of endocytosis, membrane trafficking and autophagy., TRPML3 appears to play roles in the regulation of endocytosis and autophagy that correspond with localization of the protein to the cell surface and early endosomes under basal conditions, and autophagosome localization under stress conditions (Kim et al., 2009[Go]; Martina et al., 2…	2	19522758:2, 20736310:1055
MDH2 ---| autophagy	negative		Autophagy is induced normally in Med24 and Mdh2 mutant salivary glands.	1	20063412:1208
microtubule --+> autophagy	positive		Our results show that the dynamics of microtubules and tubulin post-translational modifications play a major role in the regulation of starvation-induced autophagy., So far, there is no evidence showing that microtubules play a role in the autophagy in yeast., Taken together, these results indicate that microtubule disruption reduces autophagosome formation without affecting the normal duration o…	11	20484055:7, 10525546:1153, 16963441:1330, 19074461:1064, 16192271:1081, 20548331:1159, 17332773:1077, 16885219:1433, 100000469:10126, 100000416:10130
MIR106B ---> autophagy	negative		Altogether, our data demonstrated that miR-20a and miR-106b regulated autophagy induced by leucine deprivation in C2C12 cells via targeting ULK1., MiR-20a and miR-106b negatively regulate autophagy induced by leucine deprivation via suppression of ULK1 expression in C2C12 myoblasts.	2	22781751:10, 22781751:100
MIR199A1 ---| autophagy	negative		Cisplatin-induced downregulation of miR-199a-5p increases drug resistance by activating autophagy in HCC cell.	1	22713463:100
MIR20A ---> autophagy	negative		Altogether, our data demonstrated that miR-20a and miR-106b regulated autophagy induced by leucine deprivation in C2C12 cells via targeting ULK1., MiR-20a and miR-106b negatively regulate autophagy induced by leucine deprivation via suppression of ULK1 expression in C2C12 myoblasts.	2	22781751:10, 22781751:100
MIR375 ---| autophagy	negative		Up-regulating miR-375 or down-regulating ATG7 inhibited mitochondrial autophagy of hepatocellular carcinoma cells, reduced the elimination of damaged mitochondria under hypoxia, increased release of mitochondrial apoptotic proteins, and reduced viability of hepatocellular carcinoma cells., The ability of miR-375 to inhibit autophagy was independent of its ability to regulate 3'-phosphoinositide-d…	3	22504094:7, 22504094:6, 22504094:8
MLH1 ---> autophagy	positive		MLH1 is required for initiating induction of 6-thioguanine-induced autophagy in HCT116 (MLH1+, mismatch repair+) cells., More recently, MLH1 has been shown by Kinsella and co-workers to be important for signalling autophagy and inhibiting apoptosis in response to 6-thioguanine, a pathway that also requires p53 (Zeng et al, 2007).	2	17317843:1119, 19623177:1062
MSH2 ---> autophagy	positive		MSH2 is required for initiating induction of 6-thioguanine-induced autophagy in HEC59 (mismatch repair+ HEC59/2-4, mismatch repair+) cells.	1	17317843:1148
MTDH --+> autophagy	positive		AEG-1 induces noncanonical autophagy involving an increase in expression of ATG5.	1	21127263:3
MTMR14 ---| autophagy	negative		MTMR14 and MTMR3 inhibit autophagy by dephosphorylating phosphatidylinositol 3-phosphate involved in autophagosome formation.	1	100000422:10142
MTMR3 ---| autophagy	negative		Figure S2: Overexpression of MTMR3, but not other MTMs, impairs autophagy., These data demonstrate that MTMR3 directly suppresses the initiation of autophagy under nutrient-rich conditions., MTMR14 and MTMR3 inhibit autophagy by dephosphorylating phosphatidylinositol 3-phosphate involved in autophagosome formation., However, we observed that autophagy was induced by MTMR3 depletion, but this was …	2	100000451:10238, 100000451:10082, 100000422:10142, 100000451:10152
MTMR8 ---| autophagy	negative		Consequentially, the MTMR6/R9 complex serves to inhibit stress-induced apoptosis and the MTMR8/R9 complex inhibits autophagy.	1	22647598:8
MTOR ---| autophagy	negative		However, mTOR inhibition had similar effects on the induction of autophagy in the two groups., Together, our results provide evidence that TOR is a negative regulator of autophagy in plants., In contrast, mTOR is inhibited in nutrient-poor conditions, leading to the induction of autophagy., TOR inhibition elicits autophagy, the large-scale recycling of cytoplasmic macromolecules and organelles., …	137	21081147:5, 20686696:8, 21460804:1, 18282106:1, 18703865:3, 16963469:6, 14560952:2, 18381446:2, 20103647:5, 21151027:5 <more data available...>
MYC ---| autophagy	negative		These results suggest that the autophagy caused by c-myc is not due to the apoptosis or tumorigenesis induced by c-myc., Taken together, our findings suggest that MYC expression abrogates sensitivity to rapamycin through increased expression of 4EBP1 and reduced autophagy., The involvement of DAPk in c-Myc-induced autophagy needs to be tested., MYC is depicted to activate a small mitochondrial is…	2	12951440:9, 19773438:7, 15077152:1361, 18097478:1062, 18254728:1227
MYC --+> autophagy	positive		Tsuneoka, M. et al. c-myc induces autophagy in rat 3Y1 fibroblast cells.	4	100000331:10743
MYD88 --+> autophagy	positive		Induction of autophagy via TLR7 depended on MyD88 expression., MyD88 and TNFR-associated factor 6, key signaling molecules that mediate TLR activation, played an essential role in the induction of autophagy and p62 expression., Here, we demonstrate that not only TLR4, but also other Toll-like receptors family members induce autophagy in macrophages, which is inhibited by MyD88, Trif, or Beclin 1 …	9	18337753:5, 21160040:4, 18772134:2, 19575363:2051, 19444282:1254, 19639558:1527, 100000373:10325
myosin II ---> autophagy	positive		In mammalian cells, we found that the Spaghetti-squash activator mammalian homologue zipper-interacting protein kinase (ZIPK) and myosin II had a critical role in the regulation of starvation-induced autophagy and mammalian Atg9 trafficking when cells were deprived of nutrients., Moreover, inhibition of myosin II suppressed starvation-induced autophagy, as did depletion of ZIPk.	2	21169990:7, 21326172:1040
NAMPT ---| autophagy	negative		Since Nampt positively regulates the ATP level through NAD + synthesis, we initially hypothesized that downregulation of Nampt induces autophagy in order to overcome the energy deficiency.	1	100000376:10013
NAMPT --+> autophagy	positive		Activation of autophagy by Nampt improves clearance of damaged mitochondria and reduces oxidative stress., Since suppression of autophagy by Nampt downregulation is reversed by exogenously applied NAD +, autophagy must be regulated by an NAD + dependent mechanism., Thus, although several ATP-dependent steps, including autophagic sequestration, are involved in autophagy, it is unlikely that mild d…	2	100000376:10032, 100000376:10021, 100000376:10044
NBR1 --+> autophagy	positive		Another function of Atg8 homologues is as an adapter for selective autophagy because, for example, p62/SQSTM1 (referred to as p62 hereafter) and NBR1 directly interact with both Atg8 homologues and polyubiquitin and thereby facilitate the clearance of polyubiquitinated proteins by autophagy in mammalian cells (Komatsu et al., 2007; Pankiv et al., 2007; Ichimura et al., 2008; Kirkin et al., 2009).	2	100000502:10016
NFE2L2 --+> autophagy	negative		This indicates that this mechanism of Nrf2 activation is dominant over the canonical reactive oxygen species-mediated activation of Nrf2 in autophagy deficiency., Knockdown of Nrf2 increases autophagy and cell cycle arrest but not apoptosis by Mitoquinone.	3	20421418:1318, 100000426:10326
NGF ---| autophagy	negative		Autophagy and death of Purkinje neurons were inhibited by nerve growth factor (NGF) and were activated by NGF-neutralizing antibodies.	1	15140920:4
NGFR --+> autophagy	positive		These results suggest that p75ntr is required for Purkinje neuron survival in the presence of trophic support; however, during trophic factor withdrawal, p75ntr contributes to Purkinje neuron autophagy and death.	1	15140920:7
NLRC4 ---| autophagy	negative		Notably, infection of macrophages with Shigella induced autophagy, which was dramatically increased by the absence of caspase-1 or Ipaf, but not ASC.	2	17932464:3, 17696608:4
NLRX1 --+> autophagy	positive		Using Nlrx1(-/-) cells, we confirmed that NLRX1 attenuated IFN-I production, but additionally promoted autophagy during viral infection.	1	22749352:2
N-methyl-D-aspartate selective glutamate receptor ---> autophagy	positive		These results indicate that neuronal stimulation induces NMDA receptor-dependent autophagy through PI3K-Akt-mTOR pathway inhibition, which may function in AMPA receptor degradation, thus suggesting autophagy as a contributor to NMDA receptor-dependent synaptic plasticity and brain functions.	1	22836274:9
NOD1 ---> autophagy	positive		Nod1 and Nod2 direct autophagy by recruiting ATG16L1 to the plasma membrane at the site of bacterial entry., Travassos LH, Carneiro LA, Ramjeet M, Hussey S, Kim YG, et al. (2010) Nod1 and Nod2 direct autophagy by recruiting ATG16L1 to the plasma membrane at the site of bacterial entry.	6	19898471:100, 20548099:4604, 20089931:2545, 20157329:1087, 21209938:1381, 100000404:10540
NOD2 --+> autophagy	positive		Crohn's disease-predominant associations include NOD2 and genes that regulate autophagy., During the early events of host-pathogen interaction identified genes are involved in pattern recognition receptors, and mycobacterial uptake (TLRs, NOD2 and MRC1), which modulate autophagy., Very recent results have just reinforced this hypothesis by demonstrating that Nod2 wild-type (unlike Nod2 variants) …	13	21530736:5, 21585261:2, 20643110:4, 19966812:3, 20212355:100, 19898471:100, 20548099:4604, 20089931:2545, 20157329:1084, 21209938:1381 <more data available...>
NPC1 ---| autophagy	negative		NPC1 deficiency increases basal autophagy., Prior work established that NPC1 deficiency increases basal autophagy (40) and that transport along microtubules is required for autophagic protein degradation (41,42).	2	17468177:1056, 19074461:1108
NPEPPS --+> autophagy	positive		Puromycin-sensitive aminopeptidase enhances autophagy.	1	20829225:1203
NQO1 ---> autophagy	negative		NQO1 plays an essential role in regulating autophagy and cell cycle arrest but not apoptosis after Mitoquinone treatment.	1	100000426:10359
NUPR1 ---| autophagy	negative		Nupr1 inhibits dysfunctional autophagy in cardiac cells by driving the STRESS PROTEINS AND CANCER 1441 Fig. 2., Therefore, Nupr1 may either induce or repress autophagy, leading in both cases to apoptosis, the key elements deciding of the fate of Nupr1 effect on autophagy being its target genes (ATF4, CHOP, and TRB3 or bnip3, respectively; Carracedo et al., 2006b; Kong et al., 2010).	2	100000503:10082, 100000503:10143
NUPR1 --+> autophagy	positive		Therefore, Nupr1 may either induce or repress autophagy, leading in both cases to apoptosis, the key elements deciding of the fate of Nupr1 effect on autophagy being its target genes (ATF4, CHOP, and TRB3 or bnip3, respectively; Carracedo et al., 2006b; Kong et al., 2010).	1	100000503:10143
OLR1 ---> autophagy	positive		The LOX-1-dependent autophagy represents an alternate form of programmed cell death., In response to oxLDL treatment, the fibroblast-like CK(-) cells upregulated LOX-1 and exhibited reparative autophagy, which could be blocked with anti-LOX-1 antibody.	2	16690797:9, 19730000:4
OPA1 ---| autophagy	negative		Pulse chase and arrest of autophagy at the pre-proteolysis stage reveal that before autophagy mitochondria lose delta psi(m) and OPA1, and that overexpression of OPA1 decreases mitochondrial autophagy., For example, overexpression of the fusion factor Opa1 decreases mitochondrial autophagy (Twig et al., 2008a).	2	18200046:6, 19451193:1338
oxidized LDL --+> autophagy	positive		Oxidized low-density lipoprotein induces apoptosis or autophagy in dependence on the cell type., OxLDLs also trigger the activation of autophagy, as assessed by LC3 processing and Beclin-1 expression., Previous studies found that autophagy is involved in degrading oxidized proteins under oxidative stress conditions in Arabidopsis thaliana, while Oxidized low-density lipoprotein can activate autop…	7	20692253:0, 21113143:6, 20223224:3, 19942609:1301, 19213965:1201, 19729414:1208, 18052926:1264
P2RX7 --+> autophagy	positive		Confocal analysis further confirmed that pharmacological inhibition of autophagy by wortmannin or pre-treatment of macrophages with anti-P2X7 antibody blocked ATP-induced phago-lysosomal fusion.	1	18627610:6
PACRG ---> autophagy	positive		Parkin Co-Regulated Gene is involved in aggresome formation and autophagy in response to proteasomal impairment.	1	22652456:100
PARK2 --+> autophagy	positive		Parkin is selectively recruited from the cytosol to damaged mitochondria to trigger their autophagy., Parkin, an E3 ubiquitin ligase that is mutated in monogenic forms of Parkinson's disease, was recently found to induce selective autophagy of damaged mitochondria., Although Parkin is primarily cytosolic, we have found that Parkin is selectively recruited to dysfunctional mitochondria with low me…	32	20126261:1, 21173115:2, 19377297:1, 19029340:5, 19815012:10, 20061621:5, 20385539:7, 21603187:2, 20889974:100, 20200476:100 <more data available...>
PARK7 --+> autophagy	positive		Our findings suggest that DJ-1 regulates autophagy in a JNK-dependent manner., Finally, we show that DJ-1 deficiency leads to altered autophagy in murine and human cells., We show that loss of DJ-1 leads to impaired autophagy and accumulation of dysfunctional mitochondria that under physiological conditions would be compensated via lysosomal clearance., In recent years, autophagy dysregulation ha…	4	20510502:4, 20639397:8, 20186336:6, 21603187:2
PARP1 ---> autophagy	negative		Furthermore, PARP-1-mediated autophagy plays a cytoprotective role in H(2)O(2)-induced necrotic cell death as suppression of autophagy greatly sensitizes H2O2- induced cell death., These data suggest that the SIRT1-PARP-1 axis plays a critical role in the regulation of Cigarette smoke-induced autophagy and have important implications in understanding the mechanisms of Cigarette smoke-induced cell…	1	19139632:4, 20493163:8, 19001878:100, 18974775:1091, 16702227:1278, 19571039:1358, 17505006:1311, 100000490:10535, 100000373:10850, 22525338:100
PARP1 ---> autophagy	positive		Furthermore, PARP-1-mediated autophagy plays a cytoprotective role in H(2)O(2)-induced necrotic cell death as suppression of autophagy greatly sensitizes H2O2- induced cell death., These data suggest that the SIRT1-PARP-1 axis plays a critical role in the regulation of Cigarette smoke-induced autophagy and have important implications in understanding the mechanisms of Cigarette smoke-induced cell…	6	19139632:4, 20493163:8, 19001878:100, 18974775:1091, 16702227:1278, 19571039:1358, 17505006:1311, 100000490:10535, 100000373:10850, 22525338:100
PDGFRB --+> autophagy	positive		Expression of PDGFRbeta and FLT3 were essential for high dose single agent sorafenib treatment to promote autophagy.	1	18787411:7
PDPK1 ---| autophagy	negative		Accordingly, PI3 kinase (class I), PDK1, Rheb and (m)TOR suppress autophagy and PTEN and TSC1/TSC2 induce autophagy.	1	16247501:1071
PEA15 --+> autophagy	positive		Inhibition of the ERK1/2 pathway decreased PEA-15-induced autophagy., The inhibition of JNK abrogates the PEA-15-mediated increase in autophagy., TGF-beta1 causes transcriptional upregulation of the autophagy-promoting gene PED/PEA-15, which in turn is capable to induce atrophic responses in skeletal muscle in vivo., Here, we show that expression of the autophagy-promoting protein phosphoprotein …	3	19010903:6, 20452983:8, 22281705:9, 22281705:1, 22281705:100
PGLYRP1 --+> autophagy	positive		Recognition of intracellular bacteria and induction of autophagy by PGRP-LE.	1	20089584:1125
PIK3C3 --+> autophagy	positive		Vps34, the sole PtdIns 3-kinase in yeast, is essential for autophagy., Autophagy depends on the activity of phosphoinositide-3 kinase class III to generate PI(3)P., Phosphoinositide 3 kinase Class III (PIK3C3) or VPS34-Beclin 1 complex plays a key role in the autophagy-lysosome pathway., Vps34 controls both autophagy and amino acid signalling to mTOR (mammalian target of rapamycin) and its downst…	55	18533003:0, 17618624:0, 20846953:0, 17956340:5, 20513426:2, 19713971:6, 18769150:6, 20339072:1, 21059846:6, 18957027:0 <more data available...>
PIK3CB --+> autophagy	positive		Here we show that the class IA p110-ß catalytic subunit is a positive regulator of autophagy.	1	21059846:4
PIK3CD ---| autophagy	negative		Interestingly, inhibition of p110delta potently induced autophagy.	1	20505158:5
PIK3R4 --+> autophagy	positive		The protein-kinase activity of Vps15, a regulatory subunit of the PtdIns 3-kinase complex, is also required for efficient autophagy., Rather, it associates with the autophagy-promoting Vps34-Vps15-Beclin 1-Atg14L complex and facilitates the generation of cellular phosphatidylinositol 3-phosphate., Studies in yeast have shown that the PI 3-kinase Vps34 and its regulatory protein kinase Vps15 are i…	6	18533003:2, 21059846:6, 18326940:1, 18215151:1248, 21311563:1092, 16079180:1056
PINK1 ---> autophagy	negative		But the precise mechanism of autophagy induced by loss of PINK1 is unclear., Thus, PINK1 mutations abrogate autophagy of impaired mitochondria upstream of Parkin., Moreover, stable or transient overexpression of wild-type PINK1 increased mitochondrial interconnectivity and suppressed toxin-induced autophagy/mitophagy., We also demonstrate that PINK1 significantly enhances basal and starvation-ind…	9	21262209:3, 20798600:7, 19279012:4, 20057503:6, 21603187:2, 20200476:100, 21151574:1362, 20126262:1106, 20126261:1249
PINK1 --+> autophagy	positive		The Parkinsonassociated protein PINK1 interacts with Beclin 1 and promotes autophagy.	1	100000482:10383, 100000481:10383
PLCE1 --+> autophagy	positive		However, the mechanism by which caMP-epac-PLC-e-IP3 and Ca2+-calpain-gsa pathways trehalose treatment induces autophagy remains to be elucidated.	1	100000432:10173
PLD1 ---| autophagy	negative		PLD1 overexpression inhibits sphingosine 1-phosphate-induced autophagy and relieves the sphingosine kinase 1 inhibition of mTOR signaling.	1	16415355:1281
PLG --+> autophagy	positive		Kringle 5 of human plasminogen, an angiogenesis inhibitor, induces both autophagy and apoptotic death in endothelial cells.	2	17272502:100, 19325568:1328
PML ---> autophagy	positive		In this model, induction of autophagy by dexamethasone is dependent on increased expression of promyelocytic leukemia protein, leading to inactivation of Akt.	1	100000412:10090
PNPLA8 ---> autophagy	negative		Genetic ablation of calcium-independent phospholipase A2{gamma} leads to alterations in hippocampal cardiolipin content and molecular species distribution, mitochondrial degeneration, autophagy, and cognitive dysfunction.	1	19840936:100
PPARG --+> autophagy	negative		We conclude that disruption of PPARgamma signaling results in autophagy and oxidative stress during mouse prostatic intraepithelial neoplasia pathogenesis., In summary, our data shows a specific induction of autophagy by PPAR gamma activation in breast cancer cells providing an understanding of distinct roles of PPAR gamma in tumorigenesis.	1	19834493:11, 19563910:9
PPARG --+> autophagy	positive		We conclude that disruption of PPARgamma signaling results in autophagy and oxidative stress during mouse prostatic intraepithelial neoplasia pathogenesis., In summary, our data shows a specific induction of autophagy by PPAR gamma activation in breast cancer cells providing an understanding of distinct roles of PPAR gamma in tumorigenesis.	1	19834493:11, 19563910:9
PPARGC1A --+> autophagy	positive		In our system PGC-1a clearly induced autophagy in both control and KO mice., In skeletal muscle, PGC-1a can also prevent muscle wasting by regulating autophagy (7) and stabilization of the neuromuscular junction program (8) in the context of muscle atrophy during disease.	2	21179212:1314, 19918075:1043
PPP1R15A --+> autophagy	positive		We concluded that starvation-induced Gadd34 suppresses mTOR and, thereby, induces autophagy.	1	21439266:6
PPP2R1A ---> autophagy	negative		Here, we demonstrate that the rapamycin-induced autophagy is dependent on protein phosphatase (PP) 2A activity and rifampicin inhibits the activity of PP2A by reducing expressions of PP2A subunits A and C., RIP2 both sends a positive autophagy signal through activation of p38 MAPK and relieves repression of autophagy mediated by the phosphatase PP2A.	2	18608530:2, 22665475:10
PRCP ---> autophagy	positive		Prolylcarboxypeptidase regulates proliferation, autophagy, and resistance to 4-hydroxytamoxifen-induced cytotoxicity in estrogen receptor-positive breast cancer cells.	1	21087932:100
PREB ---> autophagy	positive		Recently, Ishihara et al. (29) reported that the cytoplasm to vacuole targeting pathway is operative and autophagy blocked during nitrogen deprivation in a sec12 mutant., Here, we reveal that the dynamic Atg9 sorting from mitochondria is impaired when the morphology of this organelle is altered through mutations such as sec12 and vps52? that have previously been shown to block both the cytoplasm-…	3	12446664:1185, 16787937:1061, 15004240:1058
PRKAA1 ---> autophagy	positive		Furthermore, the data presented above provide the first genetic evidence that endogenous AMP-activated protein kinase, and more precisely AMP-activated protein kinasea1, is an essential mediator of autophagy in mammalian cells., Furthermore, the data presented above provide the first genetic evidence that endogenous AMP-activated protein kinase, and more precisely AMPKa1, is an essential mediator…	1	19197243:1084, 100000388:10047, 100000388:10045
PRKCD ---| autophagy	negative		Together with a recent report showing that siRNA-mediated depletion of PKC delta and epsilon induces autophagy,22 these data suggest that protein kinase C family members can act as negative regulators of autophagy.	3	100000375:10094
PRKCD ---> autophagy	positive		Based on these results, we propose a model for understanding the protein kinase C delta-dependent crosstalk mechanisms between autophagy and apoptosis, both induced by hypoxic stress., The importance of PKCdelta in hypoxic stress-induced adaptive responses is further supported by our findings that inhibition of PKCdelta-facilitated autophagy by 3-methyladenine or Atg5 knock-out renders a greater …	2	19098423:7, 18836180:7, 17507797:100, 17374730:1154, 18356160:1208
PRKCQ ---> autophagy	positive		Protein kinase Ctheta is required for autophagy in response to stress in the endoplasmic reticulum., In addition, a very recent report suggests that endoplasmic reticulum stress-activated autophagy involves PKC?, but not PKCd, phosphorylation (49)., Protein kinase C? is required for autophagy in response to stress in the endoplasmic reticulum.	5	18356160:100, 18836180:1408, 100000430:10273, 100000373:10982, 100000418:10322
PRKDC ---| autophagy	negative		In this study, we found that specific inhibition of DNA-PKcs radiosensitized glioma-initiating cells by inducing autophagy., Specific inhibition of DNA-PKcs in glioma-initiating cells induced autophagy and radiosensitized the cells., Inhibition of the DNA-dependent protein kinase catalytic subunit radiosensitizes malignant glioma cells by inducing autophagy., The specific inhibition of DNA-PKcs m…	4	100000468:10113, 100000468:10011, 100000359:10410, 100000468:10041, 100000468:10128, 100000468:10101, 100000468:10192, 100000468:10084
PRND ---> autophagy	positive		Our previous and present data indicate that Dpl triggers autophagy and apoptosis in NP(0/0) PCs.	1	19055638:5
PRODH --+> autophagy	positive		Using proline oxidase-expressing cell model, we established that single proline oxidase overexpression was sufficient to activate autophagy.	1	19942609:6
PSEN1 ---> autophagy	positive		PS1 +/? neurons were treated with 100 nM staurosporine for 48 h to induce autophagy., Lysosomal proteolysis and autophagy require presenilin 1 and are disrupted by Alzheimer-related PS1 mutations., J Bacteriol 182: 2125-2133 Lee JH, Yu WH, Kumar A, Lee S, Mohan PS, Peterhoff CM, Wolfe DM, Martinez-Vicente M, Massey AC, Sovak G, Uchiyama Y, Westaway D, Cuervo AM, Nixon RA (2010) Lysosomal proteoly…	2	15123735:1141, 20541250:100, 100000493:10331
PTEN --+> autophagy	positive		Tumor suppressors such as Beclin 1, PTEN and p53 also play an important role in autophagy induction., Similarly, several tumor suppressor proteins (such as BH3-only proteins; death-associated protein kinase-1, DAPK1; the phosphatase that antagonizes PI3K, PTEN; tuberous sclerosic complex 1 and 2, TSC1 and TSC2; as well as LKB1/STK11) induce autophagy, meaning that their loss reduces autophagy., I…	11	16874083:8, 18806760:1, 14657337:1179, 21233418:1202, 19903843:1292, 11477064:1167, 17616688:1387, 19474291:1060, 15742333:1190, 15064741:1157 <more data available...>
PTH --+> autophagy	positive		Stimulation of cellular autophagy by parathyroid hormone and cyclic adenosine 3',5': monophosphate in isolated tubular fragments from the rat's kidney cortex.	1	170735:100
PTK6 ---| autophagy	negative		Interestingly, Harvey et al. recently reported that downregulation of PTK6 in the matrix-deprived T47-D breast cancer cells induces autophagy, but not apoptosis [31]; however, they did not assess whether autophagy was responsible for cell death.	1	20668531:1368
PTPN2 ---> autophagy	positive		We show that PTPN2 regulates autophagy in human intestinal epithelial cells and primary colonic lamina propria fibroblasts ., Knockdown of PTPN2 causes impaired autophagosome formation and dysfunctional autophagy resulted in increased levels of intracellular Listeria monocytogenes and elevated intestinal epithelial cells apoptosis in response to tumor necrosis factor (TNF) and interferon gamma (I…	1	21987459:2, 21987459:6
RAB1A --+> autophagy	positive		Overexpression of Rab1 enhanced antibacterial autophagy., Consistent with the observation that a Ypt1 GEF is directed to the phagophore assembly site, we find that Ypt1 is essential for autophagy., Inhibition of autophagy by a-synuclein overexpression or Rab1a knockdown causes mislocalization of the autophagy protein, Atg9, and decreases omegasome formation., These authors also found that Rab1 ac…	5	20980813:5, 20375281:6, 20855506:5, 100000487:10112
RAB23 ---> autophagy	positive		The small GTPases Rab9A and Rab23 function at distinct steps in autophagy during Group A Streptococcus infection.	1	22452336:100
RAB7A ---> autophagy	positive		Taken together the results indicate that a functional Rab7 is important for the normal progression of autophagy., Overexpression of Rab7 suppresses light-dependent retinal degeneration in autophagy deficient flies., Evidence was presented showing that members of the Rab family of GTPases, such as Rab24 and Rab7, are involved in autophagy., The Rab7-dependent process of autophagy is an important m…	3	15138286:9, 20702701:1425, 16052234:1083, 19386765:1332, 16818664:1179, 19458266:1164, 20375062:1058
RAB9A ---> autophagy	positive		The small GTPases Rab9A and Rab23 function at distinct steps in autophagy during Group A Streptococcus infection.	1	22452336:100
RAC1 --+> autophagy	positive		Moreover, inhibition of Rac1 with ectopic expression of RacN17 (MFG-HA-RacN17), a dominant-negative Rac1, or with small interfering RNA targeting of Rac1 clearly attenuated oncogenic H-ras-induced Atg5 expression (Figure 6A), autophagy (Figure 6B) and cell death (Figure 6C).	1	19783847:1240
RAF1 ---> autophagy	positive		Subsequently, the oridonin-induced autophagy was also suppressed by Raf-1 or JNK inhibition accompanied by the increase of apoptosis, but it was not affected by ERK or p38 inhibition., For Glioblastoma multiformes, combined PI3K/AKT and Raf-MEK-ERK inhibition might be required to shutdown mTORC1 signalling and promote apoptosis, autophagy and prevent cell growth., In contrast to phosphatidylinosi…	3	19026988:3, 20515495:1138, 100000373:10211
RAP2B ---| autophagy	negative		Epac then activates Rap2B, which inhibits autophagy by activating phospholipase Ce (PLCe), resulting in the production of IP3, which mediates the release of Ca2+ from endoplasmic reticulum stores.	1	19461070:1110
RB1 ---| autophagy	negative		Our findings indicate that retinoblastoma protein induces autophagy by repressing E2F1 activity., These results demonstrate that pRb is required to inhibit apoptosis in myoblasts and autophagy in myotubes but not to activate the differentiation program, and they also reveal a novel link between pRb and cell metabolism., Loss of the retinoblastoma tumor-suppressor protein de-represses the HIF-1a t…	2	20807803:7, 20937698:5, 19706824:1120
RB1 ---| autophagy	positive		Our findings indicate that retinoblastoma protein induces autophagy by repressing E2F1 activity., These results demonstrate that pRb is required to inhibit apoptosis in myoblasts and autophagy in myotubes but not to activate the differentiation program, and they also reveal a novel link between pRb and cell metabolism., Loss of the retinoblastoma tumor-suppressor protein de-represses the HIF-1a t…	1	20807803:7, 20937698:5, 19706824:1120
RB1CC1 ---> autophagy	positive		However, it remains unknown whether mammalian FIP200 regulates autophagy in vivo., These results suggest that FIP200 is a novel mammalian autophagy factor that functions together with UNC-51-like kinases., ULK1.ATG13.FIP200 complex mediates mTOR signaling and is essential for autophagy., The phosphorylation of Atg13 and FIP200 by ULK1 is an important step in triggering autophagy., We suggest that…	10	19940130:1, 18443221:8, 20548099:3349, 19258318:100, 20089931:1071, 20614030:1215, 20548331:1355, 21203526:1164, 21088496:100, 20147746:1108 <more data available...>
RELA ---> autophagy	positive		We unveiled novel p65/RelA consensus sites in the promoter of the beclin 1 gene and demonstrate that p65/RelA positively modulates canonical autophagy in various human cell lines both under basal conditions and upon induction by ceramide., p65/RelA modulates BECN1 transcription and autophagy., The authors have shown that p65/RelA, a member of the NF-?B family, up-regulates the expression of Becli…	3	19458474:0, 19289499:100, 20548331:1263
RGS16 --+> autophagy	positive		This domain of AGS3 is responsible for it's binding of Gai3 and for its autophagy-stimulating activity.37 Fasting leads to marked induction of hepatic regulator of G signaling 16 gene expression38 and is a known stimulus of autophagic activity.	1	18617899:1109
RGS19 ---> autophagy	positive		GAIP, which enhances the intrinsic GTPase-activating protein activity of the Galphai3 protein, stimulates autophagy by favoring the GDP-bound form of Galphai3., This is consistent with findings of Ogier-Denis et al. (47) who observed that induction of autophagy was dependent upon stimulation of ERK1/2 and subsequent activation of GAIP through phosphorylation of ser151.	2	15488168:3, 16113053:1265
RHEB ---| autophagy	negative		Rheb controls misfolded protein metabolism by inhibiting aggresome formation and autophagy., As expected, the mTORC1 activator Ras homolog enriched in brain constitutively blocked autophagy in human cells.	2	100000016:10309, 100000010:10323
RICTOR ---> autophagy	negative		Furthermore, treatment with Rictor siRNA attenuated the resveratrol-induced autophagy., Silencing of rictor also evokes autophagy, at a level 55% of that induced by raptor silencing and enhancement of differentiation is proportional.	1	19959541:9, 20935515:4
RICTOR ---> autophagy	positive		Furthermore, treatment with Rictor siRNA attenuated the resveratrol-induced autophagy., Silencing of rictor also evokes autophagy, at a level 55% of that induced by raptor silencing and enhancement of differentiation is proportional.	1	19959541:9, 20935515:4
RIPK1 --+> autophagy	positive		Since Nec-1 was shown to block necroptosis and autophagy induced directly by RIPK1 activity (45), we hypothesize that RIPK1 may influence autophagic signaling 1.	4	100000371:10157
RIPK2 --+> autophagy	positive		RIPK2 activates apoptosis and autophagy, and could be responsible for the pathogenesis of chronic active Epstein-Barr virus infection., RIP2 both sends a positive autophagy signal through activation of p38 MAPK and relieves repression of autophagy mediated by the phosphatase PP2A.	2	22511310:9, 22665475:10
RPS6KB1 --+> autophagy	positive		These data indicate that S6K1 is important for the full induction of autophagy in mammals and raise the possibility that some of the beneficial effects of resveratrol are due to modulation of S6K1 activity., Suppression of S6K1 expression disrupts 6-thioguanine-induced autophagy.	2	20157535:8, 18381446:1172
RPTOR --+> autophagy	negative		Autophagy is enhanced in G-cells The phosphorylation of raptor (Figure 4) and of Ser555 of the autophagy initiator kinase ULK1 (Figure 5a) suggested the AMPK-mediated inhibition of the mTOR signalling pathway and the subsequent activation of autophagy in cells with the Gphenotype [30].	3	100000299:10137
RTN3 ---| autophagy	negative		Together, these data suggest that RTN3 negatively regulates autophagy to block the clearance of cytoplasmic PrP aggregates and provide a clue regarding the potential to induce autophagy for the treatment of prion disease and other neurodegenerative diseases such as Parkinson disease , Alzheimer disease and Huntington disease .	1	21119307:7
RUNX1 ---| autophagy	negative		Runx1 prevents wasting, myofibrillar disorganization, and autophagy of skeletal muscle., Wang X, Blagden C, Fan J, Nowak SJ, Taniuchi I, et al. (2005) Runx1 prevents wasting, myofibrillar disorganization, and autophagy of skeletal muscle., The transcription factor RUNX1 has been shown to sustain muscle by preventing denervated myofibers from undergoing autophagy and wasting.	3	16024660:100, 21249144:1461, 18000159:1192
S100A8 --+> autophagy	positive		S100A8/A9 induces autophagy in apoptotic cells.	1	19935772:1086
S1PR5 ---> autophagy	positive		Sphingosine 1-phosphate-induced autophagy is mediated through activation of S1P5.	1	19474291:1188
SCARB2 ---> autophagy	positive		Lysosomes have a crucial role in autophagy, a process recently believed to be very important in neurodegenerative diseases.35 SCARB2/Limp2 might have a role in physiological autophagy, and its deficiency could thus lead to accumulation of normally recycled proteins or organelles manifesting as inclusions.	1	18308289:1498
SERPINB2 --+> autophagy	positive		Recombinant expression of pAI-1 or pAI-2 increases autophagy in fibroblasts. to assess the effects of pAI-1 and pAI-2 overexpression on autophagy in fibroblasts, the levels of a variety of autophagic markers were assessed in control fibroblasts and in pAI-1/2(+)-overexpressing fibroblasts. (A) Determination of AVos (acidic vesicular organelles) using acridine orange., Immunoblotting with ß-tubuli…	2	100000479:10159, 100000479:10066
SERPINE1 --+> autophagy	positive		The finding that PAI-1 is able to induce autophagy in fibroblasts may explain previous paradoxical results about the role of PAI-1 in cancer pathogenesis., Recombinant expression of pAI-1 or pAI-2 increases autophagy in fibroblasts. to assess the effects of pAI-1 and pAI-2 overexpression on autophagy in fibroblasts, the levels of a variety of autophagic markers were assessed in control fibroblast…	2	100000479:10133, 100000479:10159, 100000479:10139, 100000479:10066
SESN2 ---> autophagy	positive		We conclude that Sestrin2 acts as a positive regulator of autophagy in p53-proficient cells.	1	19377293:8
SGK2 ---> autophagy	negative		These experiments suggest that the mechanisms of synthetic lethality in HeLa cells were different for the two kinases; SGK2 depletion caused autophagy, whereas PAK3 knockdown resulted in caspase 3 activation, suggestive of apoptosis.	1	20616055:1137
SGPP1 ---> autophagy	negative		Sphingosine-1-phosphate phosphohydrolase-1 regulates ER stress-induced autophagy.	1	20798685:100
SH3GLB1 ---> autophagy	positive		Bax-interacting factor-1 (Bif-1) protein is a member of the endophilin B family that plays a critical role in apoptosis, autophagy, and mitochondrial morphology., Bax-interacting factor 1 protein plays a critical role in apoptosis, mitochondrial morphogenesis, and autophagy, and its loss promotes tumorigenesis., More importantly, Cdk5-mediated phosphorylation of endophilin B1 is essential for aut…	6	18833585:0, 21283040:0, 21499257:5, 19528948:1089, 19265852:100, 20159967:1263, 21311563:1352, 19373247:1339, 18032918:100, 100000482:10319 <more data available...>
SIRT1 --+> autophagy	positive		In particular, transient increased expression of Sirt1 is sufficient to stimulate basal rates of autophagy., The knockdown or knockout of Sirtuin-1 prevented the induction of autophagy by resveratrol and by nutrient deprivation in human cells as well as by dietary restriction in C. elegans., We hypothesized that NAD(+)-dependent deacetylase, sirtuin 1 (SIRT1) plays an important role in regulating…	16	18296641:1, 21364612:2, 20493163:3, 21189328:4, 20439735:1, 20335657:100, 19661458:1173, 19124466:1048, 20819932:1227, 19608767:1208 <more data available...>
SKP2 ---| autophagy	negative		Furthermore, downregulation of Skp2 protein induces p27Kip1-mediated autophagy in myeloma (Chen et al., 2008).	1	100000431:10081
SLC1A5 ---| autophagy	negative		L-glutamine uptake is regulated by SLC1A5 and loss of SLC1A5 function inhibits cell growth and activates autophagy., Loss of SLC1A5 function activates autophagy and inhibits cell growth., Loss of SLC1A5 function activates autophagy and inhibits cell growth. l-glutamine sensitivity is attributable to SLC7A5/SLC3A2, a bidirectional transporter that regulates the simultaneous efflux of l-glutamine o…	2	19203585:3, 20548331:1211, 100000416:10161
SLC33A1 ---> autophagy	positive		SLC33A1/AT-1 regulates the induction of autophagy down-stream of IRE1/XBP1.	1	22787145:100
SMAD2 --+> autophagy	positive		Knockdown of Smad2/3, Smad4, or DAPK, or inhibition of c-Jun NH(2)-terminal kinase, attenuated TGF-beta-induced autophagy, indicating the involvement of both Smad and non-Smad pathway(s)., Knockdown of Smad2/3, Smad4, or DAPK, or inhibition of c-Jun NH2-terminal kinase, attenuated TGF-ß-induced autophagy, indicating the involvement of both Smad and non-Smad pathway(s).	1	19903843:5, 100000383:10015
SMAD3 --+> autophagy	positive		Knockdown of Smad2/3, Smad4, or DAPK, or inhibition of c-Jun NH(2)-terminal kinase, attenuated TGF-beta-induced autophagy, indicating the involvement of both Smad and non-Smad pathway(s)., Knockdown of Smad2/3, Smad4, or DAPK, or inhibition of c-Jun NH2-terminal kinase, attenuated TGF-ß-induced autophagy, indicating the involvement of both Smad and non-Smad pathway(s).	1	19903843:5, 100000383:10015
SMAD4 --+> autophagy	positive		Knockdown of Smad2/3, Smad4, or DAPK, or inhibition of c-Jun NH(2)-terminal kinase, attenuated TGF-beta-induced autophagy, indicating the involvement of both Smad and non-Smad pathway(s)., Knockdown of Smad2/3, Smad4, or DAPK, or inhibition of c-Jun NH2-terminal kinase, attenuated TGF-ß-induced autophagy, indicating the involvement of both Smad and non-Smad pathway(s).	1	19903843:5, 100000383:10015
SNCA ---| autophagy	negative		Our data show that a-synuclein compromises autophagy via Rab1a inhibition and Rab1a overexpression rescues the autophagy defect caused by a-synuclein., Overexpression of alpha-syn from lentivirus transduction in a neuronal cell line resulted in lysosomal accumulation and alterations in autophagy., In recent years, autophagy dysregulation has been implicated in toxin-injured dopaminergic neurons a…	6	20855506:4, 19864570:3, 21603187:2, 18192273:1151, 20174468:1120, 15317865:1341
SOD1 ---| autophagy	negative		S3 shows that provision of antioxidants or knockdown of superoxide dismutase1 and superoxide dismutase2 increases rapamycin-induced autophagy and HMGB1 translocation.	1	20819940:1362
SOD2 ---| autophagy	negative		Overexpression of manganese-superoxide dismutase (SOD2) in HeLa cells decreased autophagy and cell death induced by rotenone and TTFA., Both types of starvation induced autophagy and autophagy was inhibited by overexpression of SOD2 (manganese superoxide dismutase, Mn-SOD), which reduced O(2)(*-) levels but increased H(2)O(2) levels., S3 shows that provision of antioxidants or knockdown of supero…	5	18032788:8, 19407826:4, 20819940:1362, 20566711:1192, 20566712:1192
SPARC --+> autophagy	positive		In this study, we provide evidence that expression of SPARC cDNA induces autophagy in primitive neuroectodermal tumor cells followed by apoptotic cell death.	1	20339379:2
SPHK1 ---> autophagy	positive		Knocking down the expression of the autophagy protein Atg7 or that of sphingosine kinase 1 by siRNA abolished starvation-induced autophagy and increased cell death with apoptotic hallmarks., Regulation of autophagy by sphingosine kinase 1 and its role in cell survival during nutrient starvation., Recently it was suggested that SphK1 regulates autophagy, a normal physiologic self-digestion mechani…	1	16415355:6, 19521424:1447, 18600232:1363, 17135245:1070, 100000335:10338
SPINK1 ---| autophagy	negative		Immediately post-amputation, the serine protease inhibitor Kazal1 gene produced by the gland cells prevents from an excessive autophagy in regenerating tips., In mammals, autophagy of exocrine pancreatic cells is also induced upon SPINK1/Spink3 inactivation, whereas Spink3 is activated in injured pancreatic cells., This first cellular phenotype resulting from a gene knock-down in cnidarians sugge…	3	17631443:2, 16874084:4, 16478786:6
SPNS1 ---> autophagy	positive		We consider that the HSpin1 protein contributes to the maintenance of cell number through autophagy.	1	12815463:1218
SPP1 ---| autophagy	negative		Interestingly, we showed that knockdown of OPN by lentivirus-mediated shRNA induced the autophagy of human lung cancer cell.	2	22481206:7
[truncated: 62 more rows]

## Sheet: 3_Txt
Gene Symbol / Entity Name	Effect	# of References
ABL1	positive	4
actin filament	positive	3
actin related protein 2/3 complex	positive	1
ACTR2	positive	1
ADIPOQ	negative	1
AEN	positive	1
AGER	positive	7
AGT	positive	4
AGTR1	positive	2
AGTR2	negative	2
AKT1	negative	76
AKT2	negative	1
ALDH2	negative	2
[truncated: 432 more rows]

## Sheet: 3_Txt_Negative
Gene Symbol / Entity Name	Effect	# of References
[truncated: 132 more rows]

[truncated: 12 more sheets: 3_Txt_Positive, 3_Txt_Dual, 4_Txt_Negative, 4_Txt_Positive, 4_Txt_Dual, 4_siRNA1, 4_siRNA2, 4_siRNA3, 4_siRNA4, 4_AIN, 4_Proteome, 5_CompiledData]
