# Supplementary material for: A curated census of autophagy-modulating proteins and small molecules: Candidate targets for cancer therapy
Source: Autophagy. 2014 May 12;10(7):1316–26. doi: 10.4161/auto.28773 (PMC4203555; doi:10.4161/auto.28773)
Supplement: Additional material [file auto-10-1316-s04.xls]

## Sheet: Notes
Tab Name	Description
1_Txt	This is the initial/raw text mining output from Pathway Studio. All sentences have been manually curated (i.e., we read them) and relations colored GREEN if accurate, RED if a change was needed, and BLACK if deletion was needed (due to non-resolvable ambiguity)
2_Txt	This is the processed version of the previous tab. All relations colored RED or BLACK in the previous step have been addressed/changed as indicated in the previous tab, including changing entity names, direction of regulation, and number of references.
3_Txt	This is the same as the previous tab, except trimmed down to just entity name, effect (positive or negative), and number of references to facilitate next steps
3_Txt_Negative	From the 3_Txt tab, only negative relations are listed here (dual regulators are colored gray at the bottom)
3_Txt_Positive	From the 3_Txt tab, only positive relations are listed here (dual regulators are colored gray at the bottom)
3_Txt_Dual	From the 3_Txt tab, only dual regulators (entities reported to both positively and negatively regulate autophagy) are listed here
4_Txt_Negative	From the 3_Txt_Negative tab, relations were rank sorted based on # of REFS (largest to smallest), then converted to corresponding RANK values (the most cited regulator has the smallest rank, "1"). In the event of a tie, the rank assigned to all tied values became the rank that would have been largest if there were not a tie. Those values were then converted to INVERTED RANK by performing the rank…
4_Txt_Positive	Same as 4_Txt_Negative, but from the 3_Txt_Positive tab, the output is positive regulators only. Note: a negative sign was not applied to the INVERTED RANK values as done with the 4_Txt_Negative tab.
4_Txt_Dual	same as 4_Txt_Positive, but from the 3_Txt_Dual tab, the output is dual regulators only.

## Sheet: 1_Txt
Relation	Effect (old)	New Effect or other change	Sentence	# of References	MedLine Reference
(-)-Gossypol --+> autophagy	positive	converge entity name to gossypol	The (-)-gossypol-induced autophagy is dependent on Beclin1 and Atg5., Furthermore, (-)-gossypol-induced autophagy is Beclin 1- and Atg5-dependent.	2	20577262:3, 20930561:2
1-(p-Hydroxyphenoxy)ethylenebisphosphonate --+> autophagy	positive		Both L-690,330 and lithium triggered significant autophagy of both endoplasmic reticulum and mitochondria (Figure 4d-f)., In conditions in which the inositol monophosphatase inhibitor L-690 330 reduced IP3 levels, non-toxic doses of myo-inositol (which lead to an increase in IP3 concentrations) inhibited L-690 330-induced autophagy, but failed to suppress autophagy induced by xestospongin B (Figu…	3	17256008:1085, 19325567:1075, 100000432:10154
12-methoxy-13-((3 alpha)-17-methoxy-17-oxovobasan- 3-yl)ibogamine-18-carboxylic acid methyl ester --+> autophagy	positive	change entity name to voacamine	Conversely, voacamine-induced autophagy was clearly evidentiated by electron microscopy observations, monodansylcadaverine staining, LC3 expression, and conversion.	1	18838862:5
17-AAG --+> autophagy	positive		Schwann cell autophagy induced by SAHA, 17-AAG, or clonazepam can reduce bortezomib-induced peripheral neuropathy.	1	20959823:100
17-DMAG --+> autophagy	positive		Finally, the autophagy induced by rapamycin as well as chaperones stimulated by 17-DMAG decreased the lifespan of the filamentous actin aggresome.	1	18398002:1271
2,4,6-TRIIODOPHENOL --+> autophagy	positive		However, the confirmation of this proposal will require a functional evaluation of the involvement of the pathways known to regulate autophagy in cell death induced by Bobel-24 and derivatives.	1	18676856:1301
2-Aminooctadecane-1,3-diol --+> autophagy	positive		In addition, Bcl-xL and Bax might be involved in the regulation of safingol-induced autophagy., Conversely, activation of PKCs with phorbol 12,13-dibutyrate or transient transfection of a constitutively active form of Akt each reduced safingol's autophagic induction, but not completely, indicating that Akt- and PKC-dependent pathways both contribute partially and independently to safingol-induced…	4	21390063:7, 19098447:4, 20067473:1626, 100000375:10231
2-Chloro-N6-cyclopentyladenosine --+> autophagy	positive		Fluorescence microscopy of cryosections taken from the left ventricle 30 min after 2-chloro-N(6)-cyclopentyladenosine injection revealed a large increase in the number of mCherry-light chain 3-labeled structures, indicating the induction of autophagy by 2-chloro-N(6)-cyclopentyladenosine in vivo.	1	19242639:9
2-deoxyglucose --+> autophagy	positive		Here, we investigate which pathway 2-deoxy-D-glucose interferes with that activates autophagy and the role of this process in modulating 2-deoxy-D-glucose-induced toxicity., Finally, metformin inhibited 2-deoxyglucose-induced autophagy, decreased beclin 1 expression, and triggered a switch from a survival process to cell death., Further, 2-deoxy-D-glucose-induced autophagy in bovine aortic endoth…	6	20593179:2, 20215500:8, 21386904:5, 19244119:2, 19398893:100, 12700167:1172
2-methoxyestradiol --+> autophagy	positive		The critical role of DRAM in 2-methoxyestradiol-mediated autophagy and apoptosis is underlined by the fact that its silencing efficiently prevents the induction of both processes., The silencing of damage-regulated autophagy modulator expression reduced both apoptosis and autophagy triggered by 2-methoxyestradiol in Ewing sarcoma and osteosarcoma cells., Our results showed a net anti-proliferativ…	6	19949306:4, 19706754:6, 20816916:5, 17917680:4, 19407826:1171, 100000453:10176
2-oxobutanoate ---> autophagy	unknown	positive; incorrect annotation; change entity name to methylpyruvate	Methylpyruvate restores ATP levels, phosphatidylserine presentation, engulfment, and degradation after inhibiting autophagy.	1	18369370:1121
3-hydroxybutyric acid --+> autophagy	positive		In this regard, ketone bodies (such as ß-hydroxybutyrate), which are elevated during prolonged starvation in humans, have been shown to induce autophagy (159).	1	18628411:1228
3-methyladenine ---| autophagy	negative		This OSU-03012-induced autophagy was inhibited by 3-methyladenine., Similar increased toxicity is observed with 3-methyladenine, a known autophagy inhibitor., Whether autophagy is blocked by 3-methyladenine , an autophagy inhibitor, was evaluated., The formation of AVi was prevented by 3-methyladenine, a potent inhibitor of autophagy., TFP-induced autophagy was inhibited by light chain protein 3 …	125	19010909:9, 20593179:11, 20818811:6, 8432730:8, 20112292:8, 20856835:7, 9096783:1, 17352225:7, 16449232:5, 17085765:6 <more data available...>
3-methyladenine --+> autophagy	positive	positive and negative	In contrast, 3-methyladenine (Figure 3), commonly used as an autophagy inhibitor [32], decreased Nutrient deprivation-induced autophagy, but activated autophagy if applied under full medium conditions., This note should, however, be taken with caution, because excessive autophagy may also promote cell death, and non-transformed cells may be especially sensitive to endoplasmic reticulum stress-ind…	2	100000466:10161, 100000344:10085
3-methyladenine ---> autophagy	unknown	negative	Use of the autophagy inhibitor 3-methyladenine blocks autophagy and mitochondrial alterations, and enhances parasite survival, in monensin-exposed parasites, although it does not block other monensin-induced effects on the parasites, such as late S-phase cell cycle arrest.	1	22848721:4
3-Methyladenosine ---| autophagy	negative		Our experimental evidences indicate that autophagy induced by Ad.mda-7 might initially serve a cytoprotective function and inhibition of autophagy by 3-methyladenosine augments apoptosis induction by Ad.mda-7.	1	100000409:10195
4-hydroxynonenal --+> autophagy	positive		GSTA4 over-expression prevented 4-hydroxynonenal-induced autophagy activation, tubular cell damage and Snail nuclear translocation in vitro.	1	22711583:6
4-hydroxynonenal ---> autophagy			This review relates also new advances regarding apoptosis induction, survival/proliferation processes and autophagy regulated by 4-hydroxynonenal, a major product of omega-6 fatty acid peroxidation, in relationship with detoxication mechanisms.	1	20836659:2
5-Fluorouracil --+> autophagy	positive		Inhibition of autophagy by 3-MA in 5-fluorouracil exposed cells reduced cell survival., These findings suggest that BNIP3 mediates 6-thioguanine- and 5-fluorouracil-induced autophagy in a p53- and mTOR-dependent manner., The autophagy activation induced by 5-fluorouracil treatment was revealed by microtubule-associated protein 1 light chain 3 immunofluorescence and immunoblotting and p62 immunobl…	5	19816940:9, 20368736:7, 20231086:4, 20630104:1189, 22561420:7
5-Iodotubercidin ---> autophagy	unknown	positive	Incubation in the presence of 10 µM 5-iodotubercidin, a potent and specific inhibitor of adenosine kinase (16), virtually completely abolished the inhibitory effect of adenosine + 2'-Deoxycoformycin on autophagy (Fig. 1B)., The suppression of autophagy can be eliminated by the adenosine kinase inhibitor, 5-iodotubercidin, suggesting mediation by AMP and AMP analogues and a possible involvement of…	2	9726984:1117, 15461583:1094
7-hydroxystaurosporine --+> autophagy	positive		We also showed that both LY294002 and UCN-01 synergistically sensitize rapamycin-sensitive and rapamycin-resistant malignant glioma cells to rapamycin by promoting autophagy.	1	15833867:1340
ABA ---> autophagy	unknown	positive; change entity name to abscisic acid	Inhibitor studies indicated that parasite-induced autophagy is dependent on calcium signaling and on abscisic acid.	1	19028680:5
ACADESINE ---| autophagy	negative		The question to be answered now is why autophagy is inhibited by AICA riboside., Both metformin and 5-aminoimidazole-4-carboxamide ribonucleoside are activators of AMP-activated protein kinase and are therefore inducers of autophagy., O. (1998) Inhibition of hepatocytic autophagy by adenosine, 5-aminoimidazole-4-carboxamide riboside and N6-mercaptopurine riboside: Evidence for involvement of AMP-…	4	16990266:1320, 17721445:1211, 12697024:1263, 100000335:10105
ACADESINE ---> autophagy	unknown	positive	Treatment of mdx mice for 4 weeks with an established AMP-activated protein kinase agonist, AICAR (5-aminoimidazole-4-carboxamide-1-ß-d-ribofuranoside), potently triggered autophagy in the mdx diaphragm without inducing muscle fiber atrophy.	1	22683340:5
ACE inhibitor ---> autophagy			ACE inhibitors and beta blockers inhibit apoptotic and to a lesser extent necrotic cell death14 and thus may make autophagy more prominent.	1	12702641:1055
acetylcholine --+> autophagy	positive	negative	It has also been shown that loss of both ?-aminobutyric acid and acetylcholine signaling to the post-synaptic cells led to selective targeting of GABAA receptors for autophagy (Rowland et al. 2006).	1	18006691:1212
acetylcysteine ---| autophagy	negative		Both cadmium-induced reactive oxygen species bursts and autophagy were reduced by N-acetylcysteine and vitamin E., Nitric oxide or H(2)O(2) induced autophagy in cardiomyocytes, whereas N-acetyl-cysteine, a potent antioxidant, suppressed autophagy., N-acetylcysteine inhibits timosaponin A-III-mediated autophagy., N-acetyl cysteine inhibits starvation-induced autophagy in mice., Here, given that au…	8	19126599:8, 19098111:9, 19074891:1222, 20566712:1271, 20566711:1271, 19454529:1206, 18772242:1266, 22367066:5
Acridine orange --+> autophagy	positive		Induction of autophagy was demonstrated by acridine orange staining, electron microscopy and an accumulation of GFP-LC3-II in autophagosomal membranes in MCF-7 cells transfected with GFP-LC-3(GFP-ATG8)., The induction of autophagy in U251 human glioma cell line was demonstrated by acridine orange staining of intracellular acidic vesicles, Beclin 1 induction, p62 decrease and conversion of LC3-I t…	2	18424910:4, 20980833:1
Actamaster --+> autophagy	positive	negative; change entity name to ammonium sulfate	On the other hand, supplementation of the medium to hyperosmolarity with raffinose, sorbitol or ammonium sulphate led to a decreased autophagy rate in hog1D cells (Figure 5).	1	16321140:1177
acyl-CoA ---| autophagy	negative		Observations that recombinant acyl-CoA binding protein3 binds phosphatidylcholine, phosphatidylethanolamine, and unsaturated acyl-CoAs in vitro and that acyl-CoA binding protein3 overexpression enhances degradation of the autophagy -related protein autophagy8 and disrupts autophagosome formation suggest a role for acyl-CoA binding protein3 as a phospholipid binding protein involved in the regulat…	1	20442372:7
adenosine ---| autophagy	negative		Inhibition of hepatocytic autophagy by adenosine, adenosine analogs and AMP., Both adenosine and 5-amino-4-imidazole carboxamide riboside were found to inhibit autophagy strongly., O. (1998) Inhibition of hepatocytic autophagy by adenosine, adenosine analogues and AMP., Inhibition of hepatocytic autophagy by adenosine, aminoimidazole-4-carboxamide riboside, and N6-mercaptopurine riboside., O. (19…	17	9865607:100, 9726984:1053, 15461583:1344, 12697024:1312, 17563756:1315, 17088896:1230, 18215151:2329, 15678148:1361, 11104685:1240, 100000319:10033 <more data available...>
ADP ---| autophagy	negative		Inhibition of autophagy by added AMP, ADP or ATP (0.3-1 mM) was, likewise, potentiated by deoxycoformycin and prevented by iodotubercidin, suggesting dephosphorylation to adenosine and intracellular re-phosphorylation to AMP.	1	9865607:3
AICAR ---| autophagy	negative		Both adenosine and 5-amino-4-imidazole carboxamide riboside were found to inhibit autophagy strongly., As shown in Fig. 2A, 5-amino-4-imidazole carboxamide riboside inhibited hepatocytic autophagy in a dose-dependent manner (IC50 of about 0.3 mM)., However, the equally effective inhibition of autophagy by 5-amino-4-imidazole carboxamide riboside would more strongly implicate AMP-activated protein…	4	100000319:10033, 100000319:10105, 100000319:10268, 100000319:10103
AICAR ---> autophagy	unknown	negative and positive; 8 and 3 REFs, respectively	These results suggest that the inhibition of autophagy by AICAR is not related to its ability to activate AMPK., Consistently, AICAR induces autophagy in TSC2-deficient cells expressing wild-type raptor but not the mutant raptor that lacks the AMPK phosphorylation sites (Ser722 and Ser792)., Table 1 Antagonistic effect of naringin on autophagy suppression induced by AICAR or OA ., Activation of a…	11	16990266:5, 21072212:6, 15461583:1174, 17638885:1240, 20181828:1266, 9726984:1053, 11104685:1240, 18215151:1350, 17563756:1145, 17088896:1086 <more data available...>
Akerstox ---| autophagy	negative	change entity name to microcystin-LR	Autophagy, measured as the sequestration of electroinjected [3H]raffinose or endogenous lactate dehydrogenase, was inhibited in isolated rat hepatocytes by the protein phosphatase inhibitors okadaic acid, calyculin A and microcystin-LR.	1	8393787:0
aldosterone --+> autophagy	positive		Recombinant IFN? attenuated cardiac hypertrophy in vivo and modulated aldosterone-induced hypertrophy and autophagy in cultured cardiomyocytes.	1	22730392:15
alisol A --+> autophagy	positive		Using an image-based screen, alisol A 23-acetate was purified and identified to be a modest inducer of autophagy and cell death.	1	20197400:1301
Alisol B --+> autophagy	positive		Alisol B induced calcium mobilization from internal stores, leading to autophagy through the activation of the CaMKK-AMPK-mammalian target of rapamycin pathway., Law BYK, Wang M, Ma D-L, Al-Mousa F, Michelangeli F, Cheng S-H, Ng MHL, To KF, Mok AYF, Ko RYY, Lam SK, Chen F, Che C-M, Chiu P, Ko BCB: Alisol B, a novel inhibitor of the sarcoplasmic/endoplasmic reticulum Ca(2+) ATPase pump, induces au…	2	20197400:4, 100000466:10337
Alisol B 23-acetate --+> autophagy	positive		Although alisol B 23 acetate has been found to be as effective as alisol B in the induction of autophagy and cell death, it is possible that in the cell-based assays, cell esterases catalyzed the hydrolysis of alisol B 23 acetate to generate alisol B; thus, alisol B is the actual active compound in both sets of experiments.	1	20197400:1309
Alkeran ---> autophagy		positive; change entity name to melphalan	We showed that DNA-damaging drugs, doxorubicin and melphalan, induce caspase-dependent apoptosis and concurrently trigger Beclin 1-regulated autophagy in human myeloma cell lines H929 and RPMI 8226.	1	21288924:4
Allnal ---| autophagy	negative		We encourage readers to examine the primary literature for additional details about the process of autophagy and the components described herein. 3-MA (3-methyladenine): An inhibitor of class I and class III PtdIns 3-kinase, which results in autophagy inhibition due to suppression of class III PtdIns 3-kinase.1 ABT737: A BH3 mimetic that competitively disrupts the interaction between Beclin 1 and…	1	100000404:10008
Aloe-emodin ---| autophagy	negative	positive	The combination of aloe emodin and TNF caused an intracellular appearance of acidified autophagic vesicles, and the inhibition of autophagy with bafilomycin or 3-methyladenine efficiently blocked the cytoprotective action of aloe emodin.	1	17531219:4
alpha-amanitin --+> autophagy	positive		To further analyze the relationship between LC3-positive phagosomes and a-amanitin-induced vacuoles, autophagy was induced by 200 ng/µl rapamycin for 2 h (Sigma-Aldrich; for review see Klionsky and Emr, 2000).	1	16461361:1335
alpha-Ecdysone ---> autophagy	unknown	positive	Previous work in our laboratory has indicated that the steroid hormone ecdysone triggers programmed autophagy in the fat body of Drosophila larvae by downregulating the class I phosphoinositide 3-kinase pathway., The insect hormone ecdysone acts through nuclear receptors and triggers programmed autophagy in the Drosophila fat body by downregulating the class I PI 3-kinase pathway through an unkno…	5	16874068:0, 16467569:1255, 17363962:1038, 16247498:1181, 100000412:10036
Amebicide ---| autophagy	negative		Thus, similarly to cycloheximide, both emetine and puromycin have proved to be inhibitors of autophagy in vivo., Prevention of induced autophagy by emetine in exocrine cells of mouse pancreas and seminal vesicle.	2	1789148:6, 4209843:100
amino acids ---| autophagy	negative		Induction of autophagy by amino-acid deprivation in perfused rat liver., Extra supplementation of certain amino acids has been proved to downregulate autophagy (32,33)., Amino acid deprivation reverses this inhibition and induces ERK1/2 and autophagy., What is the molecular mechanism by which cells sense the lack of amino acids that induces autophagy?, By contrast, in C2C12 myotubes, p38MAPK is n…	17	100000020:10358, 100000360:10091, 100000373:10218, 100000452:10547, 100000452:10611, 100000318:10322, 100000011:10413, 100000335:10128, 100000357:10135, 100000335:10068 <more data available...>
amino acids --+> autophagy	positive	negative	Our data suggest that during amino-acid starvation SCOC promotes autophagy., Decreased amino acids in the cytosol causes inactivation of mTOR (mammalian target of rapamycin), a major regulator of cell growth, and induces autophagy (Jung et al, 2010)., SCOC SCOC FEZ1 UVRAG Starvation Vps34 kinase complex UVRAG Maturation Phagophore Autophagosome Autolysosome Figure 9 The role of SCOC and FEZ1 duri…	23	100000005:10212, 100000005:10003, 100000005:10240, 100000010:10215, 100000010:10212, 100000005:10000, 100000330:10173, 100000397:10030, 100000421:10117, 100000263:10117 <more data available...>
amino acids ---> autophagy	unknown	negative	Autophagy is normally suppressed by amino acids and insulin., Here, we focus on the specific contribution of these regions to autophagy induced by amino acid deprivation., We demonstrate that single amino acid deprivation by arginine deiminase is able to trigger autophagy., In rat hepatocytes, autophagy is known to be inhibited by amino acids., Amino acids appear to be prime regulators of autopha…	117	19758991:1, 18653543:2, 19276647:3, 7836465:0, 399892:0, 17942897:2, 20564222:8, 21412719:0, 9332326:7, 15138286:3 <more data available...>
aminolevulinate --+> autophagy	positive	change entity name to aminolevulinic acid	This novel observation indicates that the AMP-activated protein kinase pathway play an important role in 5-aminolevulinic acid-Photodynamic therapy-induced autophagy.	1	20426806:6
amiodarone --+> autophagy	positive		The screen identified four compounds (perhexiline, niclosamide, amiodarone, and rottlerin) that stimulated autophagy by inhibiting mTORC1 (but not mTORC2) signaling (Fig. 2)., Since perhexiline, niclosamide, amiodarone and rottlerin stimulate autophagy, we next asked whether any of these chemicals inhibited Mammalian target of rapamycin complex 1 signaling. Mammalian target of rapamycin complex 1…	2	20147746:1103, 19771169:1201
AMP ---| autophagy	negative		Based on the 2 studies described above, and our previous observation that HIF-1 is required for the induction of autophagy, we put forward the hypothesis that autophagy is regulated by the activities of AMP kinase and mTOR in a HIF-1-dependent manner., Inhibition of autophagy by added AMP, ADP or ATP (0.3-1 mM) was, likewise, potentiated by deoxycoformycin and prevented by iodotubercidin, suggest…	9	18703865:8, 9865607:3, 15461583:1344, 12697024:1312, 9726984:1218, 100000319:10176, 100000319:10028, 100000319:10267, 100000319:10103
AMP ---> autophagy	unknown	negative	The possibility should, therefore, be considered that AMP, perhaps through activation of AMP-activated protein kinase, might be a mediator of autophagy suppression under both conditions., The physiological relevance of the regulation of autophagy by AMP/AMP-activated protein kinase may therefore be to shut down this energy-requiring process under conditions of energy depletion.	2	100000319:10028, 100000319:10180
androgens ---> autophagy			Androgens modulate autophagy and cell death via regulation of the endoplasmic reticulum chaperone glucose-regulated protein 78/BiP in prostate cancer cells.	1	21364676:100
anisomycin ---| autophagy	negative		Thus, we predicted that loss of p38IP would result in a reduction in the inhibition of autophagy by anisomycin.	1	19893488:1198
anthocyanins --+> autophagy	positive		Anthocyanin-induced autophagy switched to apoptosis, as shown by the activation of Bax, cytochrome c and caspase 3, terminal deoxynucleotide transferase-mediated dUTP nick-end labeling-positive fragmented nuclei, and cells with sub-G(1) DNA content, which were prevented by z-VAD., Inhibition of anthocyanin-induced autophagy in the presence of 3-MA indicates the involvement of a class III phosphoi…	8	18723493:5, 100000363:10204, 100000363:10208, 100000363:10147, 100000363:10119, 100000363:10022, 100000363:10163, 100000363:10164
anthocyanins ---> autophagy	unknown		This data indicated that the anthocyanins interfere with the regulation of the initiation phase of autophagy through coordinated modulation of key molecules that are sensors of stress conditions.	1	100000363:10145
Antibiotic FR 901228 ---> autophagy		positive	Furthermore, Watanabe and colleagues (79) observed that FK228-mediated autophagy in rhabdomyosarcoma cells coincided with nuclear translocation of apoptosis-inducing factor ; knock-down of apoptosis-inducing factor abrogated autophagy following FK228 exposure.	1	19509170:1184
apigenin ---| autophagy	negative	change entity to genistein; inform Elsevier that they need to delete the alias "isoflavone genistein" from aliases for apigenin	The isoflavone genistein inhibited autophagy significantly on its own, as previously observed(6) ; however, it also completely abolished the inhibition by okadaic acid (Fig. 1).	1	7890712:1074
AR-12 --+> autophagy	positive		We previously synthesized and characterized a novel small-molecule agent, AR-12, that induces autophagy and inhibits the Akt kinase in cancer cells., In this study, we investigated the effect of a novel small-molecule autophagy-inducing agent, AR-12, on the survival of Francisella tularensis, the causative bacterium of tularemia in humans and a potential bioterrorism agent, in macrophages.	2	19805568:1, 20003180:1
arginine ---| autophagy	negative		Finally, arginine deprivation by Arginine deiminase-PEG20 induces autophagy as a protective mechanism.	2	19147587:1352, 100000011:10309
ARSENIC --+> autophagy	positive		In addition, arsenic could induce cell apoptosis or autophagy in malignant cells., In addition, arsenic could induce cell death, including apoptosis or autophagy in malignant cells., In efforts to understand the functional relevance of arsenic-induced autophagy, we found that pharmacological inhibitors of autophagy or molecular targeting of beclin 1 or Atg7 results in reversal of the suppressive …	3	17683884:2, 19577553:2, 20656687:3
arsenite --+> autophagy	positive		However, the underlying mechanism of arsenite-induced autophagy is still unclear., Induction of autophagy in glioma cells using irradiation and arsenic trioxide has been reported separately., The ability of arsenite to induce autophagy in lymphoblastoid cell lines introduces a potentially novel mechanistic explanation of the well-characterized in vitro and in vivo toxicity of arsenic to lymphoid …	13	19577553:4, 19242099:2, 20153345:8, 20302512:1, 21388295:2, 20574048:3, 20699661:100, 20816728:100, 17621274:1046, 14713959:1201 <more data available...>
ascorbate ---> autophagy	unknown	positive	Ascorbic acid blocks the degradation of cytoplasmic ferritin by reducing lysosomal autophagy of the protein., These experiments indicate that ascorbate blocks the degradation of cytoplasmic ferritin by reducing lysosomal autophagy of the protein., Our results indicate that concomitant administration of vitamins C and E has differential effects on the changes of apoptosis, autophagy and the expres…	12	2664591:0, 3667602:12, 20808946:5, 20400857:100, 20068072:1381, 19407826:1320, 17616688:1313, 9665447:1056, 7852359:1056, 18628411:1290 <more data available...>
Aspirin ---| autophagy	negative	positive	Aspirin and metformin (an activator of adenosine monophosphate-activated protein kinase) increased inhibition of mTOR and Akt, as well as autophagy in colorectal cancer cells.	1	22406476:10
Aspirin --+> autophagy	positive	1 REF	Aspirin induced autophagy, a feature of mTOR inhibition., Aspirin inhibits mTOR signaling, activates AMP-activated protein kinase, and induces autophagy in colorectal cancer cells.	2	22406476:9, 22406476:100
ATP --+> autophagy	positive		If the antiautophagy function of Bcl-2 was solely mediated by its effect on the steady-state [Ca2+]endoplasmatic reticulum, wild-type Bcl-2 should confer at least partial protection against EB1089- and ATP-induced autophagy in MCF-7 cells., Inositol-1,4,5-triphosphate (IP3) is a second messenger that couples receptor activation (e.g. G-protein-coupled receptors and receptor tyrosine kinases) to C…	2	100000345:10183, 100000344:10053
ATP ---> autophagy	unknown	positive and negative; 4 and 14 REFS	Using Ca2+-free media and selective P2X7 agonists and antagonists, ATP-induced cell autophagy was shown to be Ca2+ and P2X7 receptor-dependent., Inhibition of autophagy by added AMP, ADP or ATP (0.3-1 mM) was, likewise, potentiated by deoxycoformycin and prevented by iodotubercidin, suggesting dephosphorylation to adenosine and intracellular re-phosphorylation to AMP., The susceptibility to natur…	18	18627610:4, 9865607:3, 21484192:11, 17395690:1068, 15947785:1147, 17959603:1352, 15077152:1080, 18596087:1248, 20122248:1314, 16702227:1283 <more data available...>
Atropine ---| autophagy	negative		Treatment with either atropine or U0126 reduced autophagy in the pharyngeal muscle of gpb-2 mutants during starvation (Fig. 2D,F) and also partially rescued the starvation hypersensitivity of gpb-2 mutants (Fig. 2E,G).	1	17785524:1111
aurintricarboxylic acid --+> autophagy	positive		However, amino acids were less potent than 3-MA in competing with aurintricarboxylic acid, suggesting that aurintricarboxylic acid can increase autophagy by mechanisms that are sensitive and insensitive to amino acids (see below)., In fact, treatment with tamoxifen causes autophagy of MCF-7 breast carcinoma cells, as well as apoptotic cell death via a caspase 3-independent pathway.12 Autophagy is…	2	12609989:1151, 15742333:1120
Azithromycin ---> autophagy	unknown	positive	In conclusion, azithromycin reduces proliferation and causes autophagy of airway smooth muscle cells.	1	19386688:10
Bafetinib --+> autophagy	positive		Moreover, we found that INNO-406 promotes autophagy., The Bcr-Abl kinase inhibitor INNO-406 induces autophagy and different modes of cell death execution in Bcr-Abl-positive leukemias.	2	18617896:6, 21151168:1330
bafilomycin A ---| autophagy	negative	converge entity name to bafilomycin A1	Among them, the macrolide rapamycin induces autophagy by binding to and inactivating mTOR (mammalian target of ramamycin), a protein kinase that negatively regulates autophagy, while the macrolide bafilomycin A1 inhibits autophagy by the inhibition of the vacuolar ATPase 34., However, in neurons treated with bafilomycin A, which inhibits productive autophagy, the rate of inclusion body clearance …	3	19386688:1242, 20833817:1118, 100000426:10203
bafilomycin A1 ---| autophagy	negative		Bafilomycin A1, but not 3-MA, induced apoptosis while inhibiting autophagy., Pretreatment with Bafilomycin A1, an autophagy inhibitor, completely attenuated H-ras(V12)-induced cell death as well as autophagic vacuole formation., Inhibition of autophagy by an autophagic inhibitor bafilomycin A1 or genetic knockout of autophagy-related gene 5 enhanced atorvastatin-induced cytotoxicity and apoptosis…	41	16185655:5, 19783847:4, 20876807:8, 20603834:8, 19492063:8, 19342365:4, 20123985:6, 19587530:5, 16391239:3, 14713959:8 <more data available...>
bafilomycin A1 --+> autophagy	positive	negative	This result is in agreement with other recent reports showing increased apoptosis by autophagy-inducing agents in the presence of bafilomycin A1 (37, 38)., Cells were transfected with YFP-Jumpy WT or YFP-Jumpy R336Q construct, autophagy induced in the presence of Bafilomycin A1 to prevent autophagic degradation of LC3-II, and & 2009 European Molecular Biology Organization Control of autophagy ini…	2	100000426:10226, 100000389:10221
BAPTA ---| autophagy	negative	although chemically distinct from BAPTA-AM, this relation is effectively redundant; roll the single REF into the next line	We observed that BAPTA abolished calcium influx and significantly reduced Trichokonin VI-induced autophagy and apoptosis (Figure 5D and Figure 6A).	1	20122248:1313
BAPTA-AM ---| autophagy	negative	3 REFS (see above)	Consistent with previous results (35), BAPTA-AM suppressed basal as well as CCI779-induced autophagy; however, ammonia- or cell-conditioned medium-stimulated autophagy was more resistant to this compound (fig. S4A)., Moreover, the initiation of autophagy and cell death by palmitic acid was reduced in endothelial cells loaded with the Ca(2+) chelator 1,2-bis(o-aminophenoxy)ethane-N,N,N',N'-tetraac…	2	100000450:10108, 22556413:9
BCG vaccine ---> autophagy	unknown	positive; 1 REF	Treatment with BCG/CWS plus ionizing radiation resulted in the induction of autophagy in colon cancer cells., Finally, overexpression of Ag85B in Bacille Calmette Guerin induced autophagy in antigen presenting cells and enhanced immunogenicity in mice, suggesting that vaccine efficacy can be enhanced by augmenting autophagy-mediated antigen presentation.	2	19901560:3, 19252503:7
benzoic acid ---| autophagy	negative		These results indicate that the inhibition of Ape1 maturation in the vac8? cells was not specific for the vac8? mutation but reflected general inhibition of autophagy by benzoic acid.	1	15294772:1143
benzyl alcohol ---| autophagy	negative		Inhibition of autophagy by benzyl alcohol.	1	6743687:100
benzyl isothiocyanate --+> autophagy	positive		It remains to be seen whether benzyl isothiocyanate-induced autophagy inhibits apoptosis in human breast cancer cells., It was not determined whether benzyl isothiocyanate-induced autophagy inhibited apoptotic cell death in these breast cancer cells, as was observed for sulforaphane-treated prostate cancer cells (191).	2	17121941:1385, 18628411:1285
Berberine --+> autophagy	positive		The results of this study indicate that berberine can induce both autophagy and apoptosis in hepatocellular carcinoma cells., The cellular ultrastructure showed the presence of autophagosome and an increased proportion of acridine orange stain-positive cells, demonstrating that berberine enhanced radiosensitivity via autophagy.	2	20830746:2, 18207031:6
Bicyclam ---| autophagy	negative		Figure 4 AMD3100 inhibits envelope glycoproteins-induced autophagy. (A) umbilical cord blood CD4+ T lymphocytes were cocultured for 3 days with HEK cells that do or do not stably express envelope glycoproteins in the presence or absence of AMD3100 (1 µg/ml) and examined by transmission electron microscopy as previously described.	1	16886061:1166
Bikaverin ---> autophagy	unknown		Inhibition of TOR by rapamycin affected the expression of AreA-controlled secondary metabolite genes for GA and bikaverin biosynthesis, as well as genes involved in transcriptional and translational regulation, ribosome biogenesis, and autophagy.	1	17031002:8
bile acids --+> autophagy	positive		cyclin-dependent kinase inhibitors promote bile acid-induced autophagy and apoptosis in primary hepatocytes.	1	18614532:1260
Bisbenzimide --+> autophagy	positive	1 REF	Here we showed that, in addition to caspase-independent cell death, Hoechst 33342 also induced autophagy in HeLa cells, as evidenced by the accumulation of autophagosomes, LC3 form conversion and LC3 puncta formation in a cell line stably expressing GFP-LC3., Hoechst 33342-induced autophagy protected HeLa cells from caspase-independent cell death with the participation of ROS.	2	22375792:2, 22375792:100
Bortezomib --+> autophagy	positive		Bortezomib induces autophagy as well as endoplasmic reticulum stress in various cell lines tested., In this study, we show that Bortezomib induces the unfolded protein response and autophagy in MCF7 breast cancer cells., These findings strongly suggest that Bortezomib induces either apoptosis or autophagy in endothelial cells; interfering with the autophagic response may potentiate the antiangiog…	15	21174067:3, 19417138:5, 19917281:8, 19509276:1, 20110775:2, 19584239:1120, 19010906:1228, 18757401:1250, 100000252:10130, 100000252:10007 <more data available...>
Bovinocidin --+> autophagy	positive	change entity name to 3-nitropropionic acid	Previous studies showed that 3-nitropropionic acid triggered p53-depedent autophagy activation and cell death., The present study investigated contributions of p53 signaling pathway to autophagy activation and cell death induced by 3-nitropropionic acid.	2	19565656:2, 19305162:2
Brake ---| autophagy	negative	change entity to fluridone	Alternatively, the finding that fluridone inhibits parasite-induced autophagy suggests that the process may be initiated by abscisic acid, whose concentration in the parasite is reported to increase significantly during the first 10 h post-invasion (31).	1	19028680:1280
bromopyruvic acid --+> autophagy	positive		3-Bromopyruvate induces endoplasmic reticulum stress, overcomes autophagy and causes apoptosis in human HCC cell lines.	1	20393016:100
Broxuridine --+> autophagy	positive	change entity name to bromodeoxyuridine	This report shows for the first time that radiation sensitizers like bromodeoxyuridine enhance and modify radiation-induced cell death by accelerating an increased bax/bcl-2 ratio in unirradiated cells, and subsequently increasing radiation-induced apoptosis and/or autophagy depending on radiation dosage.	1	18769121:5
bucladesine --+> autophagy	positive	change entity name to cAMP dibutyrate	Cyclic AMP- and dibutyryl cyclic AMP-stimulated autophagy in rat liver.	1	4125701:101
butanoic acid --+> autophagy	positive	change entity name to butyric acid	Herein we demonstrate that propionate and butyrate induce autophagy in human colon cancer cells to dampen apoptosis, whereas inhibition of autophagy potentiates SCFA-induced apoptosis., Herein we demonstrate that propionate and butyrate induced autophagy in human colon cancer cells to dampen apoptosis whereas inhibition of autophagy potentiated Short-chain fatty acid induced apoptosis., The micro…	4	21160278:4, 20930850:2, 21531334:100, 20546110:15
Ca2+ ---| autophagy	negative	positive; change entity name to calcium	Consistent with our data, Seglen and coworkers have shown that calcium chelators (BAPTA/AM, EGTA, and EDTA) suppress constitutive autophagy in hepatocytes as analyzed by the sequestration of lactate dehydrogenase into cytosolic vesicles (Gordon et al., 1993).	1	100000345:10158
Ca2+ --+> autophagy	positive	change entity name to calcium; 5 REFS	Consequently, this Ca2+ load may induce mitochondrial stress and thereby enhance autophagy., These data suggest that CaMKK and AMP-activated protein kinase, indeed, mediate Ca2+-induced autophagy., DISCUSSION Ca2+ Mobilizing Agents Trigger Autophagy Our data demonstrate that the Ca2+ mobilizing agents are potent inducers of autophagy., Calcium can upregulate autophagy [21, 45] and modulators of c…	10	100000345:10199, 100000345:10065, 100000345:10135, 100000466:10178, 100000345:10182, 100000345:10066, 100000345:10060, 100000345:10168, 100000345:10167, 22770472:8
Ca2+ ---> autophagy	unknown	positive; change entity name to calcium; 32 REFS	In contrast, there is now evidence that calcium regulates autophagy by several mechanisms, and these may be important for maintaining cell survival., In addition, increases in intracellular calcium following AMP-activated protein kinase activation played a crucial role in LpqH-induced autophagy., Recent reports demonstrate that the increase in cytosolic Ca(2+) can induce autophagy by inhibition o…	34	20826549:3, 20560977:3, 20114074:2, 19267229:0, 8253727:1, 20103619:7, 17457036:4, 20577812:4, 17244528:1273, 19028680:1166 <more data available...>
cadmium chloride --+> autophagy	positive		Prevention by cycloheximide of cellular autophagy induced by hyperosmotic sucrose or cadmium chloride in mouse pancreatic acinar cells.	1	4793386:100
Caffeine --+> autophagy	positive		Caffeine-induced autophagy was not completely blocked by inhibition of ERK1/2 by U0126.	1	21081844:7
calcipotriene --+> autophagy	positive	change entity name to calcipotriol (chemically different than calcipotriene)	Calcipotriol induces autophagy in HeLa cells and keratinocytes.	1	21228817:100
Calcitriol --+> autophagy	positive		We show that 1,25-dihydroxyvitamin D3 , the active form of vitamin D, induced autophagy in human monocytes via cathelicidin, which activated transcription of the autophagy-related genes Beclin-1 and Atg5. 1,25-dihydroxyvitamin D3 also induced the colocalization of mycobacterial phagosomes with autophagosomes in human macrophages in a cathelicidin-dependent manner., Using human macrophages and RNA…	5	19748465:2, 21454634:3, 21149724:1140, 20470053:1032, 20660091:1082
calcium phosphate --+> autophagy	positive		Finally calcium phosphate precipitates-induced autophagy depended on the classical macroautophagy machinery including Beclin 1, the class III phosphoinositide-3 kinase and Atg5., Furthermore, calcium phosphate precipitates were shown to induce autophagy at early time points but blocked autophagosome-lysosome fusion after longer exposures (57, 58)., Data is representative of two independent experi…	3	18560273:8, 20147746:1189, 100000462:10177
calyculin A ---| autophagy	negative		Autophagy, measured as the sequestration of electroinjected [3H]raffinose or endogenous lactate dehydrogenase, was inhibited in isolated rat hepatocytes by the protein phosphatase inhibitors okadaic acid, calyculin A and microcystin-LR.	1	8393787:0
cAMP ---| autophagy	negative		This study found that calpains inhibited autophagy by cleaving Gsa and activating its activity to produce more cAMP, which is autophagy inhibitory43.	1	100000432:10165
cAMP --+> autophagy	positive		These findings constitute preliminary evidence that glucagon-stimulated autophagy is mediated at least in part by cyclic AMP., These results suggest that cAMP may be involved in the control of hepatic autophagy, whereas the role of cGMP, if any, remains unclear., Thus, unlike the case of G1 arrest, cAMP may have to be kept below a certain critical level to initiate autophagy., Noda & Ohsumi (1998…	7	4125701:4, 1666282:6, 9461583:1180, 19778961:1170, 19036730:1055, 14673167:1205, 17786151:1031
camptothecin ---> autophagy	unknown	positive	The T47D cells were more resistant to camptothecin but, like MCF-7 cells, died an accelerated death when autophagy was inhibited during camptothecin exposure., Bid, BH3-only pro-death Bcl-2 family protein, knockout in MCF-7 cells results in suppression of camptothecin-induced apoptosis and a shift of cell death towards autophagy (Lamparska-Przybysz et al, 2005).	2	16990848:1156, 18087283:1237
Candesartan ---| autophagy	negative		The Ang II-induced increase in autophagy was attenuated by treatment with the angiotensin II type 1 receptor antagonist candesartan and with 3-methyladenine, which inhibits autophagy in mammalian cells (Figure 2).	1	19433781:1126
cannabinoids ---> autophagy	unknown	positive	Gemcitabine/cannabinoid combination triggers autophagy in pancreatic cancer cells through a ROS-mediated mechanism., This pathway is selectively activated only in transformed cells and not in non-transformed cells. p8 is also necessary for cannabinoid-induced autophagy and apoptosis (36).	2	21525939:100, 19926786:1096
Capsaicin --+> autophagy	positive		In our previous study, we showed that capsaicin induces autophagy in several cell lines., Next, the induction of autophagy by dihydrocapsaicin and capsaicin was analyzed at the protein level.	2	20371669:0, 19139269:1221
Carbamazepine --+> autophagy	positive		These results provide a basis for testing carbamazepine, which has an extensive clinical safety profile, in patients with alpha1-antitrypsin deficiency and also provide a proof of principle for therapeutic use of autophagy enhancers., These results provide a basis for testing carbamazepine, which has an extensive clinical safety profile, in patients with alpha1-antitrypsin deficiency and also pro…	2	20522742:4, 21254183:4
carbohydrates ---> autophagy	unknown	negative; 1 REF	lycium barbarum polysaccharide can inhibit autophagy and the formation of traumatic neuroma after transection of sciatic nerve in rats., Autophagy triggered by carbohydrate starvation was characterized at both biochemical and structural levels, with the aim to identify reliable and easily detectable marker(s) and to investigate the factors controlling this process.	2	21226348:10, 8682862:0
carvedilol --+> autophagy	positive		Carvedilol increases the formation of AVs and upregulates autophagy and anti-apoptosis of the cardiac myocytes after acute myocardial infarction.	1	20079142:21
Cd2+ --+> autophagy	positive	change entity name to cadmium	We provide the evidence of a direct upregulation of autophagy by Cadmium using a proximal convoluted tubule cell line., A proposed model for cadmium-induced autophagy and apoptosis leading to nephrotoxicity is summarized in Figure 1., There is also evidence of cadmium-induced autophagy, although whether this is a direct cause of cell death remains uncertain., Both cadmium-induced reactive oxygen …	7	21325019:7, 19333000:5, 20347726:6, 19126599:8, 18850067:4, 20600546:9, 18632727:1415
Celecoxib --+> autophagy	positive		In conclusion, celecoxib induces apoptosis and autophagy that can both be potentiated by ABT-737., Autophagy was induced by celecoxib in U87MG and LN229 cells, as shown by the significantly greater population of acridine orange-stained cells and increased levels of LC3-II protein (in comparison with non-treated controls)., Here we show that P-glycoprotein (P-gp) mediates cell-cycle arrest and aut…	3	20104024:10, 19706164:12, 19447220:2
ceramides --+> autophagy	positive		In support of this model, maintaining nutrient access blocks ceramide-induced autophagy and cell death., Ceramide induces autophagy in mammalian cells maintained in rich media and nutrient permease downregulation in yeast., However, and in contrast to starvation, overexpression of Bcl-2 does not blunt ceramide-induced autophagy., In addition, inhibition of JNK activity by SP600125 could inhibit a…	42	19282666:5, 18981422:2, 19337026:5, 19060920:10, 19202357:0, 20179157:0, 18425450:3, 19143642:2, 20712405:0, 20103619:7 <more data available...>
ceramides ---> autophagy	unknown	positive; 2 REFS	MDA-7/IL-24-induced autophagy is mediated through endoplasmic reticulum stress and ceramide production., Ceramide is thought to be involved in both apoptosis and autophagy because endogenous levels increase after pro-apoptotic insults., Ceramide induced by Ad.mda-7 controls autophagy by interfering with two pathways encompassing phosphatidylinositol 3-kinases., endoplasmic reticulum stress and ce…	7	100000409:10128, 100000331:10239, 100000409:10203, 100000409:10106, 100000409:10139, 100000409:10194, 100000409:10193
Ceric oxide --+> autophagy	positive		Four rare earth oxides have been shown to induce autophagy., Cerium dioxide nanoparticles induce apoptosis and autophagy in human peripheral blood monocytes.	2	20856835:0, 22717232:100
cerivastatin --+> autophagy	positive		Addition of mevalonate, but not cholesterol, blocked induction of autophagy by cerivastatin, suggesting that this induction is dependent on modulation of isoprenoid metabolic pathways., For instance, cerivastatin or simvastatin are capable of inducing autophagy in rhabdomyosarcoma cells (Araki and Motojima, 2008), whereas lovastatin or simvastatin fail to do so in hepatocytes (Samari and Seglen, …	2	18178158:3, 20086055:1343
Ceruletide --+> autophagy	positive		Although the mechanism for autophagy induction by cerulein is not yet clear, insufficient recruitment of zymogene granule membranes under supramaximal stimulation may account for it.	1	18591426:1179
Cetuximab --+> autophagy	positive		Stable overexpression of a HIF-1alpha mutant prevented cetuximab-induced autophagy and decrease in Bcl-2 levels., We found that cetuximab induced autophagy in cancer cells that show strong or weak induction of apoptosis after cetuximab treatment but not in those that show only cytostatic growth inhibition., Targeted agents including cetuximab induce stresses to activate prosurvival autophagy.	3	20634405:4, 20864811:3, 22825332:3
cGMP --+> autophagy	positive	change entity name to cAMP	Stimulation of cellular autophagy by parathyroid hormone and cyclic adenosine 3',5': monophosphate in isolated tubular fragments from the rat's kidney cortex.	1	170735:100
chelerythrine ---| autophagy	negative		In the Langendorff model, chelerythrine suppressed autophagy and abolished the protection mediated by sulfaphenazole.	1	20008275:6
Chloroquine ---| autophagy	negative		Chloroquine and its analog hydroxychloroquine are the only clinically relevant autophagy inhibitors., In this study, we aimed to investigate its actions in vascular endothelial cell autophagy induced by chloroquine ., Furthermore, inhibition of autophagy by chloroquine enhanced Suberoylanilide hydroxamic acid-induced apoptosis., Significantly, the inhibition of autophagy by chloroquine and Beclin…	64	21148553:3, 19199859:1, 20543569:4, 19147587:8, 20958054:6, 17659356:5, 7314075:5, 21406549:6, 20538760:5, 19158420:7 <more data available...>
Chloroquine --+> autophagy	positive	negative	The increased free GFP level has been proposed as an autophagic flux marker because it reflects cleavage from the GFP-light chain 3 resulting from degradation in the autolysosomal compartments, primarily studied in the yeast system.14 It is well known that chloroquine suppresses the capacity of lysosomal degradation by increasing lysosomal pH and thus suppressing autophagy.23 If this is the case …	1	100000462:10076
cholesterol ---> autophagy	unknown	negative and positive; 3 and 1 REF	These results demonstrate that a decrease in cholesterol activates autophagy by a phosphatidylinositol 3-kinase-dependent mechanism., These results provide strong evidence that cholesterol accumulation-induced changes in autophagy-lysosome function are closely associated with neurodegeneration in Niemann-Pick type C., In conclusion, our findings demonstrated that excess free cholesterol induced t…	5	17056010:8, 17631520:9, 20484746:8, 19213965:1240, 17468177:1121
cis-Isoelemicin ---| autophagy	negative	1 REF	Autophagosomes were found in OGD/R-treated PC12 cells as well as in drug plus OGD/R-treated PC12 cells. ß-Asarone protects PC12 cells against OGD/R-induced injury partly due to attenuating Beclin-1-dependent autophagy caused by decreasing [Ca(2+)](i) and increasing membrane potential., ß-Asarone protects PC12 cells against OGD/R-induced injury via attenuating Beclin-1-dependent autophagy.	2	22543703:9, 22543703:100
Cisplatin --+> autophagy	positive	negative and positive; read all sentences to associate REFS	The nephrotoxicity of cisplatin is likely due to inhibition of autophagy priming, while that of methotrexate is related to direct tubular toxicity and intratubular precipitation., This cisplatin-induced autophagy was attenuated in renal cells stably transfected with Bcl-2, suggesting an anti-autophagic role for this well-known anti-apoptotic protein., Inhibition of cisplatin-induced autophagy blo…	10	20922699:2, 18509315:5, 18497570:3, 18709025:1, 20196784:6, 20041317:2, 18256309:1298, 19454529:1193, 100000431:10144, 22713463:6
Clarithromycin ---| autophagy	negative		Clarithromycin attenuates autophagy in myeloma cells.	1	20811702:100
ClCCP --+> autophagy	positive		Neither Parkin nor p62 seemed to affect autophagy induction by carbonyl cyanide m-chlorophenylhydrazone.	1	20573959:7
clioquinol --+> autophagy	positive		These results indicate that clioquinol-induced autophagy is likely to be physiologically functional.	1	21220021:8
clonazepam --+> autophagy	positive		Schwann cell autophagy induced by SAHA, 17-AAG, or clonazepam can reduce bortezomib-induced peripheral neuropathy.	1	20959823:100
Clonidine ---> autophagy		positive	Our study revealed that clonidine was triggering autophagy by reducing cyclic AMP levels through imidazoline-1 receptor.	1	18636076:1144
Combretastatin --+> autophagy	positive		Combretastatin-induced autophagy was associated with a loss of mitochondrial membrane potential and elongation of the mitochondria.	1	22705646:6
Combretastatin A4 --+> autophagy	positive		B, Combretastatin A4 phosphate induced autophagy in cancer cells in xenografts.	1	17550961:1240
Compound 17 --+> autophagy	positive		Compound 17 (one of 41 new compounds synthesized) is a novel anticancer naphthalimide with a distinct mechanism of action, notably inducing autophagy and senescence in cancer cells.	1	17658777:1
concanamycin a ---| autophagy	negative		Inhibition of autophagy by 3-methyladenine or concanamycin A had, however, no effect on the viability of the BAMLET-treated cells as analyzed by the MTT assay (Fig. 3C and data not shown), and 3-methyladenine had a tendency to slightly sensitize the cells to the BAMLET-induced plasma membrane permabilization as analyzed by the lactate dehydrogenase release assay (data not shown).	1	20053771:1174
Crustecdysone ---> autophagy		positive	In holometabolous insects including Drosophila melanogaster a wave of autophagy triggered by 20-hydroxyecdysone is observed in the larval tissues during the third larval stage of metamorphosis.	1	18285699:0
curcumin --+> autophagy	positive		In the subcutaneous xenograft model of U87-MG cells, curcumin inhibited tumor growth significantly (P < 0.05) and induced autophagy., However, reactive oxygen species-dependent activation of ERK1/2 and p38 mitogen-activated protein kinases, but not JNK, might not be involved in the curcumin-induced autophagy., Interestingly, activation of the first pathway inhibited curcumin-induced autophagy and…	9	17395690:10, 21461234:8, 17786026:3, 19010903:1066, 21299897:1155, 21514382:100, 19671762:1214, 100000011:10425, 22705585:4
cycloheximide ---| autophagy	negative		In addition, the onset of autophagy was suppressed by pactamycin, cycloheximide, and puromycin., Thus, similarly to cycloheximide, both emetine and puromycin have proved to be inhibitors of autophagy in vivo., Several reports have demonstrated that cycloheximide inhibits autophagy (Kovács and Seglen, 1981[Go]) by preventing fusion of autophagosome with endo/lysosomes (Lawrence and Brown, 1993[Go]…	5	9886486:4, 1789148:6, 18199701:1336, 11707514:1292, 11756670:1118
cyclosporine --+> autophagy	positive		Antioxidative drugs, pravastatin and N-acetylcysteine, were used to evaluate the role of cyclosporine A-induced oxidative stress on autophagy.	1	22790389:6
cyclosporine ---> autophagy	unknown	negative and positive; 7 and 4 REFS	Melatonin treatment (100 and 200 microm) suppressed autophagy induced by 2.5 and 5 microm Cyclosporine A., Overexpression of mitochondrial calpain 10 resulted in mitochondrial swelling and autophagy that was blocked by the mitochondrial permeability transition inhibitor cyclosporine A., Finally, immunohistochemical analysis of rat kidneys demonstrates a positive LC3 staining on injured tubular ce…	10	20136702:8, 16790502:4, 18628650:7, 19074891:1264, 19828459:1048, 19454529:1193, 19910412:1327, 12464659:1152, 14684378:1261, 19179668:1101
Cyperquat --+> autophagy	positive	change entity name to 1-methyl-4-phenylpyridinium	Instead, MPP(+)-induced mitochondrial autophagy is dependent upon MAPK signaling., N-methyl-4-phenylpyridinium treatment induced both morphological and biochemical characteristics of autophagy, such as accumulation of autophagic vacuoles and LC3-II form and decreased p62 levels., Here, we demonstrate that 1-methyl-4-phenylpyridinium elicited increased autophagy in SH-SY5Y cells, as assessed by el…	7	17622797:5, 21045561:3, 17200184:3, 18600232:1117, 20089925:1319, 19300452:1186, 22513717:100
cystamine ---| autophagy	negative	1 REF	N-acetyl cysteine, cystamine and glutathione all inhibit trehalose-induced autophagy.	2	20566711:1123, 20566712:1123
cysteamine --+> autophagy	positive	1 REF	These results indicated that the autophagy induced by Cysteamine exhibited a prodeath role in cancer cells., To further confirm that the autophagy induced by Cysteamine was genuine, we pursued several additional lines of evidence., The ability of Cysteamine to induce autophagy was further assessed by staining cells with a panel of autophagy-indicative dyes., The autophagy-inducing activity of Cys…	11	100000424:10154, 100000424:10065, 100000424:10068, 100000424:10064, 100000424:10155, 100000424:10125, 100000424:10095, 100000424:10016, 100000424:10057, 100000424:10059 <more data available...>
cysteamine ---> autophagy	unknown	negative and positive; 1 and 1 REF	Here we provided a comprehensive line of evidence demonstrating that Cysteamine modulated autophagy in cancer cells., Cysteamine exerted a biphasic effect on the autophagy process, increasing the formation of autophagosomes in the early phase and blocking the autophagic degradation in a later phase., Cysteamine exerted a biphasic effect on the autophagy process, inducing autophagosome formation i…	4	100000424:10017, 100000424:10003, 100000424:10149, 100000424:10094
DAMPP --+> autophagy	positive		We have previously shown that Tamoxifen and 1-phenyl-2-decanoylamino-3-morpholino-1-propanol stimulate autophagy in MCF-7 by increasing the level of endogenous long-chain ceramides (36).	1	19029119:1159
Dasatinib [USAN] --+> autophagy	positive	5 REFS	Overexpression of Bcl-2 partially prevented dasatinib-induced autophagy., Here we present mechanistic evidence that dasatinib induces endoplasmic reticulum stress and autophagy in chronic lymphocytic leukemia lymphocytes., On the assessment of dasatinib-induced autophagy in CLL., Dasatinib-induced autophagy is enhanced in combination with temozolomide in glioma., GFP-GFP-light chain 3 has recentl…	8	20629079:11, 20573397:3, 20947165:100, 19190119:100, 100000395:10245, 100000395:10300, 100000395:10302, 100000395:10213
Dasatinib [USAN] ---> autophagy	unknown	positive	This prompted the notion that dasatinib may trigger cell death by an alternate mechanism such as autophagy.	1	100000395:10200
Decitabine --+> autophagy	positive	change entity name to 2'-deoxy-5-azacytidine	Furthermore, 2'-deoxy-5-azacytidine treatment induced cellular senescence and autophagy as shown by ß-galactosidase staining and by autophagosome formation, respectively.	1	21044612:4
deferoxamine --+> autophagy	positive		Here we show that Deferoxamine induces ferritin degradation in lysosomes through induction of autophagy., When HIF-1 alpha gene was inhibited, deferoxamine-induced autophagy was suppressed accordingly, indicating that deferoxamine-induced autophagy was dependent on the expression of HIF-1 alpha., PKCd is essential for Desferroxamine-induced autophagy., Given the ability of hypoxia, desferroxamine…	5	19671920:3, 20546814:8, 18836180:1168, 17576813:1252, 17987045:1234
Denileukin diftitox --+> autophagy	positive	change entity name to diptheria toxin	For example, diphtheria toxin induces autophagy and triggers heart failure in mice (23)., However, the diphtheria toxin model has also been shown to induce autophagy in cardiomyocytes (24).	2	19901028:1056, 19850947:1324
Desmethylclomipramine ---> autophagy		negative	In particular, we show that desmethylclomipramine-dependent blockage of autophagy enhances the efficacy of doxorubicin, a genotoxic chemotherapeutic agent used in the treatment of a wide variety of cancers.	1	19706685:1201
Dexamethasone --+> autophagy	positive		We show that dexamethasone induced autophagy upstream of apoptosis in acute lymphoblastic leukemia cells., Using the Bcl-2-negative WEHI7.2 lymphoma line as an experimental model, we found that dexamethasone not only induces apoptosis but also induces autophagy., We have recently shown that dexamethasone induces autophagy in lymphoid leukemia cells and in this particular setting this cell death m…	6	19390558:3, 18362516:2, 19855186:1, 19509276:1185, 19798108:1367, 100000412:10090
D-fructose --+> autophagy	positive		Fructose feeding induced elevated autophagy (LC3B-II: LC3B-I ratio: 46% increase, p<0.05) but not apoptosis signaling (unchanged Bax-1:Bcl-2 ratio).	1	21385586:9
D-GlcN --+> autophagy	positive	change entity name to glucosamine	Glucosamine-induced autophagy at concentrations of at least 500 microM to over 40 mM.	1	20045674:2
D-glucose ---> autophagy	unknown	negative and positive; read sentences to ascertain correct # of REFS	We have isolated gsa mutants that are defective in glucose-induced selective autophagy of peroxisomes., Glucose deprivation , which mimics myocardial ischemia, induces autophagy in cultured cardiac myocytes., Specific inhibitors of endoplasmic reticulum stress and knockdown of IRE-1 attenuated glucose-induced autophagy and cell death., Here, we investigate which pathway 2-deoxy-D-: glucose interf…	24	9296392:4, 17332429:3, 20356868:10, 20593179:2, 20947830:4, 18840362:4, 19903169:5, 17855623:5, 10233149:4, 20176105:9 <more data available...>
diacylglycerol ---> autophagy	unknown	positive	These findings reveal an important role for diacylglycerol-mediated PKC function in mammalian antibacterial autophagy.	1	20674539:9
Dibenziodolium ---| autophagy	negative		diphenyleneiodonium significantly attenuated the ganglioside-induced astrocyte autophagy, as determined by LC3 translocation and monodansylcadaverine uptake (Figure 4H,I), suggesting a critical role for NADPH oxidase in the reactive oxygen species generation and autophagic cell death in astrocytes following ganglioside exposure.	1	20067473:1361
Didanosine ---| autophagy	negative	positive	These effects were reversed by didanosine treatment, implying that didanosine restored feline immunodeficiency virus-induced autophagy impairment.	1	19380511:1328
Dihydrocapsaicin --+> autophagy	positive		Additionally, dihydrocapsaicin-induced autophagy was independent of p53 status., We reported that dihydrocapsaicin induces autophagy in a catalase-regulated manner., dihydrocapsaicin treatment induced autophagy that was blocked by 3-methyladenine and accumulated by bafilomycin A1.	3	18818525:10, 20417273:0, 19139269:7
dihydroceramide ---> autophagy	unknown	positive; 1 REF	The cytotoxicity of jaspine B has been correlated with a significant increase of intracellular dihydroceramides, which seem to play an active role in autophagy., These results demonstrate that resveratrol-induced autophagy occurs with a rise in intracellular dihydroceramide levels as the result of inhibition of dihydroceramide desaturases activity and that dihydroceramide accumulation is responsi…	2	19056278:2, 19394759:5
dihydrotestosterone ---> autophagy		positive	Primary motor neurons from ARdNLS112Q mice are protected from dihydrotestosterone-dependent toxicity by autophagy.	1	19279159:1187
Dihydroxyacetone --+> autophagy	positive		Dihydroxyacetone induced autophagy in African trypanosomes.	1	17786028:100
Diquat dication --+> autophagy	positive	change entity name to diquat	Moreover, treatment of T98G cells with diquat, a superoxide generator, induced autophagy in a manner similar to selenite (Figs. 2A and B, 3A, and 5A), including increased superoxide levels (Fig. 6D, a), membrane potential loss (Fig. 6D, b), and the formation of autophagic vacuoles (Fig. 6D, c and d).	1	17616690:1277
Disodium selenite --+> autophagy	positive	change entity name to selenite,disodium (so that it clusters with selenite)	It is well known that reactive oxygen species can regulate apoptosis (PCD type I).4 reactive oxygen species regulation of autophagy has also been demonstrated in many reports.5, 6, 7, 8, 9, 10, 11, 12, 13, 14, 15, 16, 17, 18, 19, 20, 21, 22 Most of these studies have implicated reactive oxygen species in autophagy induction by using nonspecific reactive oxygen species scavengers or exogenous H2O2…	4	19407826:1041, 22721804:5, 22721804:6, 22721804:100
Disodium selenite ---> autophagy	unknown	positive; change entity name to selenite,disodium (so that it clusters with selenite)	Sodium selenite treatment of A549 cells therefore appeared to trigger both apoptosis and cytoprotective autophagy, which were both mediated by reactive oxygen species.	1	22721804:9
Dithiothreitol --+> autophagy	positive		A recent study by Bernales et al. (26) shows that autophagy is activated in yeast as a result of the unfolded protein response, using administration of dithiothreitol or tunicamycin., To eliminate the possibility that dithiothreitol or tunicamycin induced autophagy indirectly by generating a starvation response, we monitored amino acid uptake of cells treated with these endoplasmic reticulum stre…	2	17635928:1287, 16901900:1204
DMSO ---| autophagy	negative	positive	BASIC RESEARCH PAPER Autophagy 8:7, 1-13; July 2012; G 2012 Landes Bioscience Dimethyl sulfoxide reduces hepatocellular lipid accumulation through autophagy induction Young Mi Song,1 Sun-Ok Song,3 Yong-Keun Jung,2 Eun-Seok Kang,3 Bong Soo Cha,3 Hyun Chul Lee3 and Byung-Wan Lee3,* 1 Brain Korea 21 Project for Medical Science; Yonsei University College of Medicine; Seoul, Korea; 2Global Research La…	1	100000298:10000
DMSO --+> autophagy	positive	2 REFS	dimethyl sulfoxide induces autophagy., dimethyl sulfoxide reduces expression of ER stress markers and induces autophagy., dimethyl sulfoxide-induced autophagy is controlled through ATF4-mediated downregulation of phosphorylated AKT1., dimethyl sulfoxide-induced autophagy is controlled through ATF4mediated downregulation of phosphorylated AKT1., To determine the pivotal role of ATF4 in dimethyl su…	12	100000298:10031, 100000298:10067, 100000298:10141, 100000298:10075, 100000298:10076, 100000298:10177, 100000298:10088, 100000298:10003, 100000298:10013, 100000298:10113 <more data available...>
DMSO ---> autophagy	unknown		Quantification of normalised average HttQ25-CFP intensity in DMSO of RISCfree compared with WAC siRNA treatment; error bar represents s.e.m. (n ¼ 3): HttQ25-CFP/actin RISCfree DMSO versus siWAC DMSO, *P ¼ 0.0350; soluble HttQ103-CFP/actin RISCfree DMSO versus siWAC DMSO, *P ¼ 0.0380. & 2012 European Molecular Biology Organization The EMBO Journal 13 SCOC, FEZ1 and WAC regulate autophagy NC McKnig…	2	100000005:10238, 100000298:10155
dopamine ---> autophagy	unknown	positive	Dopamine at 100-500 microM has toxic effects on human SH-SY5Y neuroblastoma cells, manifested as apoptotic cell loss and strong autophagy., Expanded CAG repeats in exon 1 of the Huntington's disease gene stimulate dopamine-mediated striatal neuron autophagy and degeneration.	5	19410601:0, 11406606:100, 17332773:1253, 20067473:2010, 100000331:10720
Doxorubicin --+> autophagy	positive		To address this issue PARP-1 wild-type and deficient cells have been treated with a dose of doxorubicin that induces autophagy., When combined with Bcl-2 siRNA, doxorubicin (IC(50)) enhanced autophagy as indicated by the increased number cells with GFP-LC3-II-stained autophagosomes (punctuated pattern positive)., In addition, curcumin plus Adriamycin led to mitochondrial fragmentation, the reduct…	7	19001878:3, 18424910:8, 21514382:8, 19901028:8, 21288924:4, 18829554:1259, 19571039:1356
Doxycycline --+> autophagy	positive		As shown in Figure 6J, inhibition of ARHI-induced autophagy by chloroquine dramatically inhibited xenograft tumor growth following doxycycline withdrawal, indicating that establishment of the dormancy state is dependent on ARHI-mediated autophagy.	1	19033662:1200
D-sorbitol --+> autophagy	positive	negative	On the other hand, supplementation of the medium to hyperosmolarity with raffinose, sorbitol or ammonium sulphate led to a decreased autophagy rate in hog1D cells (Figure 5).	1	16321140:1177
Edecrin --+> autophagy	positive	change entity name to ethacrynic acid	The addition of ethacrynic acid to growth medium accelerates mitochondrial autophagy in cells when they reach the stationary phase.	1	19366696:1291
EGCG ---> autophagy	unknown		These results suggest (a) that hyperglycemia-associated oxidative stress may induce autophagy through up-regulation of the ROS-ERK/JNK-p53 pathway, which may contribute to mitochondrial loss in soleus muscle of diabetic Goto-Kakizaki rats, and (b) that (-)-epigallocatechin-3-gallate may be a potential autophagy regulator useful in treatment of insulin resistance.	1	21820301:7
Ellence --+> autophagy	positive	change entity name to epirubicin	Epirubicin also induced autophagy of secretory granules, which coalesced to form an intracytoplasmic lumen.	1	11872957:4
Eloxatin --+> autophagy	positive	change entity name to oxaliplatin	While apoptosis remained low in co-treated cells, autophagy was considerably increased after irradiation and augmented by the addition of oxaliplatin.	1	20332433:5
Embanox ---| autophagy	negative	change entity to butylated hydroxyanisole	Moreover, the antioxidants butylated hydroxyanisole and BNP markedly prevent the increase in Beclin 1 expression and autophagy, suggesting that reactive oxygen species are involved in these processes.	1	16857678:1313
epinephrine ---| autophagy	negative		Autophagy has also been found induced by hydrocortisone [35] and corticotropin [36] and suppressed by epinephrine and other adrenergic agonists [20].	1	16213475:1110
epinephrine ---> autophagy	unknown	negative	Epinephrine deficiency results in intact glucose counter-regulation, severe hepatic steatosis and possible defective autophagy in fasting mice.	1	22405854:100
estradiol ---> autophagy		positive	Contrary to IGF-I and EGF, 17beta-estradiol and progesterone exerted stimulatory effects on autophagy in bovine mammary epithelial cells.	1	19013662:11
ethanol ---| autophagy	negative		Acute alcohol decreased autophagy and increased expression of SREBP, effects blocked by the JNK inhibitor.	1	22749809:8
ethanol --+> autophagy	positive	negative and positive; 1 and 2 REFS	We have found that ethanol treatment results in autophagy activation, which is at least in part due to the inhibition of mTOR signaling by reactive oxygen species., Furthermore, our novel observation that ethanol suppresses autophagy is consistent with a hypothesis that ethanol promotes premature neural progenitor maturation., We recently reported that acute ethanol treatment induced autophagy bo…	3	21150309:1, 17374049:12, 100000462:10219
ethanol ---> autophagy	unknown	positive	In summary, these data suggest that ethanol exposure may trigger myocardial dysfunction through a mechanism associated with AMP-activated protein kinase-mammalian target of rapamycin complex 1-ULK1-mediated autophagy.	1	22451512:9
Ethionine ---| autophagy	negative		Suppression of autophagy by ethionine administration in male rat liver in vivo.	1	10837932:100
etoposide --+> autophagy	positive	8 REFS	Moreover, AMPK activation is clearly associated with etoposide-induced autophagy., We report that autophagy is induced by etoposide, a process that is not affected by hypoxic conditions., This result is consistent with the finding that E2F1 is required for etoposide-induced autophagy [29]., We also observed that colocalization of Atg14L and DFCP-1 was induced by lithium or etoposide treatment, wh…	11	21274505:8, 20637734:4, 20454448:1224, 20713597:1080, 17395690:1380, 100000010:10215, 100000010:10212, 100000375:10070, 100000329:10058, 100000375:10059 <more data available...>
everolimus --+> autophagy	positive	12 REFS	Interestingly, combination treatment of Delta-24-RGD with RAD001 induced autophagy in vitro., Both autophagy and sensitization of Bak/Bax(-/-) cells were further enhanced in the presence of Rad001., The effects of RAD001 were abrogated by RNAi knockdown of the autophagy-related gene 5, suggesting that RAD001 acts, in part, by enhancing autophagy., Everolimus-induced autophagy was mediated by mTOR…	16	18253154:4, 17005556:6, 20736296:4, 17224626:5, 17291937:8, 20104016:3, 19196656:1249, 19363300:100, 19023042:1247, 100000464:10395 <more data available...>
Evodiamine --+> autophagy	positive		Autophagy was also stimulated by evodiamine, as demonstrated by the positive autophagosome-specific dye monodansylcadaverine staining as well as the expressions of autophagy-related proteins, Beclin 1 and LC3.	1	18484413:2
fasudil --+> autophagy	positive		In addition, we experimentally verified a surprising prediction: Fasudil promotes cellular autophagy.	1	20679242:1208
fatty acids --+> autophagy	positive		Recent studies have suggested that free fatty acids stimulate autophagy of pancreatic beta cells., Because free fatty acid has generated reactive oxygen species in ß-cells and the antioxidants have prevented free fatty acid-induced ß-cell dysfunction (36, 37), oxidative stress could be a mediator in the induction of free fatty acid-induced autophagy activation in ß-cells (38).	2	20888798:0, 18772242:1263
Fe2+ --+> autophagy	positive	change entity name to iron	The aim of this work was to study the effect of crude garlic pre-treatment on iron-mediated lipid peroxidation, proliferation and autophagy for 5 weeks., This also suggests that iron-induced autophagy may play a role in brain injury in other diseases associated with iron overload., These results indicate that autophagy is induced by iron in neurons and that iron-induced autophagy may contribute t…	5	20700633:1, 17987045:14, 19066077:9, 18281291:1304, 19800047:1423
FENRETINIDE --+> autophagy	positive		Inhibition of N-(4-hydroxyphenyl)retinamide-induced autophagy at a lower dose enhances cell death in malignant glioma cells., Consistent with a requirement for de novo Sphingolipids biosynthesis for autophagy, we found that CHO-LYB cells are refractory to induction of autophagy by fenretinide until a functional SPT1 was reintroduced into the cells (supplemental Fig. S5).	3	18174255:100, 18806760:1293, 20876532:1307
Fingolimod --+> autophagy	positive		Notably, blockade of autophagy by either specific chemical inhibitors or siRNAs targeting Beclin 1 or LC3 resulted in aggravated necrotic cell death in response to FTY720, suggesting that FTY720-induced autophagy plays a self-protective role against its own cytotoxic effect., Despite S1P2 siRNA was less efficient, FTY720, a potent agonist for all Sphingosine 1-phosphate receptors except S1P2, has…	2	20935520:6, 19474291:1182
flavones --+> autophagy	positive		The characterization of these vacuoles with the autophagic marker monodansylcadaverine is consistent with autophagic vacuoles, which led to the suggestion that these flavones could induce autophagy in both ER (+) and ER (-) breast cancer cell lines.	1	16371244:6
flavonoids --+> autophagy	positive		Increasing evidence has suggested that several flavonoids induce autophagy [56,57] ., Chemical composition of Solanum nigrum linn extract and induction of autophagy by leaf water extract and its major flavonoids in AU565 breast cancer cells., Inhibition of a tyrosine-protein kinase could be a plausible mechanism for the suppression of hepatocytic autophagy by flavonoids, because several non-flavo…	4	19909554:1274, 20681660:100, 7890712:1205, 10918448:1064
Footballene ---> autophagy	unknown	positive; change entity name to fullerene C60	The fullerene C60 nanoparticle (nC60) has been shown to induce autophagy and sensitize chemotherapeutic killing of cancer cells, but the details still remain unknown., Here we show that the water-dispersed nanocrystal of underivatized fullerene C60 at noncytotoxic concentrations caused authentic autophagy and sensitized chemotherapeutic killing of both normal and drug-resistant cancer cells in a …	2	21071824:1, 19786831:3
Furosemide --+> autophagy	positive		Short-term stimulation of cellular autophagy by furosemide in the thick ascending limb of Henle's loop in the rat kidney.	1	3180188:100
GABA ---| autophagy	negative		It has also been shown that loss of both ?-aminobutyric acid and acetylcholine signaling to the post-synaptic cells led to selective targeting of GABAA receptors for autophagy (Rowland et al. 2006).	1	18006691:1212
galactose --+> autophagy	positive	negative	We propose in d-galactose-induced murine senescence, autophagy is inhibited by NF-?B, inducing the deactivations of celluar oxidoreductases and upregulation of ROS level.	1	21167197:8
gangliosides --+> autophagy	positive		Gangliosides induced autophagy in astrocytes.	1	20067473:1305
GDP ---> autophagy			In addition, the GDP-bound mutant of Sec4 showed a dominant-negative effect on autophagy, which further confirmed its involvement in autophagy as a GTPase.	1	20444978:1425
Gemzar --+> autophagy	positive	change entity name to gemcitabine	In conclusion, these results suggest that autophagy can be activated by gemcitabine and/or ionizing radiation in the treatment of pancreatic cancer cells and that activated autophagy plays a role in cancer suppression., Here we show that gemcitabine, the standard chemotherapy for pancreatic cancer, induced autophagy in PANC-1 and MIAPaCa-2 cells, as evidenced by the accumulation of acidic vesicul…	2	20811703:10, 20299819:3
genistein ---> autophagy	unknown	positive; 1 REF	Genistein treatment dramatically inhibits glucose uptake in ovarian cancer cells, and methyl pyruvate, a cell-permeable 3-carbon substrate for oxidative phosphorylation and fatty acid synthesis, rescues cells from genistein-induced autophagy., A combination of indol-3-carbinol and genistein synergistically induces apoptosis in human colon cancer HT-29 cells by inhibiting Akt phosphorylation and p…	2	17234261:9, 19909554:100
Glidobactin A --+> autophagy	positive		glidobactin A treatment also promoted the activation of Akt/PKB via phosphorylation at residue Ser(473) and induced autophagy as judged by the presence of the lipidated form of microtubule-associated protein 1 light chain 3 and autophagosomes.	1	20362557:6
gliodeliquescin A --+> autophagy	positive	change entity name to trichokonin VI	More significantly, specific depletion of Bak expression by small RNA interfering (siRNA) could partly attenuate Trichokonin VI-induced autophagy.	1	20122248:10
Glivec --+> autophagy	positive	change entity name to imatinib	Induction of autophagy by rapamycin, gleevec, thapsigargin and amino acid deprivation led to an accumulation of WIPI-1 at LC3-positive membrane structures (WIPI-1 puncta-formation), suggested to represent autophagosomal isolation membranes., Imatinib mesylate-induced autophagy did not involve c-Abl or Bcl-2 activity but was associated with ER stress and was suppressed by depletion of intracellula…	2	17618624:2, 19363292:3
glucocorticoids --+> autophagy	positive		Collectively, these data indicate that glucocorticoids promote autophagy by inhibiting IP(3)-dependent calcium signals., In this study we have demonstrated that Glucocorticoid treatment induced the development of autophagy, preserving osteocyte viability., This indicates that glucocorticoid-induced autophagy in leukemic cells is necessary to trigger apoptosis and death., In this study we show tha…	4	20814235:7, 20564240:1, 18535583:1062, 19390558:1180
glucose-6-P --+> autophagy	positive		Furthermore, elevated intracellular glucose or glucose 6-phosphate also induces autophagy by inhibiting mTOR (Fig. 2) (39).	1	20147746:1116
glutathione ---> autophagy	unknown	negative	Conversely, the addition of a cell-permeable form of glutathione inhibited mitochondrial autophagy., In these conditions, glutathione regulates mitophagy independently of general autophagy., We found that N-acetyl cysteine , cystamine [a drug proposed for use in Huntington's disease, with pleiotropic effects including transglutaminase inhibition, but which is also metabolized to the antioxidant l…	4	19366696:5, 19502807:3, 20566711:1112, 20566712:1112
glutathione ethylester ---| autophagy	negative		C, glutathione monoethyl ester inhibits mitochondrial autophagy.	1	19366696:1265
glycerol ---> autophagy		negative	These last observations strongly suggest that glycerol prevented the triggering of autophagy induced by sucrose starvation in sycamore cells.	1	8063774:8
glycogen ---| autophagy	negative		Glycogen accumulation in cells disrupted for various autophagy genes.	1	11486014:1243
glycosides --+> autophagy	positive	3 REFS	Other investigators have also shown that curcumin, the natural product B-group soyasaponins, and the lipid-soluble cardiac glycoside activate ERK1/2, inducing autophagy ( 7, 27, 28)., Accumulated data in past few years have shown that cardiac glycosides selectively inhibited proliferation and induced apoptosis and autophagy in cancer cells, but not normal cells, suggesting their utility in antica…	4	19010903:1285, 19679550:1238, 22750415:9, 22750415:100
gossypol --+> autophagy	positive		Further, Atg5 knockdown also reduces gossypol-mediated autophagy., To investigate the mechanism of autophagy induced by (-)-gossypol, we used a co-immunoprecipitation (Co-IP) pull-down assay.	2	20529838:5, 20577262:1094
guanosine --+> autophagy	positive		We found that the murine Irgm1 (LRG-47) guanosine triphosphatase induced autophagy and generated large autolysosomal organelles as a mechanism for the elimination of intracellular Mycobacterium tuberculosis.	1	16888103:1
H2O2 --+> autophagy	positive		In this study, autophagy was induced by starvation, mitochondrial electron transport inhibitors, and exogenous H(2)O(2)., However, in our studies, vitamin E could have enhanced autophagy over-stimulation by H(2)O(2), rather than suppress it., Here, we show that H(2)O(2)-induced autophagy and apoptosis in U251 cells are mediated through the Beclin 1 and Akt/mTOR pathways., In the present study, we…	19	19407826:2, 20307493:6, 19451193:4, 19229997:2, 19098111:9, 19622773:8, 18094624:8, 20368806:6, 20431246:5, 19139632:3 <more data available...>
H2O2 ---> autophagy	unknown		MEMC-induced autophagy was also blocked by N-acetyl-cysteine and catalase, indicating that H2O2 can regulate autophagy.	1	22367066:5
H2SO4 --+> autophagy	positive		In yeast, nitrogen starvation is the most potent stimulus, but withdrawal of other essential factors such as carbon, auxotrophic amino acids and nucleic acids, and even sulfate can induce autophagy, albeit less efficiently (Takeshige et al. 1992).	1	18006683:1059
HCN ---> autophagy	unknown	negative	The incubation of flounder kidney tubules in the presence of cyanide or in a nitrogen atmosphere decreased the ATP levels to less than 10% of controls and blocked autophagy., We have recently demonstrated that strong autophagy stimulation mediated by the combined generation of cyanide and oxidative stress could efficiently suppress tumor growth in an aggressive brain cancer model such as glioblas…	2	4767257:8, 18716458:3
HDAC inhibitor --+> autophagy	positive		The combination of a histone deacetylase inhibitor with the BH3-mimetic GX15-070 has synergistic antileukemia activity by activating both apoptosis and autophagy., Although there are debates about the anticancer role of autophagy induced by histone deacetylase suppression (12), a number of mechanisms have been proposed for autophagy induction by histone deacetylase inhibitors based on studies wit…	2	100000464:10341, 100000373:10370
HDAC inhibitor ---> autophagy	unknown	negative and positive; 1 and 8 REFS	HDACis were found to induce productive autophagy in malignant peripheral nerve sheath tumors cells., Histone deacetylase inhibitors induce autophagy, and HDAC6, one of class II Histone deacetylase isotypes, is directly involved in autophagic degradation in the cell., Two potent HDAC inhibitors OSU-HDAC42 and SAHA induced autophagy in Hepatocellular carcinoma cells as revealed by transmission elec…	10	21084276:7, 18342621:1, 20962572:3, 17363733:7, 17495516:3, 21367693:100, 19509170:1181, 20729640:100, 20538760:100, 18483296:1048
HELENALIN --+> autophagy	positive		Running title: Helenalin induces autophagy cell death Key Words: Helenalin or Hele (Helenalin), autophagy, caspase, NF-kappaB, Atg12 and LC3-B.	1	22784363:14
heme ---| autophagy	negative		In mammals, there are at least four eIF2a kinases including GCN2, PKR, PERK, and HRI, which are activated by amino acid starvation, viral infection, endoplasmic reticulum stress, and heme depletion, respectively.32 Virus induces autophagy via activation of PKR., In mammals, there are at least four eIF2a kinases including GCN2, PKR, PERK, and HRI, which are activated by amino acid starvation, vira…	2	16794605:1178, 100000343:10113
hormone ---| autophagy	negative		Also, anticancer therapies, such as hormone antagonists, DNA-damaging drugs, and irradiation, induce autophagy as a pro-survival response (4), which may underlie adaptation of cancers to treatment seen in the clinic.	1	100000410:10012
hormone ---> autophagy	unknown	positive; 5 REFS	Furthermore, autophagy is regulated by nutrients and hormones, thus allowing the cell to adjust its degradative state to environmental changes., Our main focus was on the role of mTOR in the regulation of autophagy by growth factors and hormones., Moreover, the actions of inhibitors and competing hormones are similar to those reported for glucagon, a hormone known to increase autophagy., Autophag…	15	14731737:5, 19013662:5, 3882435:5, 19264097:3, 1844321:6, 3542550:6, 18393362:2, 16213475:1108, 18006683:1075, 11042107:1032 <more data available...>
Hydrogen fluoride ---> autophagy	unknown	positive	In rat exocrine pancreas cells, fluoride treatment causes autophagy resulting from intracisternal granule accumulation.	1	18696052:0
Hydroxytyrosol ---| autophagy	negative		Also, Hydroxytyrosol treatment inhibited both the exercise-induced increase in autophagy and mitochondrial fission and the decrease in PGC-1a expression.	1	21421045:8
imatinib --+> autophagy	positive	13 REFS	Here, we report that imatinib induces autophagy as a survival pathway in quiescent gastrointestinal stromal tumor cells., Imatinib treatment induces both apoptosis and autophagy in all Bcr-Abl-expressing cells and populations rapidly recover., Here, we describe that imatinib dose dependently activates the cellular autophagy machinery in mammalian cells, independently of tissue type, species origi…	22	20660757:2, 21132731:6, 17330103:4, 21418740:4, 19048625:7, 18617896:1278, 21299897:1231, 19671762:1214, 20592475:1166, 100000390:10235 <more data available...>
imatinib ---> autophagy	unknown	positive	In another study, very high doses of Imatinib were also shown to induce autophagy in mouse neuroblastoma cell lines.80 Other results support the notion that in the K562 Chronic Myelogenous Leukemia cell line, Imatinib and other second generation tyrosine kinase inhibitor (Dasatinib and Nilotinib) fail to induce autophagy, while they trigger autophagy in murine Baf3 cells expressing WT BCR-ABL or …	1	100000412:10109
Imidazole ---| autophagy	negative		Autophagy was induced in the presence of 0.16 M NaCl, whereas adding imidazole inhibited the autophagy induction.	1	20686696:1286
IMIQUIMOD --+> autophagy	positive		Both apoptosis and autophagy induced by imiquimod cooperate to cause basal cell carcinoma cell death., Additionally, Imiquimod-induced autophagy resulted in cell death occurring independently of molecular changes of apoptotic markers., Both single-stranded RNA and imiquimod induced autophagy through TLR7.	3	20426785:10, 19527683:4, 18337753:1235
Imodium --+> autophagy	positive	change entity name to loperamide	Thus, regulation of intracellular Ca2+ may also be involved in the ability of loperamide to induce autophagy.	1	18024584:1210
INGN 241 --+> autophagy	positive	the entity "INGN 241" appears to be the gene IL24, not a small molecule	Class III PI3K/Beclin-1 complex was shown involved in the mda-7/IL-24-induced autophagy., Knockdown of ATG5 or Beclin1 suppressed OSU-03012 enhanced MDA-7/IL-24-induced autophagy and blocked the lethal interaction between the two agents., In glioblastoma multiforme cells of diverse genetic backgrounds, inhibition of cytoprotective cell-signaling pathways enhanced MDA-7/IL-24-induced autophagy, mi…	28	19730452:5, 20107314:3, 20179672:3, 18299661:100, 20103619:1271, 19417161:1316, 100000409:10069, 100000409:10076, 100000409:10121, 100000409:10152 <more data available...>
INGN 241 ---> autophagy	unknown	the entity "INGN 241" appears to be the gene IL24, not a small molecule	Inhibition of Beclin-1, atg5, or hVps34 decreased the percentage of green fluorescent protein-LC3-positive cells as well as LC3-II levels (Fig. 2C and D, respectively) on Ad.mda-7 infection, indicating that Ad.mda-7 triggers autophagy via the canonical pathway. mda-7/IL-24 induces endoplasmic reticulum stress and ceramide production, and these changes play an important role in autophagy induction…	1	100000409:10110
inositol ---| autophagy	negative		Intracellular inositol and inositol 1,4,5-trisphosphate (IP3) levels are negative regulators of autophagy via an mTOR-independent mechanism (see Fig. 3 for pathway).	1	100000432:10151
inositol --+> autophagy	positive	negative; 2 REFS	In contrast to inositol monophosphatase inhibition that enhances autophagy, GSK3beta inhibition attenuates autophagy and mutant huntingtin clearance by activating mTOR., Inositol and IP3 levels regulate autophagy: biology and therapeutic speculations., Therefore, rapamycin and intracellular inositol seem to regulate autophagy independently., In this pathway, the inhibition of inositol monophospha…	7	17921520:4, 16874097:100, 18636076:1333, 16186256:1174, 19461070:1106, 18187492:1178, 100000404:10073
InsP --+> autophagy	positive	this is a case where a gene was mistaken for a small molecule	These findings imply that InsP(6)Ks promote autophagy and induce caspase-independent cell death.	1	20883817:7
ionomycin ---> autophagy	unknown	positive	Consistent with our results, vitamin D, ATP, ionomycin, and photodynamic therapy were known to induce calcium-mediated autophagy [40]., They found that autophagy was inhibited with agents like thapsigargin (an endoplasmic reticulum (ER) Ca2+/Mg2+ ATPase inhibitor that releases Ca2+ from endoplasmic reticulum stores) or ionomycin (Ca2+ ionophore that releases Ca2+ from intracellular stores), which…	3	20122248:1314, 18636076:1124, 18806755:1219
IP3 ---> autophagy	unknown		The recent descriptions of role for InsP3-induced Ca2+ release in controlling autophagy (32) and cellular metabolism (12), which are also targets for the PKB pathway, support this idea., One recent study suggested that myo-inositol-1,4,5-trisphosphate (IP3) could regulate autophagy because inhibition of inositol monophosphatase by lithium or L-690,330 stimulates autophagy through the depletion of…	2	18250332:1183, 17256008:1039
Iron monooxide ---| autophagy	negative	positive	However, high concentration of Iron oxide nanoparticles can impair cell viability, possibly through reactive oxygen species-mediated apoptosis and autophagy.	1	22776829:11
Isoproterenol ---| autophagy	negative		Short-term inhibition of cardiac cellular autophagy by isoproterenol., Short-term inhibition of cellular autophagy by isoproterenol in the submandibular gland.	3	3443985:100, 19008922:1264, 2885969:100
ISOTHIOCYANIC ACID --+> autophagy	positive		To the best of our knowledge, the present study is the first published report to convincingly document induction of autophagy by an isothiocyanate class of dietary chemopreventive agent.	1	16740722:5
Kernechtrot --+> autophagy	positive	change entity name to neutral red	Time course of neutral red-induced autophagy in murine pancreatic acinar cells.	1	1668895:100
lactacystin --+> autophagy	positive		Neuroprotection of rapamycin in lactacystin-induced neurodegeneration via autophagy enhancement.	1	18640276:100
L-asparagine ---| autophagy	negative		The two amino acid-sensitive mechanisms each seen account for about one-half of the degradation of relatively stable (long-lived) proteins; one of them is suppressed by leucine and apparently corresponds to the formation of electron microscopically visible autophagosomes; the other may represent a different type of autophagy, inhibited by asparagine and glutamine., Thus, raising the intracellular…	5	7342604:3, 18048384:1154, 100000360:10097, 100000360:10113, 100000317:10014
Leupeptin ---| autophagy	negative		Autophagy was induced by serum removal from the medium with or without leupeptin, an inhibitor of cysteine proteinases., Forty-eight hours after siRNA treatment, full nutrient medium was replenished, and then, after an additional 24 h, autophagy was induced by starvation in Earle's balanced saline solution/0.5 mM leupeptin., Although both 3-methyladenine and leupeptin inhibit autophagy, their mec…	3	8223708:4, 17595159:1117, 18708438:1202
Leupeptin --+> autophagy	positive		We first screened for the effect of 21141 siRNA pools of the human genome in triplicate on GFP-LC3 spots after autophagy was induced by incubation for 2 h in starvation medium containing leupeptin., Forty-eight hours after siRNA treatment, full nutrient medium was replenished, and then, after an additional 24 h, autophagy was induced by starvation in EBSS/0.5 mM leupeptin.	2	100000005:10041, 100000348:10056
L-glutamate --+> autophagy	positive		Glutamate induces mitochondrial dynamic imbalance and autophagy activation: preventive effects of selenium.	1	22724008:100
L-glutamine ---| autophagy	negative	1 REF	We hypothesized that the absence of L-glutamine or downregulation of SLC1A5 would also activate autophagy ., Glutamine Deprivation Upregulates Autophagic Activity It has been reported that the absence of glutamine can induce autophagy via TOR inhibition in human and Drosophila cells (Nicklin et al., 2009).	2	100000386:10135, 100000465:10123
L-glutamine --+> autophagy	positive	negative and positive; 2 and 3 REFS	Thus, L-glutamine flux regulates mTOR, translation and autophagy to coordinate cell growth and proliferation., Glutamine induces autophagy under basal and stressed conditions, and prevents apoptosis under heat stress through its regulation of the mTOR and p38 mitogen-activated protein kinase pathways., Glutamine increases autophagy under basal and stressed conditions in intestinal epithelial cell…	7	19203585:6, 19121316:9, 19575363:2534, 100000020:10446, 100000465:10200, 100000450:10362, 100000386:10141
L-glutamine ---> autophagy	unknown	negative	These data show that L-glutamine transport into cells via SLC1A5 is required for suppression of autophagy .	1	100000386:10144
L-glycine --+> autophagy	positive	change entity to oxalylglycine	These results demonstrate that BNIP3 is essential for autophagy induced by either hypoxia or dimethyl-oxallyl glycine treatment. [Figure 7] View larger version (28K): [in this window] [in a new window] .	1	17576813:1256
Li+ --+> autophagy	positive	change entity name to lithium; 34 REFS	Lithium, the prototypic mood stabilizer, was recently demonstrated to enhance autophagy in cells., Knockout of either Sestrin2 or Dram reduced autophagy elicited by nutrient depletion, rapamycin, lithium or thapsigargin., Lithium in low doses is a well-known autophagy inducer that clears misfolded proteins and altered mitochondria from MNs., Recently, it was found that lithium induces autophagy, …	36	18534253:0, 19377293:5, 19609902:3, 19183256:1, 16186256:5, 19702575:8, 17921520:2, 16874097:2, 20089931:2421, 17256008:1228 <more data available...>
LiCI --+> autophagy	positive	change entity name to lithium chloride	Moreover, infected cells also became resistant to the stimulation of autophagy by lithium chloride, an mTOR-independent inducer of autophagy., FIP200-/- mouse embryonic fibroblasts were also resistant to various autophagy-inducing reagents such as lithium chloride (Sarkar et al., 2005) and ceramide (Fig. 7 C; Scarlatti et al., 2004)., Lithium chloride, a drug used for the treatment of bipolar dis…	3	18340111:11, 18443221:1259, 100000362:10195
licochalcone a --+> autophagy	positive		Licorice and licochalcone-A induce autophagy in LNCaP prostate cancer cells by suppression of Bcl-2 expression and the mTOR pathway.	1	19711916:100
lindane ---> autophagy	unknown	negative	Lindane-induced disruption of apoptosis and autophagy occurred in parallel with necrosis induction in rat hepatocytes., Lindane disrupts autophagy independently of p38 inactivation.	2	19041923:6, 16818664:1255
lipids ---> autophagy	unknown		Thus, autophagy involves dynamic membrane mobilization, yet the source of the lipid that forms the autophagosomes and the mechanism of membrane delivery are poorly characterized., Our data suggest that Glycosylated antitumor ether lipids may activate autophagy; however, Glycosylated antitumor ether lipids do not kill cells by apoptosis or autophagy but rather by a paraptosis-like cell death mecha…	6	20375281:2, 19370058:10, 19029119:1056, 17611388:100, 12217958:1047, 100000379:10174
Lipitor --+> autophagy	positive	change entity name to atorvastatin	Atorvastatin-induced autophagy was found to be inhibited by AMP-activated protein kinase small interfering RNA., We explored the idea that treatment of atorvastatin, a commonly prescribed statin for treatment of hypercholesterolemia, induces autophagy in prostate cancer cells.	2	20876807:4, 20135644:3
lipoic acid ---| autophagy	negative		A typical antioxidant, alpha-lipoic acid, exerted autophagy suppression, while H(2)O(2) stimulated autophagy.	1	20307493:4
L-leucine ---| autophagy	negative	1 REF	Altogether, our data demonstrated that miR-20a and miR-106b regulated autophagy induced by leucine deprivation in C2C12 cells via targeting ULK1., Furthermore, inhibition of ULK1 expression by the miR-20a or miR-106b mimic blunted activation of autophagy induced by leucine deprivation, while suppression of endogenous miR-20a or miR-106b by specific antagomir in C2C12 cells showed normal autophagi…	3	22781751:10, 22781751:9, 22781751:100
L-leucine --+> autophagy	positive	negative; 1 REF	Leucine limitation induces autophagy and activation of lysosome-dependent proteolysis in C2C12 myotubes through a mammalian target of rapamycin-independent signaling pathway., The evidence that leucine starvation induces autophagy in muscle cells via an mTOR-independent pathway was further confirmed by the study of the level of phosphorylated S6 ribo- In skeletal muscle, the existence and activit…	3	100000335:10400, 100000010:10493, 100000320:10197
L-leucine ---> autophagy	unknown		Moreover, we demonstrate that leucine starvation regulates autophagy and protein synthesis through an mTORindependent signaling pathway., Using the C2C12 mouse muscle cell line, we first established and characterized the contribution of leucine in the regulation of protein breakdown; second, we determined which cellular response(s), autophagy, and proteolytic system(s) are regulated by amino acid…	2	100000320:10050, 100000320:10048
L-lysine --+> autophagy	positive		ATG5 becomes modified on an internal lysine with the ubiquitin-like protein ATG12 as part of the second conjugation system that promotes autophagy.	3	20038797:1294, 100000428:10256, 100000269:10256
L-NAME ---| autophagy	negative		Pretreatment with NOS inhibitor 1400w or L-NAME inhibited oridonin-induced apoptosis and autophagy in L929 cells., In addition, 1400 W or L-NAME impaired oridonin-induced autophagy.	2	22842735:3, 22670565:4
Lonafarnib --+> autophagy	positive		In this study, we found that the farnesyltransferase inhibitors manumycin A, farnesyltransferase inhibitor-276, and lonafarnib induced autophagy in two human cancer cell lines.	1	18769123:3
lovastatin --+> autophagy	positive		Aborted autophagy and nonapoptotic death induced by farnesyl transferase inhibitor and lovastatin.	1	21228063:100
LPA ---| autophagy	negative		Our results suggest that in these conditions, Lysophosphatidic acid inhibits autophagy, which might facilitate early cancer development.	1	17329959:5
L-phenylalanine ---> autophagy		negative	We have demonstrated a localization of Gai3 to autophagosomal endomembranes that is reversible upon addition of insulin and phenylalanine (see Figs. 2 and 3), suggesting that Gai3 may function downstream of both insulin- and phenylalanine-mediated regulation of autophagy.	1	17296938:1173
L-proline --+> autophagy	positive		Proline is a readily released stress substrate that can be metabolized by proline oxidase to generate either reactive oxygen species to induce apoptosis or autophagy or ATP during times of nutrient stress.	1	22609800:0
LPS --+> autophagy	positive		We also observed that lipopolysaccharides increased intracellular autophagy., A line of evidence also indicates that lipopolysaccharide stimulates autophagy in cardiomyocytes., These data suggest a novel role for BIRC2 in Lipopolysaccharide-induced autophagy in vascular endothelial cells., We further show that lipopolysaccharide-induced autophagy can enhance mycobacterial co-localization with the…	11	18062988:7, 19098111:2, 20458734:8, 18059159:6, 17658277:7, 19442652:7, 21598419:7, 19914257:1, 20548099:1118, 18772897:1045 <more data available...>
L-Sulforaphane ---> autophagy		positive	More recently, we showed that D,L-sulforaphane treatment causes autophagy in PC-3 and LNCaP cells, which protects against apoptosis by this agent (26).	1	17513615:1076
Lucanthon ---| autophagy	negative	change entity spelling to lucanthone	Here we demonstrate that the small molecule lucanthone inhibits autophagy, induces lysosomal membrane permeabilization, and possesses significantly more potent activity in breast cancer models compared with chloroquine.	1	21148553:5
LY 294002 ---| autophagy	negative		The phosphatidylinositol 3-kinase inhibitors wortmannin and LY294002 inhibit autophagy in isolated rat hepatocytes., The phosphatidylinositol 3-kinase inhibitors wortmannin and LY294002 inhibit autophagy in isolated rat hepatocytes.	8	100000400:10415, 100000452:10635, 100000451:10366, 100000432:10488, 100000427:10320, 100000404:10516, 100000397:10438, 100000335:10215
LY 294002 ---> autophagy	unknown	negative and positive; 20 and 5 REFS	LY294002 activated autophagy by activating p53 and caspase-3, and induced apoptosis by up-regulating p53 and p53-up-regulated modulator of apoptosis (PUMA)., Inhibition of PI3k with LY294002 or suppression of PKC delta and PKC epsilon with siRNA in HCT-116 cells induced autophagy, though not to the extent caused by safingol., Treatment with phosphoinositide 3-kinase inhibitors wortmannin, LY29400…	26	18330473:3, 19098447:3, 12453151:4, 15833867:1298, 19417153:1329, 18628411:1339, 19909554:1236, 12646047:1111, 16886061:1618, 9030745:100 <more data available...>
Macrofusine ---| autophagy	negative		fumonisin B1, an inhibitor of CoA-dependent dihydroceramide/ceramide synthase, which inhibits C2-Cer-induced autophagy, by impairing its conversion to long-chain ceramides (see ref. 32), did not block autophagy in sphingosine kinase 1wt-overexpressing cells (Fig. 3).	1	16415355:1215
Magnolol --+> autophagy	positive		Blockade of PI3K/PTEN/Akt pathway is maybe related to Magnolol-induced autophagy.	1	18254244:8
Mangostin --+> autophagy	positive		Together, these results suggest a critical role for AMP-activated protein kinase activation in the a-mangostin-induced autophagy of human glioblastoma cells.	1	21314123:7
manumycin --+> autophagy	positive		In this study, we found that the farnesyltransferase inhibitors manumycin A, farnesyltransferase inhibitor-276, and lonafarnib induced autophagy in two human cancer cell lines.	1	18769123:3
Matrine --+> autophagy	positive		The ability of matrine to induce autophagy underlines its potential utility as a new gastric cancer treatment modality., Real-time quantitative reverse transcription-polymerase chain reaction revealed that the expression levels of Bax gene, an apoptosis-related molecule, and Beclin 1 gene which plays a key role in autophagy were higher in matrine treatment group than in control group, indicating …	2	21519796:11, 20818811:18
melatonin ---| autophagy	negative		Melatonin treatment (100 and 200 microm) suppressed autophagy induced by 2.5 and 5 microm Cyclosporine A., Melatonin protects N2a against ischemia/reperfusion injury through autophagy enhancement., Melatonin attenuates methamphetamine-induced deactivation of the mammalian target of rapamycin signaling to induce autophagy in SK-N-SH cells.	3	20136702:8, 20155447:100, 19054297:100
Melitriose --+> autophagy	positive	negative; change entity name to raffinose	On the other hand, supplementation of the medium to hyperosmolarity with raffinose, sorbitol or ammonium sulphate led to a decreased autophagy rate in hog1D cells (Figure 5).	1	16321140:1177
Menadione ---| autophagy	negative		Vitamin K3 also reduced rapamycin-induced autophagy in HeLa/green fluorescent protein LC3 cells.	1	20881898:8
Menaquinone --+> autophagy	positive	change entity to Vitamin K2	Vitamin K2 induces autophagy and apoptosis simultaneously in leukemia cells.	1	100000412:10333
Menaquinone ---> autophagy	unknown	positive; change entity to Vitamin K2	Vitamin K2 induces autophagy and apoptosis simultaneously in leukemia cells., Vitamin K2-induced cell growth inhibition via autophagy formation in cholangiocellular carcinoma cell lines.	3	18376138:100, 19325568:1246, 17982686:100
Mepacrine --+> autophagy	positive	change entity name to quinacrine	One or both of these differences might explain quinacrine's inability to induce autophagy.	1	20833817:1145
Merchlorate --+> autophagy	positive	change entity name to 2-methoxyethylmercury chlorate; 1 REF	MEMC-induced autophagy was also blocked by N-acetyl-cysteine and catalase, indicating that H2O2 can regulate autophagy., Inhibition of autophagy by 3-methyladenine or LC3B small interfering (siRNA) resulted in enhanced apoptotic cell death, suggesting that MEMC-induced autophagy functions as a suppressor of apoptosis.	2	22367066:5, 22367066:4
Metformin --+> autophagy	positive		Our further investigation demonstrated that metformin could induce both apoptosis and autophagy in cervical cancer cells when LKB1 is expressed.	1	22735790:9
Metformin ---> autophagy	unknown	negative and positive; 2 and 6 REFS	Finally, metformin inhibited 2-deoxyglucose-induced autophagy, decreased beclin 1 expression, and triggered a switch from a survival process to cell death., Metformin ameliorated autophagy alterations in diabetic beta cells and beta cells exposed to NEFA, a process associated with normalisation of LAMP2 expression., Activation of autophagy by metformin or AICAR is p53 dependent., The partial inhi…	5	20215500:8, 19367387:11, 17638885:1240, 16990266:1295, 17721445:1211
Methamphetamine --+> autophagy	positive		Since methamphetamine-induced autophagy preceded DNA fragmentation, we tested whether dysfunction of the autophagolysosomal system contributes to nuclear damage., Using the SK-N-SH dopaminergic cell line as our model system, we found that Methamphetamine-induced autophagy by inhibiting dissociation of Bcl-2/Beclin 1 complex and its upstream pathway that thereby led to cell death.	2	17105920:8, 20738755:6
Methyl 2,5-dihydroxycinnamate ---| autophagy	negative	change entity name to erbstatin	Because the okadaic acid-antagonistic effect of genistein is not shared by some other tyrosine-protein kinase inhibitors like quercetin, tyrphostins, and an erbstatin analog, which rather tend to inhibit autophagy(6) , we surmised that inhibition of some other type of protein kinase might be involved.	1	7890712:1083
METHYL PYRUVATE ---| autophagy	negative		Consistent with our proposal that methyl pyruvate blocks ceramide-dependent death by serving as a membrane-permeable nutrient, methyl pyruvate slowed the induction of autophagy by ceramide (Fig. S2e).	1	18981422:1118
methylglyoxal --+> autophagy	positive		These results point to a big stimulation of autophagy in rat liver by Methylglyoxal.	1	7268204:3
Methylselenic acid --+> autophagy	positive		Instead, knockdown of the cytosolic TR plus incubation with Methylseleninic acid increased autophagy, as measured by LC3B cleavage, and apoptosis, as measured by Annexin V and mitochondrial dysfunction.	1	19782697:7
mevalonate ---| autophagy	negative		Addition of mevalonate, but not cholesterol, blocked induction of autophagy by cerivastatin, suggesting that this induction is dependent on modulation of isoprenoid metabolic pathways., Autophagy induced by simvastatin is blocked by mevalonate.	2	18178158:3, 21304979:1250
Minocycline --+> autophagy	positive		Minocycline effectively inhibited tumor growth and induced autophagy in the xenograft tumor model of C6 glioma cells.	1	21079420:6
Minoxidil --+> autophagy	positive		We found that L-type Ca2+ channel antagonists, the K+ATP channel opener minoxidil, and the G(i) signaling activator clonidine induce autophagy.	1	18391949:3
monensin --+> autophagy	positive		Here we show that the anti-coccidial drug monensin kills Toxoplasma gondii by inducing autophagy in the parasites, a novel mechanism of cell death in response to an antimicrobial drug.	1	22848721:2
monensin ---> autophagy	unknown	positive	Monensin treatment results autophagy, as shown by translocation of ATG8 to autophagosomes, as well as causing marked morphological changes in the parasites' mitochondria.	1	22848721:3
Morphine --+> autophagy	positive		Here we show that morphine induces autophagy in neuroblastoma SH-SY5Y cells and in the rat hippocampus., NECA, an agonist of adenosine receptors, and morphine also reduced the formation of autophagy as well as the infarct size when introduced at reperfusion.	2	20190558:1, 20515786:5
MPTP ---> autophagy	unknown	positive	Similary, Elmore et al.31 reported that opening of the MPTP triggered autophagy of damaged mitochondria in hepatocytes.	1	16645637:1193
Muramyl Dipeptide --+> autophagy	positive		The requirement of Nod2 and ATG16L1 expression and the effects of Crohn's disease-associated variants in muramyl dipeptide-stimulated autophagy and Nod2-dependent signaling were assessed in cell lines manipulated by RNA interference, inhibitors, or ATG16L1 or NOD2 variants and in primary macrophages and dendritic cells from healthy genotyped donors., Use of withaferin A demonstrated that vimentin…	2	20637199:3, 22684479:5
Na+ ---> autophagy	unknown	positive; change entity name to sodium	Na+ influx, but not Ca2+, was necessary for lurcher-mediated autophagy and cell death in Human embryonic kidney 293 cells.	1	20147545:1168
N-acetylsphingosine --+> autophagy	positive		The role of 14-3-3 during autophagy was investigated, thus, a forced expression of 14-3-3? reduces C2-ceramide-induced autophagy, whereas depletion of 14-3-3? promotes autophagy., C2-ceramide induces autophagy in HeLa cells., Involvement of E1B 19 kDa-interacting protein 3 in C2-ceramide-induced autophagy., Effect of exogenous expression of p21 protein on C2-ceramide-induced autophagy in p21-/- m…	7	20885446:1, 19029119:1136, 15205343:1279, 17959603:1236, 18628411:1179, 18421301:1112, 21217818:1388
NaCl --+> autophagy	positive	change entity name to sodium chloride	Autophagy was induced in the presence of 0.16 M NaCl, whereas adding imidazole inhibited the autophagy induction., Autophagy was induced by incubation in nutrient-free and serum-free medium [140 mM NaCl; 1 mM CaCl2; 1 mM MgCl2; 5 mM glucose; 20 mM Hepes, pH 7.4; 1% BSA (Axe et al., 2008[Go])].	2	20686696:1286, 19549685:1346
NAD+ --+> autophagy	positive		NAD+ produced by Nampt couples to Sirt1 and the lysosomal electron transport chain , thereby stimulating autophagy.	1	100000376:10027
NAD+ ---> autophagy	unknown	negative and positive; 3 and 3 REFS	Here we discuss the role of Nampt in regulating autophagy and potential mechanisms by which Nicotinamide adenine dinucleotide regulates autophagy in the heart., That NAD+ has stimulatory effects on stress protein expression and autophagy, while mitochondria regenerate NAD+ from NADH, further integrates energy metabolism into proteostasis., Consequently, there is a marked decrease in NADH/NAD(+), …	8	19855187:7, 20521444:3, 21531334:4, 18227641:100, 19196867:1232, 100000376:10010, 100000376:10021, 100000376:10054
NADH ---> autophagy	unknown		Here, we present evidence to show that the effect of nicotinamide is mediated through an increase of the [NAD(+)]/[NADH] ratio and the activation of SIRT1, an NAD(+)-dependent deacetylase that plays a role in autophagy flux.	1	22493485:2
naringin ---> autophagy	unknown	positive	At 10-15 nM okadaic acid, naringin at 100 µM protected autophagy virtually completely., As shown in Table 1, naringin eliminated the AICAR-induced suppression of autophagy as effectively as it eliminated the autophagy-suppressive effect of OA.	2	7890712:1134, 15461583:1172
Nectrolide --+> autophagy	positive	change entity name to brefeldin A	Indeed, brefeldin A has been shown to induce autophagy (28)., U0126 markedly blocked induction of autophagy by tunicamycin and brefeldin A (Figure 5)., endoplasmic reticulum stress-induced autophagy followed a classical autophagic pathway to the extent that the knockdown of essential atg genes such as atg6/beclin-1, atg5, atg10, atg12 as well as the knockdown of the mammalian class III phosphatid…	3	16382148:1112, 19454529:1164, 17256008:1076
Nelfinavir --+> autophagy	positive	5 REFS	Several studies have shown that nelfinavir induces cell cycle arrest, endoplasmic reticulum stress, autophagy, and apoptosis in cancer cells., These data show that nelfinavir induces a marker of autophagy, light chain 3-II., Nelfinavir appears to induce cell death in human cancer cells by rather pleiotropic mechanisms, including apoptosis, necrosis, and autophagy [1,2]., The exact mechanism of th…	13	20594311:1, 17785575:1277, 20105315:1085, 20103665:1076, 100000346:10210, 100000346:10211, 100000346:10188, 100000346:10215, 100000346:10289, 100000346:10277 <more data available...>
Neodymia --+> autophagy	positive	change entity name to neodymium oxide	Autophagy induced by Nano Nd2O3 was accompanied by S-phase cell cycle arrest, mild disruption of mitochondrial membrane potential, and inhibition of proteasome activity., For example, resveratrol ( 36), soybean B-group triterpenoid saponins ( 37), and nano neodymium oxide ( 38) have been reported to cause increased S-phase population and subsequent autophagy formation.	2	16185655:4, 19010909:1371
N-ethylmaleimide ---| autophagy	negative		It is also remarkable that this degrading activity was diminished by N-ethylmaleimide, an inhibitor of Apg4/Aut2p that also blocks the process of autophagy in yeast.	1	12446702:1246
NH3 --+> autophagy	positive	5 REFS	Ammonia-induced autophagy is independent of ULK1/ULK2 kinases., Recently, it has been demonstrated that glutaminolysis and subsequent formation of ammonia can induce autophagy., Furthermore, ammonia has recently been reported to increase basal autophagy (Eng et al., 2010)., Therefore, ammonia induces autophagy in an mTOR-independent but Ulk1-dependent manner., However, we found that both cell-con…	24	100000020:10403, 100000020:10229, 100000465:10120, 100000450:10106, 100000450:10182, 100000450:10112, 100000450:10096, 100000407:10045, 100000449:10030, 100000448:10030 <more data available...>
NH3 ---> autophagy	unknown	positive	An additional mechanism might be a partial deamination of asparagine, generating ammonia, which was found to oppose the vanadate inhibition of autophagy while having no effect on cell volume., Ammonia derived from glutaminolysis is a diffusible regulator of autophagy., Abraham, Ammonia derived from glutaminolysis is a diffusible regulator of autophagy., We concluded that the autophagy- Regulation…	9	7601097:7, 20424262:100, 100000020:10411, 100000407:10014, 100000450:11147, 100000449:10292, 100000448:10291, 100000465:10229, 100000450:10103
niclosamide --+> autophagy	positive		The screen identified four compounds (perhexiline, niclosamide, amiodarone, and rottlerin) that stimulated autophagy by inhibiting mTORC1 (but not mTORC2) signaling (Fig. 2)., This study identifies four chemicals (perhexiline, niclosamide, amiodarone and rottlerin) that stimulate autophagy and inhibit Mammalian target of rapamycin complex 1 signaling within a few hours in conditions of nutrient a…	2	20147746:1103, 19771169:1314
nicotinamide --+> autophagy	positive		This structural change is required for the decrease of mitochondrial mass indicating that Nicotinamide accelerates mitochondrial autophagy, at least in part, by inducing mitochondrial fragmentation.	1	19473119:4
nitrogen --+> autophagy	positive	negative	We examined membrane structures involved in the autophagy induced by nitrogen-starvation by using freeze-replica method., Although autophagy and filamentous growth are both responsive to nitrogen stress, a link between these processes has not been investigated to date., In yeast, autophagy is initiated following nitrogen or carbon deprivation, and autophagy mutants die rapidly under these conditi…	39	8825067:2, 17890363:3, 21235397:1, 20952643:6, 20734094:7, 12702460:0, 16874074:1, 9508768:1338, 19778961:1154, 15247238:1098 <more data available...>
Nitroprusside --+> autophagy	positive		Provision of sodium nitroprusside or lipopolysaccharide in place of oridonin resulted in the similar enhancement of efferocytosis, autophagy, the release of IL-1ß and the expression of signal protein.	1	22670565:7
Nitroprusside ---> autophagy	unknown	negative and positive; 1 and 1 REF	The acridine orange staining of intracellular acidic compartments revealed that sodium nitroprusside completely blocked hyperthermia-induced autophagy, while the inhibition of autophagy by 3-methyl adenine mimicked sodium nitroprusside-triggered oxidative stress, caspase activation and cell death in hyperthermia-exposed cells., As shown in Fig. 4B, H2O2 or sodium nitroprusside triggered autophagy…	2	18262519:3, 19098111:1194
Nitrosocysteine --+> autophagy	positive		Treatment with the Nitric oxide donor S-nitrosocysteine induced autophagy, and electron microscopy showed autophagosomes engulfing damaged mitochondria in neurons.60 Moreover, Yang et al found that nitric oxide induced autophagy in HeLa cells.56 In contrast, Rabkin and Klassen evaluated changes in gene expression in neonatal cardiac myocytes treated with the Nitric oxide donor SIN-1 and found tha…	1	19179668:1100
NO ---| autophagy	negative	positive	Furthermore, pretreatment with nitric oxide scavenger DTT completely inhibited oridonin-induced apoptosis and autophagy in L929 cells.	1	22842735:5
NO ---> autophagy	unknown	positive; read sentences to assign correct # of REFS	Importantly, autophagy was found to be promoted or inhibited by reactive oxygen species/nitric oxide in response to the severity of oxidative stress., Nitric oxide or H(2)O(2) induced autophagy in cardiomyocytes, whereas N-acetyl-cysteine, a potent antioxidant, suppressed autophagy., Peripheral blood mononuclear cells cell culture supernatants were analyzed for the production of the autophagy-pro…	8	18484413:4, 19098111:9, 20381647:6, 17438363:100, 20633670:18, 20454556:1379, 19407826:1371, 19179668:1099
Nortriptyline --+> autophagy	positive		Overnight incubation with nortriptyline induced neuronal autophagy (Fig. S6).	1	20833817:1140
nucleosides ---| autophagy	negative		The effect of 23760 Inhibition of Autophagy by AMP-activated protein kinase-activating Nucleosides FIG. 1., Downloaded from www.jbc.org at M D ANDERSON HOSP, on September 28, 2011 23758 This paper is available on line at http://www.jbc.org Inhibition of Autophagy by AMP-activated protein kinase-activating Nucleosides seem logical that it be included it among the processes shut down by AMP-activat…	3	100000319:10084, 100000319:10030, 100000319:10279
O2 --+> autophagy	positive	negative; change entity name to oxygen	We found that hypoxia (1% O2) induced autophagy in cultured renal proximal tubular cells., Oxygen deprivation-induced autophagy did not require nutrient deprivation, hypoxia-inducible factor-1 (HIF-1) activity, or expression of the HIF-1 target gene BNIP3 (Bcl-2 adenovirus E1a nineteen kilodalton interacting protein 3) or BNIP3L (BNIP3 like protein)., The present study provides the first evidence…	8	20075199:4, 18551130:4, 20637870:5, 19407826:1179, 18836180:1057, 20123088:100, 18281291:1304, 22722538:2
Obatoclax --+> autophagy	positive		In summary, obatoclax exhibits BAX- and BAK-dependent and -independent mechanisms of toxicity and activation of autophagy., Obatoclax induces autophagy in glucocorticoid-resistant acute lymphoblastic leukemia cells. (A) After transient transfection with GFP-LC3, Jurkat cells were treated for 4 hours as indicated.	2	21368880:9, 20200450:1116
okadaic acid ---| autophagy	negative		In isolated rat hepatocytes, the protein phosphatase inhibitor okadaic acid exerts a strong inhibitory effect on autophagy, which can be partially overcome by certain protein kinase inhibitors like the isoflavone genistein., The protein phosphatase inhibitor okadaic acid suppressed autophagy completely in isolated rat hepatocytes, as measured by the sequestration of electroinjected [3H]raffinose …	8	7890712:0, 1320371:0, 8393787:0, 8860999:4, 15461583:1320, 11171076:1376, 7540986:100, 10918448:1064
oligomycin A --+> autophagy	positive		Our findings indicate that oligomycin-A-induced autophagy can promote cell protection or cell destruction and is an open-ended process that can lead to survival or death depending on a combination of concomitant factors.	1	16767407:6
olomoucine ---> autophagy	unknown	positive	These findings suggest that olomoucine may exert neuroprotective effects through inhibiting cathepsin L nuclear translocation and activating autophagy.	1	19368812:8
Oridonin --+> autophagy	positive		Oridonin induced both apoptosis and autophagy in HeLa cells., Ras, but not Raf or ERK, was engaged in the control of oridonin-induced autophagy., In this study, we investigated autophagy induced by oridonin in HeLa cells., To investigate the mechanism of oridonin -induced autophagy in prostate cancer PC-3 cells., Oridonin inhibited the proliferation of MCF-7 cells and induced autophagy in vitro.,…	24	17520804:4, 17895587:3, 18094523:0, 21211311:0, 17473426:3, 19187231:6, 19026988:1, 18468506:0, 19202353:3, 19646415:3 <more data available...>
Oroxylin A --+> autophagy	positive	1 REF	In vivo study, oroxylin A inhibited xenograft tumor growth and induced obvious autophagy in tumors., The aim of this study was to investigate the function and mechanism of autophagy induced by oroxylin A, a natural mono-flavonoid extracted from Scutellariae radix., We found for the first time that oroxylin A induced Beclin 1-mediated autophagy in human hepatocellular carcinoma HepG2 cells.	3	22560876:8, 22560876:2, 22560876:3
Oroxylin A ---> autophagy	unknown	positive	It was further demonstrated that oroxylin A-triggered autophagy contributed to cell death using over-expression of autophagy-related gene (Atg5 and Atg7) and inhibition of autophagy by siBeclin 1 and 3-methyladenine .	1	22560876:7
oxidopamine --+> autophagy	positive		To study the role of autophagy in the death of dopaminergic neurons induced by 6-hydroxydopamine (6-OHDA)., Increased expression of wild-type PINK1 inhibits autophagy elicited by either 6-OHDA or PINK1 deficiency., Furthermore, the 6-OHDA-induced activation of autophagy was also suppressed by addition of the free radical scavengers TEMPOL and MnTBAP, and its effect could be reproduced by the addi…	3	21177170:0, 19279012:1196, 22821850:9
Pactamycin ---| autophagy	negative		In addition, the onset of autophagy was suppressed by pactamycin, cycloheximide, and puromycin.	1	9886486:4
Paeoniflorin ---> autophagy			Our data provide the first experimental evidence that Paeoniflorin modulates autophagy in models of neuron injury, as well as providing the first indication of a relationship between acid-sensing ion channels and autophagy-lysosome pathway.	1	20558269:11
palmitic acid --+> autophagy	positive		While free fatty acids reportedly activate several signal transduction pathways in beta cells, palmitate-induced autophagy was blocked by a JNK inhibitor., The reason why palmitate was able to activate autophagy in ß-cells is speculative., Among the ER stress makers, phosphorylation of EIF2S1 increases and enables translation of ATF4 in response to unfolded protein response and ER stress, and the…	4	20888798:6, 18772242:1258, 100000298:10124, 22556413:9
palmitic acid ---> autophagy	unknown	positive	Here, we show that palmitic acid triggers autophagy, which did not counteract but in contrast promoted endothelial cell death.	1	22556413:2
Panaxoside A ---| autophagy	negative		Ginsenoside Rg1 inhibits autophagy in H9c2 cardiomyocytes exposed to hypoxia/reoxygenation.	1	22350816:100
Pancratistatin --+> autophagy	positive		Pancratistatin induces apoptosis and autophagy in metastatic prostate cancer cells.	1	21424119:100
paraquat --+> autophagy	positive		In this paper we established a model system to study the involvement of the DJ-1 protein in paraquat-induced autophagy., The current study shows, for the first time, that low concentrations of paraquat induce several characteristics of autophagy in human neuroblastoma SH-SY5Y cells., The importance of endoplasmic reticulum stress in the autophagy induced by ASK1 and/or paraquat was confirmed with…	6	19425177:3, 17341480:4, 20929985:9, 17438367:2, 20186336:1446, 100000453:10433
pepstatin ---| autophagy	negative		Rapamycin inhibits mammalian target of rapamycin and induces autophagy. 3-Methyladenine, chloroquine, bafilomycin A1, E64d and pepstatin A inhibit autophagy at different points.	1	100000381:10155
Perhexiline --+> autophagy	positive		Rottlerin and perhexiline, which also induce autophagy by inhibiting mTORC1, similarly failed to alter the large aggregates induced by MG132., This study identifies four chemicals (perhexiline, niclosamide, amiodarone and rottlerin) that stimulate autophagy and inhibit Mammalian target of rapamycin complex 1 signaling within a few hours in conditions of nutrient and growth factor sufficiency, und…	2	21203451:1336, 19771169:1314
Perifosine --+> autophagy	positive		Moreover, perifosine substantially increased the levels of type II light chain 3, a hallmark of autophagy, in addition to increasing poly(ADP-ribose) polymerase cleavage, suggesting that perifosine induces both apoptosis and autophagy., The combination of perifosine with a lysosomal inhibitor enhances apoptosis and inhibition of the growth of xenografts in nude mice, suggesting that perifosine-in…	3	19920197:7, 20023422:5, 20371718:1219
pertussis toxin ---> autophagy	unknown		In contrast, a high rate of pertussis toxin-sensitive autophagy was observed in cells transfected with an alphai3-subunit mutant (S47N) which has an increased guanine nucleotide exchange rate and increased preference for GDP over GTP.	1	8910489:5
PGD2 --+> autophagy	positive		Based on these results, there is no evidence for induction of autophagy by PGD2 treatment.	1	15678148:1161
Phenethyl isothiocyanate ---> autophagy	unknown	positive	The Rho-0 variants of LNCaP and PC-3 cells also resisted Phenethyl isothiocyanate-mediated autophagy., A xenograft model using PC-3 cells and Caenorhabditis elegans expressing a lgg-1:GFP fusion protein provided evidence for occurrence of Phenethyl isothiocyanate-induced autophagy in vivo.	2	20571029:9, 19336571:7
Phenylephrine ---> autophagy		positive	Phenylephrine -triggered hypertrophy and autophagy in cultured cardiomyocytes were each blocked by a panel of structurally distinct Histone deacetylase inhibitors.	1	21367693:3
phosphatidic acid ---> autophagy	unknown	negative	R59022-induced autophagy was inhibited by exogenous Phosphatidic acid, and protein kinase C activation and increases in intracellular Ca(2+) levels, which are assumed to be caused by diacylglycerol accumulation, did not appear to be involved in R59022-induced autophagy., Thus, binding of phosphatidic acid by apoL1 might inhibit mTOR activation and subsequently induce autophagy., Interestingly, en…	3	21338572:7, 18505729:1321, 16415355:1274
phosphatidylethanolamine ---> autophagy	unknown	positive	Thus, phosphatidylethanolamine appears to be a limiting factor for the balance of the carboxypeptidase Y pathway and autophagy/the cytosol to vacuole targeting pathway in the yeast., light chain 3 II is formed from LC3-I after it is conjugated to phosphatidylethanolamine, an essential step in autophagy induction., The availability of phosphatidylethanolamine has been shown to influence Atg8p loca…	5	17428789:6, 20566711:1113, 20566712:1113, 18768759:1402, 15273086:1220
phosphoinositides ---> autophagy			It is interesting that a specific phosphoinositide in the endoplasmic reticulum plays an unexpected role in autophagy, especially in a manner quite different from those discussed in a past study (Hayashi-Nishino et al., 2009).	1	20713597:1200
PIP3 ---| autophagy	negative		In metazoans, autophagy is inhibited by PtdIns(3,4,5)P(3), the product of class IA PI3Ks, which mediates the activation of the Akt-TOR kinase cascade., A recent study (Petiot et al., 2000) indicates that phosphatidyl inositol 3-kinase(I) products PtdIns(3,4)P2 and PtdIns(3,4,5)P3 inhibit autophagy, whereas phosphatidyl inositol 3-kinase(III) product PtdIns(3)P promotes autophagy., It has even bee…	5	21059846:1, 15064741:1093, 16247498:1154, 100000323:10065, 100000322:10065
PIP3 --+> autophagy	positive	negative	Downregulation of proximal insulin signalling can be expected to have consequences for autophagy, because a decline in inhibitory PI(3,4,5)P3 will accelerate autophagy.	1	100000335:10077
Plaquenil ---| autophagy	negative	change entity name to hydroxychloroquine	Hydroxychloroquine, a drug routinely used in the treatment of malaria and autoimmune disorders, is the most common autophagy inhibitor under investigation due to its more favourable toxicity profile.	1	22032864:9
Plaquenil ---> autophagy	unknown	negative	Chloroquine and its analog hydroxychloroquine are the only clinically relevant autophagy inhibitors., In this issue, Ramser et al. show that Hydroxychloroquine inhibits proliferation of human dermal fibroblasts and induces autophagy., Importantly, targeting suppression of autophagy by minimally toxic concentrations of pharmacologic inhibitors (hydroxychloroquine and 3-methyladenine) or short hair…	7	21148553:3, 19749781:3, 21288924:6, 19357706:1091, 15657430:1176, 20122151:1229, 20592475:1097
platonin --+> autophagy	positive		The platonin-induced autophagy was accompanied by localization of microtubule-associated protein 1 light chain 3 to autophagosomes.	1	19066447:6
Plumbagin --+> autophagy	positive		Taken together, these results imply a critical role for AKT inhibition in plumbagin-induced G2-M arrest and autophagy of human breast cancer cells.	1	17172425:11
polyglutamine ---| autophagy	negative	positive	This paper demonstrates that neurodegenerative polyglutamine aggregates sequester and inactivate mTOR, inducing autophagy and protecting against neurotoxicity.	1	100000332:10157
polyglutamine ---> autophagy		positive	Polyglutamine preamyloid oligomer expression in cardiomyocytes is clearly toxic and leads to increased sarcolemmal permeability, inflammation, and cell death via autophagy and necrosis.	1	18490523:1242
polyinosinic-polycytidylic acid ---| autophagy	negative		Autophagy is impaired following polyinosinic acid-polycytidylic acid injection in autophagy-related7F/F:Mx1 mouse livers.	1	16332691:1137
polyphenols ---| autophagy	negative		Polyphenols decreased liver NADPH oxidase activity, increased muscle mitochondrial biogenesis and decreased gastrocnemius age-dependent autophagy in aged rats.	1	22607117:100
Porfimer ---| autophagy	negative		By fluorescence imaging, Western blotting and cell viability assays, it was found that Photofrin can effectively inhibit cellular autophagy induced by starvation or rapamycin.	1	20432438:5
porphine ---| autophagy	negative		Note that MnTBAP suppresses autophagy in PINK1 knockdown cells.	1	19279012:1227
pramipexole --+> autophagy	positive		Pramipexole can increase the levels of brain-derived neurotrophic factor and glial cell line-derived neurotrophic factor and induce an activation of autophagy.	1	20635141:6
Prodalumnol --+> autophagy	positive	change entity name to sodium arsenite	Sodium arsenite-induced DAPK promoter hypermethylation and autophagy via ERK1/2 phosphorylation in human uroepithelial cells.	1	19577553:100
progesterone ---> autophagy		positive	Contrary to IGF-I and EGF, 17beta-estradiol and progesterone exerted stimulatory effects on autophagy in bovine mammary epithelial cells.	1	19013662:11
propachlor --+> autophagy	positive		One of the compounds, propachlor, synergizes with Rad001 to induce apoptosis of castration-resistant prostate cancer cells via enhanced autophagy.	1	22491797:3
propionate --+> autophagy	positive	change entity name to propionic acid	Propionate-induced autophagy was associated with decreased mTOR activity and enhanced AMP kinase activity., Herein we demonstrate that propionate and butyrate induce autophagy in human colon cancer cells to dampen apoptosis, whereas inhibition of autophagy potentiates SCFA-induced apoptosis.	2	20930850:4, 21160278:4
proteoglycan --+> autophagy	positive		Chondrocyte autophagy is hampered in the absence of proteoglycan desulfation.	1	18832069:1099
Protopanaxadiol --+> autophagy	positive		These results showed that 20S-protopanaxadiol (1) induces different forms of programmed cell death, including both typical apoptosis and autophagy through both caspase-dependent and -independent mechanisms.	1	17261067:6
Prunin ---> autophagy		positive	Another glucoside, prunin (naringenin-7-glucoside), had a minimal effect on autophagy on its own but antagonized the inhibition by okadaic acid nearly completely (Fig. 3E).	1	7890712:1123
Pseudolaric acid B ---> autophagy	unknown	positive	Therefore, it was concluded that Pseudolaric acid B exerted a cytostatic effect on L929 cells through autophagy.	1	18635920:4
PtdIns 3,4-P2 ---| autophagy	negative	change entity name to phosphatidylinositol 3,4-diphosphate	A recent study (Petiot et al., 2000) indicates that phosphatidyl inositol 3-kinase(I) products PtdIns(3,4)P2 and PtdIns(3,4,5)P3 inhibit autophagy, whereas phosphatidyl inositol 3-kinase(III) product PtdIns(3)P promotes autophagy., In contrast, increases in class I phosphoinositide 3-kinase products, phosphatidylinositol 3,4-bisphosphate and phosphatidylinositol 3,4,5-trisphosphate, inhibit autop…	3	15064741:1093, 100000323:10065, 100000322:10065
PtdIns 3,5-P2 ---> autophagy	unknown	positive; 1 REF; change entity name to phosphatidylinositol 3,5-diphosphate	Atg18p has a role in autophagy that appears to be separate from its role in the Fab1p/PtdIns(3,5)P2 pathway; autophagy does not appear to require PtdIns(3,5)P2, at least in yeast (see Appendix 2) [54,58] (see also Box 1 of the Supplementary Information to [1])., Although phosphatidylinositol3,5P2 does not appear to be important for autophagy in yeast, several studies indicate that phosphatidylino…	2	19272020:1123, 100000422:10110
PtdIns3P ---| autophagy	negative		Amino-acids have been shown to stimulate mTOR activity via hVps34 activation [6-7], therefore, this pool of phosphatidylinositol 3-phosphate could potentially inhibit autophagy, even though at the moment, evidence is lacking to support this model.	1	100000422:10013
PtdIns3P --+> autophagy	positive	change entity name to phosphatidylinositol 3,4,5-triphosphate	Autophagy initiation is strictly dependent on phosphatidylinositol 3-phosphate synthesis., Phosphatidylinositol 3-phosphate is involved in regulation of several key cellular processes, mainly endocytosis, signaling, nuclear processes, cytoskeletal remodelling, cell survival, membrane trafficking, phagosome maturation and autophagy., Degradation of cytoplasmic components by autophagy requires the …	19	20188094:0, 20122178:0, 18474623:0, 20074568:100, 18586673:1058, 16467569:1279, 18215151:1259, 18024584:1105, 18957027:1167, 19373247:1094 <more data available...>
PtdIns3P ---> autophagy	unknown	positive; 5 REFS	Regulation of autophagy by phosphatidylinositol 3-phosphate., The initiation of autophagy is not only controlled by hVps34/Beclin-1-mediated synthesis of phosphatidylinositol 3-phosphate but also by its turn-over via action of specific phosphatases., Since autophagic and endocytic pathways merge, it is likely that this third pool of phosphatidylinositol 3-phosphate modulates either directly or in…	9	100000452:10748, 100000422:10123, 100000422:10015, 100000422:10087, 100000400:10013, 100000422:10012, 100000422:10005, 100000389:10219, 22673570:0
Pterostilbene --+> autophagy	positive		Pterostilbene-induced autophagy was triggered by the inhibition of active human protein kinase/the mammalian TOR/p70S6K pathway and activation of extracellular signal-regulated kinase pathway.	1	20603834:7
puromycin ---| autophagy	negative		In addition, the onset of autophagy was suppressed by pactamycin, cycloheximide, and puromycin., Thus, similarly to cycloheximide, both emetine and puromycin have proved to be inhibitors of autophagy in vivo., Inhibition of autophagy of fetal rabbit gonoducts by puromycin, tunicamycin and chloroquin in organ culture.	3	9886486:4, 1789148:6, 8907731:100
pyrazolanthrone ---| autophagy	negative		In addition, the CH11-induced autophagy was blocked by JNK inhibitor (SP600125), but it was not affected by caspase 8 inhibitor (Z-IETD); whereas the CH11-induced apoptosis was increased by SP600125, and it was suppressed by Z-IETD., Inhibition of JNK with SP600125 or specific small interfering RNA prevented autophagy (Figure 4B) and cell death (Figure 4C) induction by oncogenic H-ras.	2	18996088:3, 19783847:1191
pyrimidine ---> autophagy	unknown	negative	Inhibition of pyrimidine biosynthesis triggers autophagy that suppresses DNA damage.	1	17510285:1190
quercetin --+> autophagy	positive		In addition, we indicate that quercetin induces autophagy specifically in Ha-RAS-transformed cells.	1	17148506:1083
R59022 --+> autophagy	positive		Autophagy preceded apoptosis, and apoptosis inhibition did not affect R59022-induced autophagy.	1	21338572:6
Ranpirnase --+> autophagy	positive		Transmission electron microscope investigations suggested that Onconase-induced autophagy contributes to Onconase-induced cell death.	1	17084521:3
rapamycin ---| autophagy	negative		Rapamycin inhibits mammalian target of rapamycin function followed by autophagy induction [11,43]., The failure of rapamycin to induce autophagy in calpain 4-deficient cells indicates that calpain 4 regulates autophagy downstream of mammalian target of rapamycin complex 1., Cytokines suppress autophagy independently of mTOR A-B, Autophagy is suppressed by cytokines in the presence of rapamycin (A…	4	100000381:10144, 100000344:10057, 100000419:10029, 100000384:10014
rapamycin --+> autophagy	positive		Thus, rapamycin treatment of islets induces autophagy in vitro., Rapamycin, an inhibitor of mTOR, is known to induce autophagy., Rapamycin, which stimulates autophagy by inhibiting Tor, also causes Sae2 degradation., The absence of Uth1p was found to trigger resistance to autophagy induced by rapamycin., The absence of Uth1p was also found to induce resistance to rapamycin, a specific inducer of …	144	19249550:13, 20099302:9, 21368826:7, 15489196:2, 12519199:5, 19174008:1, 20593179:12, 11978769:3, 17131398:4, 17145553:4 <more data available...>
rapamycin ---> autophagy	unknown	positive	Except for the yeast strain deficient for TEF4, similar changes in the autophagic flux were observed when autophagy was triggered by rapamycin treatment (Fig. 7B)., Although a basal green fluorescent protein fluorescence could be detected in control cells (Fig. 1B), the intensity was strongly increased by rapamycin, which serves as a positive control for autophagy., Moreover, modulation of Newcas…	5	100000010:10206, 100000359:10120, 22398914:3, 22345070:6, 22835386:3
resveratrol ---| autophagy	negative	positive	We also showed that resveratrol suppresses ?-secretase activity, coinciding with autophagy induction.	1	100000405:10060
resveratrol --+> autophagy	positive		Furthermore, treatment with Rictor siRNA attenuated the resveratrol-induced autophagy., Both resveratrol and spermidine were able to induce autophagy in cytoplasts (enucleated cells)., The results demonstrate that resveratrol is a potent inducer of autophagy in the scuticociliate P. dicentrarchi., Here we examined the ability of resveratrol to induce autophagy in a variety of human cancer cell li…	55	19959541:9, 21339330:5, 19640787:4, 18000392:2, 20103647:3, 17804729:5, 20837050:6, 21364612:2, 20157579:3, 20157535:4 <more data available...>
resveratrol ---> autophagy	unknown	positive; 2 REFS	Form these data, we conclude that (i) autophagy induced by resveratrol has the characteristics of a rapid and reversible stress response and (ii) 100 lM resveratrol retains its stimulatory activity on autophagy for at least 24 h., To see whether the autophagy process triggered by a short exposure to resveratrol lasted for long time, DLD1 cells were exposed to resveratrol for 2 h, and then the cel…	4	100000360:10088, 100000360:10081, 100000412:10120, 100000412:10114
retinoic acid --+> autophagy	positive		We found that both all-trans retinoic acid and arsenic trioxide induce autophagy via the mammalian target of rapamycin pathway in acute promyelocytic leukemia cells and that autophagic degradation contributes significantly both to the basal turnover as well as the therapy-induced proteolysis of promyelocytic leukemia/RARA.	1	20574048:3
rhapontin ---| autophagy	negative		Apart from a moderate autophagy inhibition by rhapontin, none of the other compounds in Table 4exhibited any significant effect.	1	7890712:1129
Rifampicin ---| autophagy	negative		These results show that rifampicin inhibits rapamycin-induced autophagy, at least in part, via the suppression of PP2A activity.	1	18608530:4
rilmenidine --+> autophagy	positive		Here we have shown that rilmenidine induces autophagy in mice and in primary neuronal culture., Likewise, rilmenidine, a clinically approved centrally acting drug that binds to imidazoline-1 receptor at a much greater affinity than to a2-adrenergic, also induced autophagy and enhanced the clearance of mutant aggregate-prone proteins.32 .	2	20190273:7, 18636076:1145
ROS ---| autophagy	negative	positive	We propose that CYP2E1-derived reactive oxygen species inhibit autophagy, which subsequently causes accumulation of lipid droplets.	1	22819980:11
ROS --+> autophagy	positive		As2O3 treatment can generate reactive oxygen species, a form of oxidative stress, which can induce autophagy., Mitochondrial dysfunction and the resultant increase in reactive oxygen species formation are thought to promote cell death through induction of apoptotic signaling or autophagy (27, 28)., Ageing and cancer result from oxidative damage under oxidative stress conditions; nevertheless, ROS…	4	100000414:10170, 100000382:10188, 22702489:3, 22705731:4
ROS ---> autophagy	unknown	positive	Recently, several studies have indicated that reactive oxygen species may be also involved in induction of autophagy., There is now a growing consensus that Reactive oxygen species controls autophagy in multiple contexts and cell types., To date, however, the exact mechanism by which reactive oxygen species regulates autophagy is still poorly understood., Recently, several studies have indicated …	92	18094624:4, 20818163:3, 19451193:2, 21071887:2, 17786151:0, 19951696:8, 20874258:9, 21253947:1, 18828708:8, 20162553:5 <more data available...>
roscovitine --+> autophagy	positive		Induction of autophagy by combined treatment with doxorubicin and roscovitine.	1	18829554:1259
Rose bengale --+> autophagy	positive		Rose Bengal Acetate photodynamic therapy-induced autophagy.	1	20935508:100
rosiglitazone --+> autophagy	positive		Rosiglitazone induces autophagy in H295R and cell cycle deregulation in SW13 adrenocortical cancer cells.	1	21376716:100
rotenone --+> autophagy	positive		Overexpression of manganese-superoxide dismutase (SOD2) in HeLa cells decreased autophagy and cell death induced by rotenone and TTFA., Autophagy was enhanced in caspase-2 knock-out neurons after rotenone treatment, and this response was important in prolonging neuronal survival., Chronic rotenone exposure and commensurate reduction of metabolic activity limited the efficacy of rapamycin to promo…	6	18032788:8, 21216964:8, 19628769:5, 19682553:8, 19407826:1171, 19398655:1109
rottlerin ---| autophagy	negative		In fact, during the course of this study, valinomycin was shown to exert selective cytotoxicity to 2DG-treated cancer cells through down-regulation of GRP78 (43), and rottlerin was shown to suppress endoplasmic reticulum stressinduced autophagy, which is required for survival in response to endoplasmic reticulum stress (44).	1	100000253:10232
rottlerin --+> autophagy	positive		Here we report that rottlerin induces not only apoptosis but also autophagy via a PKC-delta-independent pathway in HT1080 human fibrosarcoma cells., Therefore, we next elucidated the possible involvement of TG2 in rottlerin-induced autophagy., Rottlerin has recently been reported to induce autophagy in a PKC[?]-independent manner in fibrosarcoma cells [29]., Rottlerin and perhexiline, which also …	7	18424913:2, 17374730:1141, 19771169:1159, 21203451:1336, 18836180:1391, 20147746:1103, 19435925:1273
Salmiac --+> autophagy	positive	change entity name to ammonium chloride	C, FNBP1L knockdown does not inhibit classical autophagy induced by serum starvation and ammonium chloride treatment., Induction of autophagy by NH4OH was not an indirect consequence of altered pH, because NaOH showed modest activity in this A Fresh Amino acids: Glucose: Pyruvate: Vitamins: green fluorescent protein-LC3 Free green fluorescent protein LC3-I LC3-II Actin +NaHCO3 to 44 mM Fresh cell…	2	19342671:1260, 100000450:10069
Salvianolic acid B ---| autophagy	negative		Salvianolic acid B inhibits autophagy and protects starving cardiac myocytes.	1	21113177:100
saponins --+> autophagy	positive		Furthermore, the induction of autophagy by the saponins was not observed in nonneoplastic colon cells, however.	1	18628411:1270
Saquinavir --+> autophagy	positive		Saquinavir induces endoplasmic reticulum stress, autophagy, and apoptosis in ovarian cancer cells.	1	19147209:10
SB 202190 --+> autophagy	positive		Using various complementary approaches, we show that the combination of the phorbol ester PMA and the p38(MAPK) inhibitor SB202190 (SB), which engaged a majority of K562 cells towards the megakaryocytic lineage, also triggered vacuolization and autophagy., Autophagy is mediated through the inhibition of p38 mitogen-activated protein kinase (p38 MAPK) because p38 MAPK inhibitor, SB202190, induces …	4	19786835:3, 20574924:4, 17159917:1063, 19343039:1035
SB 203580 ---| autophagy	negative		endoplasmic reticulum stress induced the phosphorylation of p38MAPK (mitogen-activated protein kinase), and the p38MPAK inhibitor, SB203580, inhibited the resulting cell death and autophagy., SB203580, a selective and potent inhibitor of p38, suppressed autophagy after exposure to lipopolysaccharide or TNF-a., This result appeared to contradict Comes’ (33) findings that pharmacologically inhibiti…	3	20410583:6, 19098111:1291, 18276609:1354
SB-216763 ---| autophagy	negative		Use of the GSK-3beta inhibitor SB 216763 or the small interfering RNA technique to knockdown the expression of GSK-3beta resulted in a decrease of cadmium-induced autophagy., Schematic representation of the combinatorial treatment strategy for Huntington's disease. (A) GSK-3ß inhibition (by lithium or SB216763) negatively regulates autophagy by activating mTOR, but is cytoprotective by enhancing …	2	19126599:3, 17921520:1185
Se --+> autophagy	positive	change entitiy name to selenium	Recently, the dietary trace element selenium was reported to induce autophagy in malignant gliomas.	1	18628411:1302
Selenous acid --+> autophagy	positive		Before selenite-induced cell death in glioma cells, disruption of the mitochondrial cristae, loss of mitochondrial membrane potential, and subsequent entrapment of disorganized mitochondria within autophagosomes or autophagolysosomes along with degradation of mitochondrial proteins were noted, showing that selenite induces autophagy in which mitochondria serve as the main target., Here, we report…	3	17616690:3, 21346199:2, 19563663:1321
Seocalcitol ---| autophagy	negative	positive	endoplasmatic reticulum-Localized Bcl-2 Inhibits EB1089- and ATP-Induced Autophagy Bcl-2 has been reported to regulate the cellular Ca2+ handling and to inhibit starvation-induced autophagy (Ferrari et al., 2002; Pattingre et al., 2005).	1	100000345:10068
Seocalcitol --+> autophagy	positive		Thus, EB1089 triggers nuclear apoptosis via a pathway involving Beclin 1-dependent autophagy., These data indicate that EB 1089 increases radiation-induced autophagy., Consistent with these data, it has been reported that EB 1089, a vitamin D3 analogue, was able to enhance radiation sensitivity of breast cancer cells via induction of autophagy (23)., If the antiautophagy function of Bcl-2 was sol…	5	15905882:4, 17121925:1303, 19417149:1285, 17244528:1310, 100000345:10183
SERMs --+> autophagy	positive	change entity name to selective estrogen receptor modulators	Collectively, these data support a therapeutic potential for selective antiestrogen-binding site ligands in breast cancer management and shows a mechanism that explains the induction of autophagy in MCF-7 cells by tamoxifen and other selective estrogen receptor modulators., Collectively, these data support a therapeutic potential for selective antiestrogen binding site ligands in breast cancer ma…	2	19521424:7, 19738414:6
sesamin --+> autophagy	positive		Silencing of EphA1 and EphB2 blocked sesamin-induced autophagy as well as sesamin-induced loss of cell viability.	1	21503576:4
Shogaol --+> autophagy	positive		Pretreatment of cells with 3-methyladenine , an autophagy inhibitor, suppressed 6-shogaol mediated antiproliferation activity, suggesting that induction of autophagy by 6-shogaol is conducive to cell death.	1	19799425:1
sialate --+> autophagy	positive	change entity name to sialic acid	The combination of sialic acid and catechins induced an upregulation in autophagy and a downregulation in apoptosis in the Helicobacter pylori-infected gastric epithelium and efficiently reduced gastric inflammation., Catechins and/or sialic acid treatment significantly preserved the morphology (C), reduced apoptosis formation (G), and enhanced autophagy (K) in H. pylori-infected AGS cells.	2	19197143:4, 18936202:1160
Silybin --+> autophagy	positive	change entity name to silibinin	Wortmannin augmented silibinin-induced autophagy, while PD98059 did not affect autophagic ratio., Inhibitors of p38 and NF-?B and scavengers of H(2)O(2) and [image omitted] reduced both generation of ROS and simultaneous occurrence of silibinin-induced autophagy., Silibinin induced autophagy at 12 h, confirmed by monodansylcadervarine staining, up-regulation of Beclin 1 (initiation factor for aut…	3	21212516:10, 21253947:6, 20431246:2
simvastatin --+> autophagy	positive		These studies suggest that simvastatin induces autophagy by enhancing the synthesis of autophagosomes., For instance, cerivastatin or simvastatin are capable of inducing autophagy in rhabdomyosarcoma cells (Araki and Motojima, 2008), whereas lovastatin or simvastatin fail to do so in hepatocytes (Samari and Seglen, 1998)., In addition, simvastatin suppressed apoptosis and enhanced autophagy both …	3	21304979:1350, 20086055:1343, 22595108:11
simvastatin ---> autophagy	unknown		Simvastatin alleviates the progression of periapical lesions by modulating autophagy and apoptosis in osteoblasts.	1	22595108:100
sodium butyrate ---> autophagy		positive; change entity name to butyric acid	Shao and colleagues (77) observed that sodium butyrate and vorinostat mediated autophagy as well as apoptosis in HeLa cells; constitutive over-expression of Bcl-Xl inhibited caspase activation but did not seem to diminish cell death mediated by these HDACi.	1	19509170:1182
Sodium valproate --+> autophagy	positive	change entity name to valproic acid	Sodium valproate induces autophagy by inhibiting inositol synthesis and decreasing IP3 levels (41, 44).	1	20147746:1136
Solusprin --+> autophagy	positive	change entity name to lysine acetylsalicylate	Autophagy in mouse hepatocytes induced by lysine acetylsalicylate.	1	729734:100
Sorafenib --+> autophagy	positive		Moreover, we show for the first time, that sorafenib treatment of prostate cancer cells also induces cellular autophagy., Knockdown/knockout of Src family kinases abolished sorafenib-induced CD95 tyrosine phosphorylation, DISC formation, and the induction of cell death and autophagy., Vorinostat and sorafenib increase ER stress, autophagy and apoptosis via ceramide-dependent CD95 and PERK activat…	8	20514392:5, 20682655:4, 18787411:100, 19483104:1287, 20440265:1332, 100000428:10513, 100000269:10513, 21858812:7
Soraphen A --+> autophagy	positive		Soraphen A induces apoptosis in LNCaP cells and autophagy in PC-3M cells.	1	17804731:1224
Sparfosic acid --+> autophagy	positive	change entity name to N-phosphonacetyl-l-aspartate	N-phosphonacetyl-l-aspartate-induced autophagy is impaired leading to the accumulation of DNA damage response in beclin1+/- cells and not in the beclin1+/+ cells.	1	17510285:1199
spermidine --+> autophagy	positive		Both resveratrol and spermidine were able to induce autophagy in cytoplasts (enucleated cells)., Induction of autophagy by spermidine promotes longevity., Morselli E, Marino G, Bennetzen MV, Eisenberg T, Megalou E, et al. (2011) Spermidine and resveratrol induce autophagy by distinct pathways converging on the acetylproteome., Madeo, Induction of autophagy by spermidine promotes longevity.	9	21339330:5, 19801973:100, 20075938:1229, 100000024:10245, 100000404:10614, 100000062:10558, 100000449:10206, 100000448:10205, 100000432:10257
spermine --+> autophagy	positive		Using fetal calf serum, spermine was shown to induce autophagy in the parasites using transmission electron microscopy .	1	17548100:6
sphinganine-1-P ---> autophagy			Indeed, production of sphingosine 1-phosphate by sphingosine kinase is one of the factors that have been found to be important in noncytotoxic autophagy (3, 50); therefore, suppression of 4-HPR-induced sphinganine 1-phosphate might alter the balance between “safe” and “lethal” autophagy and play a role in the synergy between 4-HPR and d-erythro-N,N-dimethylsphingosine.	1	18790777:1281
sphingolipids ---> autophagy	unknown	positive	Therefore, these results confirm that de novo Sphingolipids biosynthesis is required for induction of autophagy., It is also possible, however, that autophagic induction is an indirect effect of sphingolipid accumulation because sphingolipids regulate autophagy 57., Codogno (Chatenay Malabry, France) showed that sphingolipids can modulate both autophagy and apoptosis, and that ceramide is a stron…	5	20876532:1267, 17893711:1181, 17721445:1125, 19386688:1244, 16415355:1356
sphingosine ---> autophagy			The sphingolipids ceramide, sphingosine, and sphingosine 1-phosphate regulate cell signaling, proliferation, apoptosis, and autophagy.	1	20179157:0
sphingosine-1-P --+> autophagy	positive		Whether extracellular Sphingosine 1-phosphate regulates autophagy remains to be tested., The sphingolipids ceramide, sphingosine, and sphingosine 1-phosphate regulate cell signaling, proliferation, apoptosis, and autophagy., Using chemical and genetic methods, we have shown by GFP-LC3 staining and analysis of the degradation of long-lived proteins that both ceramide and sphingosine 1-phosphate st…	6	19474291:3, 20179157:0, 18425450:3, 16415355:1084, 19029119:1046, 100000335:10130
Starch ---> autophagy	unknown	non-mammalian	In addition to the autophagic process for starch granule, autophagosome-mediated autophagy for cytoplasm and mitochondria was detected in the cotyledon cells.	1	11524437:5
staurosporine --+> autophagy	positive	1 REF	Moreover, transition of EGFP-LC3-I (45 kDa) to EGFP-LC3-II (43 kDa)-traced by immunoblotting and verified by [(3)H]ethanolamine labelling-revealed novel insights into the dynamics of autophagosome homeostasis, including the rapid activation of autophagy by the apoptotic inducer staurosporine prior to apoptosis proper., Downloaded from stke.sciencemag.org on August 27, 2010 MATERIALS AND METHODS M…	2	16874023:8, 100000450:10199
steroid hormones ---> autophagy	unknown		This indicated that the lysosomes in the steroid hormone secreting cells also function in the regulation of hormone secretion but by means of autophagy which scavenge a part of steroid-producing apparatus and hormone., How a RING finger protein and a steroid hormone control autophagy.	2	1755265:4, 16874068:100
steroids --+> autophagy	positive		In this study, we identified a mechanism by which the neuro-steroid, 5-androstene 3ß,17a diol (17a-AED) induces autophagy in human malignant glioma cells and transformed fibroblasts. 17a-AED treatment induced endoplasmic reticulum stress, identified by the partial activation of an unfolded protein response in T98G, U87MG, U251MG, LN-18, LN-229 and LN-Z308 glioma cell lines., We have identified ge…	4	20851775:0, 12934068:1097, 19013662:100, 15602573:1185
streptomycin ---| autophagy	negative		Thus, the fact that autophagy can also be inhibited by streptomycin could help explain aminoglycoside ototoxicity, as autophagy-impaired cells have an increased sensitivity to ROS-induced damage (19, 33).	1	20577052:1199
sucrose --+> autophagy	positive	negative	Sucrose starvation induces autophagy and up-regulates orthologues of the yeast Atg8 conjugation pathway genes in Arabidopsis cultured cells., These last observations strongly suggest that glycerol prevented the triggering of autophagy induced by sucrose starvation in sycamore cells., Needle injection with buffer or sucrose did not seem to evoke any ultrastructural alterations, such as induced aut…	5	16354162:8, 8063774:8, 3956579:2, 18039664:1078, 4793386:100
sulfaphenazole --+> autophagy	positive		We show that sulfaphenazole enhanced recovery of function, reduced creatine kinase release, decreased infarct size, and induced autophagy.	1	20008275:4
sulforaphane --+> autophagy	positive		In the present study, we aimed to investigate the possible role of autophagy induction by ECs as a defense mechanism against Sulforaphane., While sulforaphane has been shown to stimulate autophagy or 'self-eating', it is unclear whether this catabolic process is a pro- or anti-tumorigenic response., We investigated the ability of Sulforaphane to induce autophagy in human colon cancer cells and wh…	9	20694744:2, 21537844:1, 19830499:1, 16740722:2, 17159917:1319, 19147587:1336, 19451193:1350, 100000011:10293, 22640870:2
sulforaphane ---> autophagy	unknown	positive	Sulforaphane causes autophagy to inhibit release of cytochrome c and apoptosis in human prostate cancer cells.	3	100000382:10428, 100000363:10361, 100000011:10458
sulfur ---| autophagy	negative		Autophagy, which is stimulated by deprivation for nitrogen, carbon or sulfur, provides a mechanism for the cell to recycle its cytosol and organelles (33, 34).	1	11486014:1345
superoxide radical --+> autophagy	positive		Instead, we found that the high mitochondrial superoxide environment arising from the absence of SOD2 leads to the induction of autophagy., D, generation of superoxide by diquat induces autophagy., Superoxide appears to be a common mediator for PINK1 knockdown-induced mitochondrial fission, mitochondrial autophagy, and macroautophagy., Recently, autophagy was found to be regulated by mitochondria…	4	21212740:5, 17616690:1317, 19279012:1291, 19942609:1293
Suramin ---| autophagy	negative		Inhibition of envelope glycoproteins-mediated autophagy by suramin, a compound that binds the gp120 V3 loop, also strongly suggests that binding of gp120 to CXCR4 is responsible for this phenomenon.	1	16886061:1226
Tacrolimus ---| autophagy	negative	error; tacrolimus is a small molecule that binds to FK506 binding protein	Co-overexpression of PTEN restores autophagy inhibited by FK506-binding protein of 39 kDa.	1	17363962:1107
tamoxifen --+> autophagy	positive		Conversely, the addition of ZnCl(2) markedly potentiated tamoxifen-induced extracellular signal-regulated kinase (Erk) activation, autophagy and cell death, indicating that Zn(2+) has an important role in these events., Collectively, these data support a therapeutic potential for selective antiestrogen-binding site ligands in breast cancer management and shows a mechanism that explains the induct…	19	20524045:4, 19521424:7, 19738414:6, 18172760:1, 19487283:6, 17670838:1060, 17363964:1042, 21233418:1163, 16609004:1097, 17804493:1067 <more data available...>
taxol --+> autophagy	positive	negative and positive; 1 and 2 REFS; change entity name to paclitaxel	Treatment with Taxol, a microtubules-stabilizing agent, could partially inhibit collapse of the endoplasmic reticulum and induction of autophagy., Here, we show that sirolimus and paclitaxel differentially induce self-digesting autophagy in vascular endothelial cells with changes in expression of LC3B, p53, and Bcl-2, considerably suppressing re-endothelialization and revascularization., Paclitax…	3	19386229:7, 19815708:5, 21244707:1225
Temodar --+> autophagy	positive	change entity name to temozolomide	Thalidomide promoted the autophagy induced by temozolomide., These results indicate that temozolomide induces autophagy in malignant glioma cells., Our results indicate that Temozolomide induces autophagy, while quercetin promotes severe necrosis in the cell line in a manner dependent on the drug concentration., Moreover, autophagy-inducing therapies (temozolomide and rapamycin) synergistically s…	21	19567134:12, 14713959:9, 20654599:1, 18580968:6, 21602595:5, 21220494:2, 19190119:1346, 17804729:1085, 19010909:1349, 19277041:1051 <more data available...>
tempol ---| autophagy	negative		Furthermore, the 6-OHDA-induced activation of autophagy was also suppressed by addition of the free radical scavengers TEMPOL and MnTBAP, and its effect could be reproduced by the addition of hydrogen peroxide, but not with aged 6-OHDA.	1	22821850:9
Temsirolimus --+> autophagy	positive	8 REFS	Temsirolimus inhibits mammalian target of rapamycin and hence upregulates protein degradation by autophagy., This is the first report of temsirolimus-induced autophagy in mantle cell lymphoma, and of vorinostat inhibition of ERK phosphorylation in mantle cell lymphoma., Indeed, rapamycin and its analog CCI-779, which induce autophagy by inhibiting TOR, attenuate symptoms in fly and mouse Huntingt…	10	20007218:4, 18343280:11, 18006683:1229, 20190273:1066, 100000450:10046, 100000450:10036, 100000450:10108, 100000450:10109, 22848625:3, 22837537:100
Tetracycline ---> autophagy	unknown		Generation of cell lines with tetracycline-regulated autophagy and a role for autophagy in controlling cell size., Mizushima, Generation of cell lines with tetracycline-regulated autophagy and a role for autophagy in controlling cell size.	7	17553497:100, 16647067:100, 100000462:10359, 100000396:10364, 100000359:10431, 100000340:10210, 100000450:10243
tetrahydrocannabinol --+> autophagy	positive		Combined administration of ?(9)-Tetrahydrocannabinol and temozolomide enhanced autophagy, whereas pharmacologic or genetic inhibition of this process prevented temozolomide + ?(9)-Tetrahydrocannabinol-induced cell death, supporting that activation of autophagy plays a crucial role on the mechanism of action of this drug combination.	1	21220494:2
Thalidomide --+> autophagy	positive		Thalidomide promoted the autophagy induced by temozolomide.	1	19567134:12
thapsigargin --+> autophagy	positive		Knockout of either Sestrin2 or Dram reduced autophagy elicited by nutrient depletion, rapamycin, lithium or thapsigargin., In addition, STO-609-mediated CaMKK-alpha/beta inhibition decreased the level of thapsigargin-induced autophagy only in AMPK-positive cells., In contrast, IRE1 is required for autophagy induced by endoplasmic reticulum stress-inducing agents such a tunicamycin or thapsigargin…	12	19377293:5, 20114074:8, 17404493:6, 19830459:2, 17618624:2, 19509276:1, 20122151:1212, 18024584:1092, 18356160:1221, 17256008:1154 <more data available...>
Thenoyltrifluoroacetone --+> autophagy	positive		Overexpression of manganese-superoxide dismutase (SOD2) in HeLa cells decreased autophagy and cell death induced by rotenone and TTFA., superoxide dismutase inhibitor 2-methoxyestradiol upregulates autophagy and cell death induced by mitochondrial electron transport chain inhibitors rotenone and TTFA in HeLa cells.	2	18032788:8, 19407826:1171
thermozymocidin ---| autophagy	negative	change entity name to myriocin	Moreover, Myriocin, a potent inhibitor of serine palmitoyltransferase the key rate-limiting enzyme of the de novo synthesis of ceramide (52), blocked both autophagy and the accumulation of long-chain ceramides in Tamoxifen-treated HeLa GFP-LC3 cells (Fig. 2, B and C). [FIGURE 2.] View larger version: In this window.	1	19029119:1162
Thiiraneacetonitrile --+> autophagy	positive		It is therefore possible that high doses of 1-cyano-2,3-epithiopropane could stimulate apoptosis, autophagy or necrosis, but we found no evidence for this in the present study.	1	19633057:1269
Thioguanine --+> autophagy	positive		Subsequent small-interfering RNA -mediated BNIP3 knockdown abrogates 6-thioguanine-induced autophagy., To determine whether mTOR is involved in 6-thioguanine-induced autophagy, we used rapamycin, a potential anticancer agent, to inhibit mTOR activity., Finally, our results indicate that 6-thioguanine-induced autophagy inhibits apoptosis after mismatch repair processing of 6-thioguanine., Mammalia…	4	20368736:4, 18381446:3, 17317843:7, 18600232:1420
thyroid hormones --+> autophagy	positive		Thyroid hormone stimulates hepatic lipid catabolism via activation of autophagy.	1	22684107:100
Tiferron ---| autophagy	negative	change entity name to tiron	reactive oxygen species scavenger tiron decreases autophagy and autophagic cell death induced by rotenone and thenoyl trifluoroacetone in HEK 293 and U87 cells.	1	18032788:1151
Tilarginine ---| autophagy	negative	change entity name to N-methylarginine	Pretreatment with 10 µM L-NMMA significantly reduced lipopolysaccharide- or TNF-a-mediated autophagy in HL-1 cells (Fig. 3, B and C) and in neonatal cardiomyocytes (supplemental Fig. 2, A and B).	1	19098111:1184
topotecan --+> autophagy	positive		JNK-mediated Beclin 1 expression was also observed in topotecan-induced autophagy.	1	19060920:12
Tozasertib --+> autophagy	positive		VX-680 elicits apoptosis and autophagy in cells that overexpress Myc. (A) Cell killing by VX-680.	1	20643922:1051
TPA --+> autophagy	positive	change entity name to phorbol myristate acetate	Neutrophils from patients with chronic granulomatous disease, which lack NADPH oxidase activity, still exhibit phorbol myristate acetate-induced autophagy., Using various complementary approaches, we show that the combination of the phorbol ester PMA and the p38(MAPK) inhibitor SB202190 (SB), which engaged a majority of K562 cells towards the megakaryocytic lineage, also triggered vacuolization a…	3	21060338:4, 19786835:3, 100000412:10118
trastuzumab --+> autophagy	positive		Thresholds may exist within HER2-positive cancer cells for the magnitude of trastuzumab-induced autophagy that leads to cell death versus the magnitude of trastuzumab-induced autophagy that leads to cell survival.	1	19606230:1311
trehalose --+> autophagy	positive		Treatment with trehalose produced a dose and time-dependent increase in the number of autophagosomes and markers of autophagy in NB69 cells., Trehalose, an alpha-linked disaccharide, has been shown to accelerate clearance of mutant huntingtin and alpha-synuclein by activating autophagy, mainly in an mTOR-independent manner., Trehalose-induced autophagy enhanced the clearance of autophagy substrat…	19	21232572:6, 19182537:2, 17182613:3, 20363292:4, 20147746:1195, 20566711:1123, 20566712:1123, 19713971:1332, 18636076:1292, 18846108:1226 <more data available...>
trichostatin A ---| autophagy	negative		In these animals with a fourfold amplified autophagic response to TAC, trichostatin A abolished TAC-induced increases in autophagy and blunted load-induced hypertrophy., ARHI siRNA blocks trichostatin A-mediated autophagy induction. (A) ARHI expression was knocking-down by siRNA.	2	21367693:7, 21244707:1203
Triciribine --+> autophagy	positive		Triciribine induced autophagy, which could be interpreted as a defensive mechanism, because an autophagy inhibitor (chloroquine) increased triciribine-induced apoptosis.	1	20857426:7
trifluoperazine --+> autophagy	positive		To assemble these features into a more refined pharmacophore, we applied the HipHop algorithm (31) in the Pharmacophore Protocol within Discovery Studio version 2 (Accelrys) to the two most active autophagy-inducing compounds, 10-NCP and trifluoperazine.	1	20833817:1153
triptolide --+> autophagy	positive		Our study shows for the first time that induction of autophagy by triptolide has a pro-death role in pancreatic cancer cells., We show that triptolide induces apoptosis in MiaPaCa-2, Capan-1, and BxPC-3 cells and induces autophagy in S2-013, S2-VP10, and Hs766T cells.	2	20818166:6, 20434451:7
triterpenes --+> autophagy	positive		Triterpenes from Ganoderma Lucidum induce autophagy in colon cancer through the inhibition of p38 mitogen-activated kinase (p38 MAPK).	1	20574924:100
triterpenoids --+> autophagy	positive		A plant triterpenoid, avicin D, induces autophagy by activation of AMP-activated protein kinase., A plant triterpenoid, avicin D, induces autophagy by activation of AMP-activated protein kinase., J Biol Chem 2006, 281:34870 -34879 Xu ZX, Liang J, Haridas V, Gaikwad A, Connolly FP, Mills GB, Gutterman JU: A plant triterpenoid, avicin D, induces autophagy by activation of AMP-activated protein kina…	5	17690712:100, 18974775:1359, 100000366:10300, 100000011:10437, 100000402:10231
troglitazone --+> autophagy	positive		Taken together, we demonstrate that autophagy promoted via troglitazone is correlated with AMP-activated protein kinase-alpha activation and independent of PPARgamma activation and EGFR transactivation., Autophagy augmented by troglitazone is independent of EGFR transactivation and correlated with AMPactivated protein kinase signaling.	2	19923924:7, 100000298:10306
tryptamine --+> autophagy	positive		In the present work, we clearly demonstrate for the very first time that high concentrations of tryptamine (0.1-1 mM) induce autophagy in HT22 and SK-N-SH nerve cell lines and in primary cultures of astrocytes, glial cells being less sensitive than neurons., Tryptamine induces cell death with ultrastructural features of autophagy in neurons and glia: Possible relevance for neurodegenerative disor…	2	16892423:3, 20067473:1731
tunicamycin --+> autophagy	positive		We showed that during induction of autophagy by rapamycin, tunicamycin or starvation to amino acids, fluorescence intensity of GFP-LC3 is reduced in a time-dependent manner., U0126 markedly blocked induction of autophagy by tunicamycin and brefeldin A (Figure 5)., Importantly, suppression of 4EBP1 also increased rapamycin- and tunicamycin-induced autophagy ( Fig. 5D)., Inhibition of autophagy of …	12	18376137:5, 19454529:1164, 19773438:1265, 8907731:100, 17917679:1042, 17635928:1287, 21135505:1309, 16901900:1204, 19959994:1165, 17256008:1076 <more data available...>
tunicamycin ---> autophagy	unknown	positive	In yeast, endoplasmic reticulum chemical stressors blocking formation of disulfide bonds or protein glycosylation, such as DTT and tunicamycin, effectively trigger autophagy, which requires Atg1 kinase activity (166).	1	100000373:10236
Tyrphostin A46 ---| autophagy	negative		Tyrphostin 46 specifically inhibited autophagy, whereas tyrphostins 1, 25 and 51 also suppressed the receptor-mediated endocytic uptake of 125I-tyramine-cellobiose-asialoorosomucoid, 125I-TC-AOM, by 20-30% and its degradation by 70-90%.	1	7759538:1
U0126 ---| autophagy	negative		Further, use of the MEK 1/2 inhibitor U0126, which inhibits endoplasmic reticulum stress-induced autophagy induction and ERK activation, showed that ERK, a MAPK family member, was necessary to the induction of autophagy., The mitogen activated protein kinase/extracellular signal regulated protein kinase kinase (MEK) inhibitor 1,4-diamino-2,3-dicyano-1,4-bis[2-aminophenylthio]butadiene (U0126) red…	5	19454529:10, 18182054:6, 17785524:1111, 20819940:1157, 22773119:5
U0126 --+> autophagy	positive		Only categories with at least five genes are displayed. (B) Downregulation of autophagy by 50 ng/mL FGF2 is prevented by addition of MEK inhibitor UO126.	1	100000418:10129
ubiquinone ---> autophagy	unknown	negative	Coenzyme Q deficiency triggers mitochondria degradation by mitochondrial autophagy.	1	100000373:10975
Ucephan --+> autophagy	positive	change entity name to sodium phenylacetate	Matrix metalloproteinases are involved in both type I (apoptosis) and type II (autophagy) cell death induced by sodium phenylacetate in MDA-MB-231 breast tumour cells.	1	19414384:100
Ursolic acid ---> autophagy	unknown	positive; 1 REF	ursolic acid also modulated autophagy by inducing the accumulation of LC3 and p62 levels with involvement of JNK pathway, which indicates a contribution of autophagy on JNK-dependent induction of cell death by ursolic acid., Ursolic acid induces cell death and modulates autophagy through JNK pathway in apoptosis-resistant colorectal cancer cells.	2	22841540:6, 22841540:100
Valproate --+> autophagy	positive	change entity name to valproic acid	This study reports that valproic acid , a widely used anti-epilepsy drug, induces autophagy in glioma cells., Lithium, carbemazepine and valproate - drugs that are used to treat a range of neurological and psychiatric conditions - induce autophagy via this pathway (Sarkar et al., 2005[Go]).	2	20308311:1, 19461070:1107
vinblastine --+> autophagy	positive		The only other consistent structural effects of vinblastine were the presence of vinblastine-induced crystals and an increased incidence of autophagy., In an attempt to isolate the AVs, we subfractionated the mitochondrial-lysosomal suspension at different intervals after the induction of autophagy by vinblastine by centrifugation on a discontinuous Metrizamide gradient ranging from 50% to 15%., …	11	791957:8, 7068752:2, 3171166:3, 4415937:101, 1844304:100, 18596167:1245, 15077152:1400, 10506101:1141, 9003422:1204, 18945674:1187 <more data available...>
vincristine --+> autophagy	positive		Autophagy of HeLa and SW480 cells induced by starvation or vincristine was observed in G1, S, and G2/M phases and increased along with the inducement time; no autophagy was observed in unstimulated peripheral blood lymphocytes.	1	16965643:5
vinorelbine --+> autophagy	positive		Vinorelbine can induce autophagy in A549.	1	20731931:6
vitamin D --+> autophagy	positive		Vitamin D, via cathelicidin, can also induce autophagy, as can Toll-like receptor -mediated signals., In this review, we discuss recent advances in our understanding of host immune strategies against mycobacteria, including vitamin D-mediated innate immunity and autophagy activation., Now, Yuk et al. (2009) show how vitamin D induces autophagy and mediates colocalization of Mycobacterium tubercul…	5	21438870:4, 20557314:3, 19748462:1, 21149724:1169, 20122248:1314
vitamin D3 --+> autophagy	positive		Recently, vitamin D3-induced autophagy has been reported., Vitamin D3 up-regulates Beclin1, which binds to class III phosphatidylinositol 3-kinase to trigger autophagy., These results indicate that human cathelicidin, a protein that has direct antimicrobial activity, also serves as a mediator of vitamin D3-induced autophagy., Vitamin D3 induces autophagy of human myeloid leukemia cells., Vitamin …	8	21524386:2, 18628207:5, 19748465:4, 20548331:1783, 19798108:1654, 100000416:10686, 100000416:10688, 100000416:10258
Vitamin E ---| autophagy	negative		However, in our studies, vitamin E could have enhanced autophagy over-stimulation by H(2)O(2), rather than suppress it., Both cadmium-induced reactive oxygen species bursts and autophagy were reduced by N-acetylcysteine and vitamin E., Autophagy is upregulated in rats with status epilepticus and partly inhibited by Vitamin E., The densitometric analysis shows error bars and statistics from three …	5	20307493:6, 19126599:8, 19138675:100, 20566711:1181, 20566712:1181
Vorinostat --+> autophagy	positive		Our data provide the first evidence that suberoylanilide hydroxamic acid induces autophagy in Hela S3 cells through interference with the mammalian target of rapamycin signaling pathway., Mechanistic studies revealed that Suberoylanilide hydroxamic acid-triggered autophagy was mediated by reactive oxygen species production, which could be attenuated by N-acetyl cysteine , a reactive oxygen specie…	11	17881280:7, 20543569:9, 18787411:100, 19483104:1287, 20440265:1332, 20371724:1282, 17363733:1144, 19509170:1182, 100000428:10513, 100000269:10513 <more data available...>
Wogonin --+> autophagy	positive	1 REF	In this study, we found wogonin-induced autophagy had interference on the process of apoptosis., Wogonin induced autophagy formation evidenced by LC3 I/II cleavage, acridine orange -stained vacuoles and the autophagosome/autolysosome images of TEM analysis.	2	22689083:3, 22689083:4
Wogonin ---> autophagy	unknown	positive	Activation of autophagy with rapamycin resulted in increased wogonin-mediated autophagy via inhibition of mTOR/P70S6K pathway., Wogonin induces cross-regulation between autophagy and apoptosis via a variety of Akt pathway in human nasopharyngeal carcinoma cells.	2	22689083:5, 22689083:100
wortmannin ---| autophagy	negative	negative and positive; read sentences to assign REFS	Wortmannin, an autophagy inhibitor, partially attenuated these effects., Wortmannin augmented silibinin-induced autophagy, while PD98059 did not affect autophagic ratio., Increased parasite load was associated with a reduction in NO levels and was attenuated by wortmannin, an inhibitor of autophagy., These cytoplasmic formations were blocked by wortmannin, a classic inhibitor of PI-3 kinase-media…	64	18294959:7, 21212516:10, 19070676:4, 15602573:8, 19066474:4, 18849662:7, 16874051:4, 11707514:6, 17055152:3, 19959541:5 <more data available...>
xenobiotics ---> autophagy	unknown		The role of autophagy in normal cellular homeostasis, the intricate relationship between cellular stress and the induction of autophagy, and the identification of specific xenobiotics capable of modulating autophagy, point to the importance of the autophagic process in toxicology.	1	22334383:5
Xestospongine B --+> autophagy	positive	change entity spelling to xestospongin B	Xestospongin B- or starvation-induced autophagy was inhibited by overexpression of the IP(3)R ligand-binding domain, which coimmunoprecipitated with Beclin 1., The IP(3)R antagonist xestospongin B induces autophagy in human cells through a pathway that requires the obligate contribution of Beclin-1, Atg5, Atg10, Atg12 and hVps34, yet is inhibited by endoplasmic reticulum-targeted Bcl-2 or Bcl-XL,…	6	19325567:5, 17404493:2, 17256008:1121, 20147746:1138, 20548331:1242, 100000416:10206
XK-469 --+> autophagy	positive		Within 48 h of treatment, cytostatic and cytotoxic concentrations of XK469 elevated p21 contents, reduced Bcl-2 and Bcl-XL contents, and induced autophagy, as monitored by the accumulation of phosphatidylethanolamine-modified cleavage product of microtubule-associated protein light chain 3 (LC3-II)., Suppression of XK469-induced autophagy by wortmannin.	2	19066341:9, 17237296:1227
Y-27632 --+> autophagy	positive		The presented data suggested that Y-27632 is able to activate ubiquitin proteasome system and autophagy in Neuro2a cells.	1	19278999:1226
YM-155 --+> autophagy	positive		Ectopic expression of survivin significantly attenuated YM155-induced apoptosis and autophagy, whereas survivin siRNA induced autophagy.	1	21220185:2
Zephiran --+> autophagy	positive	change entity name to benzalkonium chloride	A decrease in beclin-1 gene expression also prevented benzalkonium chloride-induced autophagy (Fig. 5F) and enhanced benzalkonium chloride-induced nuclear chromatin condensation (Fig. 5G) .	1	17003409:1193
Zilascorb --+> autophagy	positive	change entity name to Sodium 5,6-benzylidene-L-ascorbate	Sodium 5,6-benzylidene-L-ascorbate induces oxidative stress, autophagy, and growth arrest in human colon cancer HT-29 cells.	1	20503249:100
Zlllal ---| autophagy	negative	positive; change entity name to MG132	The proteasome inhibitor MG132 induces autophagy and p62 degradation. (A) MeF cells were left untreated, treated with 50 µM MG132 for various times points or grown in amino acid deficient medium for 2 hrs (starve) as indicated.	1	100000406:10176
Zlllal --+> autophagy	positive	change entity name to MG132	MG-132 inhibited cell proliferation, induced cell death and cell cycle arrest at G(2)/M phase, and activated autophagy in SHG-44 glioma cells., Induction of autophagy by MG132 treatment was excluded to play a role and no changes in severe acute respiratory syndrome coronavirus titers were observed when infecting wild-type or autophagy deficient ATG5(-/-) mouse embryonic fibroblasts overexpressing…	2	19575007:8, 22787216:4
Zn2+ ---> autophagy	unknown	positive; change entity name to zinc	Because increases in labile zinc may induce autophagy, we examined whether clioquinol induces autophagy in cultured astrocytes in a zinc-dependent manner., Zinc(II) ion mediates tamoxifen-induced autophagy and cell death in MCF-7 breast cancer cell line.	2	21220021:1, 20524045:100

## Sheet: 2_Txt
Relation	Effect (old)	New Effect or other change	Sentence	# of References	MedLine Reference
1-(p-hydroxyphenoxy)ethylenebisphosphonate --+> autophagy	positive		Both L-690,330 and lithium triggered significant autophagy of both endoplasmic reticulum and mitochondria (Figure 4d-f)., In conditions in which the inositol monophosphatase inhibitor L-690 330 reduced IP3 levels, non-toxic doses of myo-inositol (which lead to an increase in IP3 concentrations) inhibited L-690 330-induced autophagy, but failed to suppress autophagy induced by xestospongin B (Figu…	3	17256008:1085, 19325567:1075, 100000432:10154
17-AAG --+> autophagy	positive		Schwann cell autophagy induced by SAHA, 17-AAG, or clonazepam can reduce bortezomib-induced peripheral neuropathy.	1	20959823:100
1-methyl-4-phenylpyridinium --+> autophagy	positive		Instead, MPP(+)-induced mitochondrial autophagy is dependent upon MAPK signaling., N-methyl-4-phenylpyridinium treatment induced both morphological and biochemical characteristics of autophagy, such as accumulation of autophagic vacuoles and LC3-II form and decreased p62 levels., Here, we demonstrate that 1-methyl-4-phenylpyridinium elicited increased autophagy in SH-SY5Y cells, as assessed by el…	7	17622797:5, 21045561:3, 17200184:3, 18600232:1117, 20089925:1319, 19300452:1186, 22513717:100
2-aminooctadecane-1,3-diol --+> autophagy	positive		In addition, Bcl-xL and Bax might be involved in the regulation of safingol-induced autophagy., Conversely, activation of PKCs with phorbol 12,13-dibutyrate or transient transfection of a constitutively active form of Akt each reduced safingol's autophagic induction, but not completely, indicating that Akt- and PKC-dependent pathways both contribute partially and independently to safingol-induced…	4	21390063:7, 19098447:4, 20067473:1626, 100000375:10231
2-chloro-N6-cyclopentyladenosine --+> autophagy	positive		Fluorescence microscopy of cryosections taken from the left ventricle 30 min after 2-chloro-N(6)-cyclopentyladenosine injection revealed a large increase in the number of mCherry-light chain 3-labeled structures, indicating the induction of autophagy by 2-chloro-N(6)-cyclopentyladenosine in vivo.	1	19242639:9
2'-deoxy-5-azacytidine --+> autophagy	positive		Furthermore, 2'-deoxy-5-azacytidine treatment induced cellular senescence and autophagy as shown by ß-galactosidase staining and by autophagosome formation, respectively.	1	21044612:4
2-deoxyglucose --+> autophagy	positive		Here, we investigate which pathway 2-deoxy-D-glucose interferes with that activates autophagy and the role of this process in modulating 2-deoxy-D-glucose-induced toxicity., Finally, metformin inhibited 2-deoxyglucose-induced autophagy, decreased beclin 1 expression, and triggered a switch from a survival process to cell death., Further, 2-deoxy-D-glucose-induced autophagy in bovine aortic endoth…	6	20593179:2, 20215500:8, 21386904:5, 19244119:2, 19398893:100, 12700167:1172
2-methoxyestradiol --+> autophagy	positive		The critical role of DRAM in 2-methoxyestradiol-mediated autophagy and apoptosis is underlined by the fact that its silencing efficiently prevents the induction of both processes., The silencing of damage-regulated autophagy modulator expression reduced both apoptosis and autophagy triggered by 2-methoxyestradiol in Ewing sarcoma and osteosarcoma cells., Our results showed a net anti-proliferativ…	6	19949306:4, 19706754:6, 20816916:5, 17917680:4, 19407826:1171, 100000453:10176
2-methoxyethylmercury chlorate --+> autophagy	positive		MEMC-induced autophagy was also blocked by N-acetyl-cysteine and catalase, indicating that H2O2 can regulate autophagy., Inhibition of autophagy by 3-methyladenine or LC3B small interfering (siRNA) resulted in enhanced apoptotic cell death, suggesting that MEMC-induced autophagy functions as a suppressor of apoptosis.	1	22367066:5, 22367066:4
3-hydroxybutyric acid --+> autophagy	positive		In this regard, ketone bodies (such as ß-hydroxybutyrate), which are elevated during prolonged starvation in humans, have been shown to induce autophagy (159).	1	18628411:1228
3-methyladenine ---| autophagy	negative		This OSU-03012-induced autophagy was inhibited by 3-methyladenine., Similar increased toxicity is observed with 3-methyladenine, a known autophagy inhibitor., Whether autophagy is blocked by 3-methyladenine , an autophagy inhibitor, was evaluated., The formation of AVi was prevented by 3-methyladenine, a potent inhibitor of autophagy., TFP-induced autophagy was inhibited by light chain protein 3 …	125	19010909:9, 20593179:11, 20818811:6, 8432730:8, 20112292:8, 20856835:7, 9096783:1, 17352225:7, 16449232:5, 17085765:6 <more data available...>
3-methyladenine --+> autophagy	positive		This note should, however, be taken with caution, because excessive autophagy may also promote cell death, and non-transformed cells may be especially sensitive to endoplasmic reticulum stress-induced autophagy.23 This hypothesis is based on data showing that the inhibition of autophagy by Atg5 deficiency in murine embryonic fibroblasts or by 3-methyladenine in colon epithelial cells inhibits cel…	1	100000466:10161, 100000344:10085
3-methyladenosine ---| autophagy	negative		Our experimental evidences indicate that autophagy induced by Ad.mda-7 might initially serve a cytoprotective function and inhibition of autophagy by 3-methyladenosine augments apoptosis induction by Ad.mda-7.	1	100000409:10195
3-nitropropionic acid --+> autophagy	positive		Previous studies showed that 3-nitropropionic acid triggered p53-depedent autophagy activation and cell death., The present study investigated contributions of p53 signaling pathway to autophagy activation and cell death induced by 3-nitropropionic acid.	2	19565656:2, 19305162:2
4-hydroxynonenal --+> autophagy	positive		GSTA4 over-expression prevented 4-hydroxynonenal-induced autophagy activation, tubular cell damage and Snail nuclear translocation in vitro.	1	22711583:6
5-fluorouracil --+> autophagy	positive		Inhibition of autophagy by 3-MA in 5-fluorouracil exposed cells reduced cell survival., These findings suggest that BNIP3 mediates 6-thioguanine- and 5-fluorouracil-induced autophagy in a p53- and mTOR-dependent manner., The autophagy activation induced by 5-fluorouracil treatment was revealed by microtubule-associated protein 1 light chain 3 immunofluorescence and immunoblotting and p62 immunobl…	5	19816940:9, 20368736:7, 20231086:4, 20630104:1189, 22561420:7
5-iodotubercidin ---> autophagy	positive		Incubation in the presence of 10 µM 5-iodotubercidin, a potent and specific inhibitor of adenosine kinase (16), virtually completely abolished the inhibitory effect of adenosine + 2'-Deoxycoformycin on autophagy (Fig. 1B)., The suppression of autophagy can be eliminated by the adenosine kinase inhibitor, 5-iodotubercidin, suggesting mediation by AMP and AMP analogues and a possible involvement of…	2	9726984:1117, 15461583:1094
7-hydroxystaurosporine --+> autophagy	positive		We also showed that both LY294002 and UCN-01 synergistically sensitize rapamycin-sensitive and rapamycin-resistant malignant glioma cells to rapamycin by promoting autophagy.	1	15833867:1340
abscisic acid ---> autophagy	positive		Inhibitor studies indicated that parasite-induced autophagy is dependent on calcium signaling and on abscisic acid.	1	19028680:5
acadesine ---| autophagy	negative		The question to be answered now is why autophagy is inhibited by AICA riboside., Both metformin and 5-aminoimidazole-4-carboxamide ribonucleoside are activators of AMP-activated protein kinase and are therefore inducers of autophagy., O. (1998) Inhibition of hepatocytic autophagy by adenosine, 5-aminoimidazole-4-carboxamide riboside and N6-mercaptopurine riboside: Evidence for involvement of AMP-…	4	16990266:1320, 17721445:1211, 12697024:1263, 100000335:10105
acadesine ---> autophagy	positive		Treatment of mdx mice for 4 weeks with an established AMP-activated protein kinase agonist, AICAR (5-aminoimidazole-4-carboxamide-1-ß-d-ribofuranoside), potently triggered autophagy in the mdx diaphragm without inducing muscle fiber atrophy.	1	22683340:5
acetylcholine --+> autophagy	negative		It has also been shown that loss of both ?-aminobutyric acid and acetylcholine signaling to the post-synaptic cells led to selective targeting of GABAA receptors for autophagy (Rowland et al. 2006).	1	18006691:1212
acetylcysteine ---| autophagy	negative		Both cadmium-induced reactive oxygen species bursts and autophagy were reduced by N-acetylcysteine and vitamin E., Nitric oxide or H(2)O(2) induced autophagy in cardiomyocytes, whereas N-acetyl-cysteine, a potent antioxidant, suppressed autophagy., N-acetylcysteine inhibits timosaponin A-III-mediated autophagy., N-acetyl cysteine inhibits starvation-induced autophagy in mice., Here, given that au…	8	19126599:8, 19098111:9, 19074891:1222, 20566712:1271, 20566711:1271, 19454529:1206, 18772242:1266, 22367066:5
adenosine ---| autophagy	negative		Inhibition of hepatocytic autophagy by adenosine, adenosine analogs and AMP., Both adenosine and 5-amino-4-imidazole carboxamide riboside were found to inhibit autophagy strongly., O. (1998) Inhibition of hepatocytic autophagy by adenosine, adenosine analogues and AMP., Inhibition of hepatocytic autophagy by adenosine, aminoimidazole-4-carboxamide riboside, and N6-mercaptopurine riboside., O. (19…	17	9865607:100, 9726984:1053, 15461583:1344, 12697024:1312, 17563756:1315, 17088896:1230, 18215151:2329, 15678148:1361, 11104685:1240, 100000319:10033 <more data available...>
ADP ---| autophagy	negative		Inhibition of autophagy by added AMP, ADP or ATP (0.3-1 mM) was, likewise, potentiated by deoxycoformycin and prevented by iodotubercidin, suggesting dephosphorylation to adenosine and intracellular re-phosphorylation to AMP.	1	9865607:3
AICAR ---| autophagy	negative		Both adenosine and 5-amino-4-imidazole carboxamide riboside were found to inhibit autophagy strongly., As shown in Fig. 2A, 5-amino-4-imidazole carboxamide riboside inhibited hepatocytic autophagy in a dose-dependent manner (IC50 of about 0.3 mM)., However, the equally effective inhibition of autophagy by 5-amino-4-imidazole carboxamide riboside would more strongly implicate AMP-activated protein…	9	100000319:10033, 100000319:10105, 100000319:10268, 100000319:10103
AICAR ---> autophagy	positive		These results suggest that the inhibition of autophagy by AICAR is not related to its ability to activate AMPK., Consistently, AICAR induces autophagy in TSC2-deficient cells expressing wild-type raptor but not the mutant raptor that lacks the AMPK phosphorylation sites (Ser722 and Ser792)., Table 1 Antagonistic effect of naringin on autophagy suppression induced by AICAR or OA ., Activation of a…	3	16990266:5, 21072212:6, 15461583:1174, 17638885:1240, 20181828:1266, 9726984:1053, 11104685:1240, 18215151:1350, 17563756:1145, 17088896:1086 <more data available...>
alisol A --+> autophagy	positive		Using an image-based screen, alisol A 23-acetate was purified and identified to be a modest inducer of autophagy and cell death.	1	20197400:1301
alisol B --+> autophagy	positive		Alisol B induced calcium mobilization from internal stores, leading to autophagy through the activation of the CaMKK-AMPK-mammalian target of rapamycin pathway., Law BYK, Wang M, Ma D-L, Al-Mousa F, Michelangeli F, Cheng S-H, Ng MHL, To KF, Mok AYF, Ko RYY, Lam SK, Chen F, Che C-M, Chiu P, Ko BCB: Alisol B, a novel inhibitor of the sarcoplasmic/endoplasmic reticulum Ca(2+) ATPase pump, induces au…	2	20197400:4, 100000466:10337
alisol B 23-acetate --+> autophagy	positive		Although alisol B 23 acetate has been found to be as effective as alisol B in the induction of autophagy and cell death, it is possible that in the cell-based assays, cell esterases catalyzed the hydrolysis of alisol B 23 acetate to generate alisol B; thus, alisol B is the actual active compound in both sets of experiments.	1	20197400:1309
aloe-emodin ---| autophagy	positive		The combination of aloe emodin and TNF caused an intracellular appearance of acidified autophagic vesicles, and the inhibition of autophagy with bafilomycin or 3-methyladenine efficiently blocked the cytoprotective action of aloe emodin.	1	17531219:4
alpha-ecdysone ---> autophagy	positive		Previous work in our laboratory has indicated that the steroid hormone ecdysone triggers programmed autophagy in the fat body of Drosophila larvae by downregulating the class I phosphoinositide 3-kinase pathway., The insect hormone ecdysone acts through nuclear receptors and triggers programmed autophagy in the Drosophila fat body by downregulating the class I PI 3-kinase pathway through an unkno…	5	16874068:0, 16467569:1255, 17363962:1038, 16247498:1181, 100000412:10036
amebicide ---| autophagy	negative		Thus, similarly to cycloheximide, both emetine and puromycin have proved to be inhibitors of autophagy in vivo., Prevention of induced autophagy by emetine in exocrine cells of mouse pancreas and seminal vesicle.	2	1789148:6, 4209843:100
amino acids ---| autophagy	negative		Induction of autophagy by amino-acid deprivation in perfused rat liver., Extra supplementation of certain amino acids has been proved to downregulate autophagy (32,33)., Amino acid deprivation reverses this inhibition and induces ERK1/2 and autophagy., What is the molecular mechanism by which cells sense the lack of amino acids that induces autophagy?, By contrast, in C2C12 myotubes, p38MAPK is n…	121	100000020:10358, 100000360:10091, 100000373:10218, 100000452:10547, 100000452:10611, 100000318:10322, 100000011:10413, 100000335:10128, 100000357:10135, 100000335:10068 <more data available...>
aminolevulinic acid --+> autophagy	positive		This novel observation indicates that the AMP-activated protein kinase pathway play an important role in 5-aminolevulinic acid-Photodynamic therapy-induced autophagy.	1	20426806:6
amiodarone --+> autophagy	positive		The screen identified four compounds (perhexiline, niclosamide, amiodarone, and rottlerin) that stimulated autophagy by inhibiting mTORC1 (but not mTORC2) signaling (Fig. 2)., Since perhexiline, niclosamide, amiodarone and rottlerin stimulate autophagy, we next asked whether any of these chemicals inhibited Mammalian target of rapamycin complex 1 signaling. Mammalian target of rapamycin complex 1…	2	20147746:1103, 19771169:1201
ammonium chloride --+> autophagy	positive		C, FNBP1L knockdown does not inhibit classical autophagy induced by serum starvation and ammonium chloride treatment., Induction of autophagy by NH4OH was not an indirect consequence of altered pH, because NaOH showed modest activity in this A Fresh Amino acids: Glucose: Pyruvate: Vitamins: green fluorescent protein-LC3 Free green fluorescent protein LC3-I LC3-II Actin +NaHCO3 to 44 mM Fresh cell…	2	19342671:1260, 100000450:10069
ammonium sulfate --+> autophagy	negative		On the other hand, supplementation of the medium to hyperosmolarity with raffinose, sorbitol or ammonium sulphate led to a decreased autophagy rate in hog1D cells (Figure 5).	1	16321140:1177
AMP ---| autophagy	negative		Based on the 2 studies described above, and our previous observation that HIF-1 is required for the induction of autophagy, we put forward the hypothesis that autophagy is regulated by the activities of AMP kinase and mTOR in a HIF-1-dependent manner., Inhibition of autophagy by added AMP, ADP or ATP (0.3-1 mM) was, likewise, potentiated by deoxycoformycin and prevented by iodotubercidin, suggest…	9	18703865:8, 9865607:3, 15461583:1344, 12697024:1312, 9726984:1218, 100000319:10176, 100000319:10028, 100000319:10267, 100000319:10103
anisomycin ---| autophagy	negative		Thus, we predicted that loss of p38IP would result in a reduction in the inhibition of autophagy by anisomycin.	1	19893488:1198
anthocyanins --+> autophagy	positive		Anthocyanin-induced autophagy switched to apoptosis, as shown by the activation of Bax, cytochrome c and caspase 3, terminal deoxynucleotide transferase-mediated dUTP nick-end labeling-positive fragmented nuclei, and cells with sub-G(1) DNA content, which were prevented by z-VAD., Inhibition of anthocyanin-induced autophagy in the presence of 3-MA indicates the involvement of a class III phosphoi…	8	18723493:5, 100000363:10204, 100000363:10208, 100000363:10147, 100000363:10119, 100000363:10022, 100000363:10163, 100000363:10164
antibiotic FR 901228 ---> autophagy	positive		Furthermore, Watanabe and colleagues (79) observed that FK228-mediated autophagy in rhabdomyosarcoma cells coincided with nuclear translocation of apoptosis-inducing factor ; knock-down of apoptosis-inducing factor abrogated autophagy following FK228 exposure.	1	19509170:1184
AR-12 --+> autophagy	positive		We previously synthesized and characterized a novel small-molecule agent, AR-12, that induces autophagy and inhibits the Akt kinase in cancer cells., In this study, we investigated the effect of a novel small-molecule autophagy-inducing agent, AR-12, on the survival of Francisella tularensis, the causative bacterium of tularemia in humans and a potential bioterrorism agent, in macrophages.	2	19805568:1, 20003180:1
arginine ---| autophagy	negative		Finally, arginine deprivation by Arginine deiminase-PEG20 induces autophagy as a protective mechanism.	2	19147587:1352, 100000011:10309
arsenic --+> autophagy	positive		In addition, arsenic could induce cell apoptosis or autophagy in malignant cells., In addition, arsenic could induce cell death, including apoptosis or autophagy in malignant cells., In efforts to understand the functional relevance of arsenic-induced autophagy, we found that pharmacological inhibitors of autophagy or molecular targeting of beclin 1 or Atg7 results in reversal of the suppressive …	3	17683884:2, 19577553:2, 20656687:3
arsenite --+> autophagy	positive		However, the underlying mechanism of arsenite-induced autophagy is still unclear., Induction of autophagy in glioma cells using irradiation and arsenic trioxide has been reported separately., The ability of arsenite to induce autophagy in lymphoblastoid cell lines introduces a potentially novel mechanistic explanation of the well-characterized in vitro and in vivo toxicity of arsenic to lymphoid …	13	19577553:4, 19242099:2, 20153345:8, 20302512:1, 21388295:2, 20574048:3, 20699661:100, 20816728:100, 17621274:1046, 14713959:1201 <more data available...>
ascorbate ---> autophagy	positive		Ascorbic acid blocks the degradation of cytoplasmic ferritin by reducing lysosomal autophagy of the protein., These experiments indicate that ascorbate blocks the degradation of cytoplasmic ferritin by reducing lysosomal autophagy of the protein., Our results indicate that concomitant administration of vitamins C and E has differential effects on the changes of apoptosis, autophagy and the expres…	12	2664591:0, 3667602:12, 20808946:5, 20400857:100, 20068072:1381, 19407826:1320, 17616688:1313, 9665447:1056, 7852359:1056, 18628411:1290 <more data available...>
aspirin ---| autophagy	positive		Aspirin and metformin (an activator of adenosine monophosphate-activated protein kinase) increased inhibition of mTOR and Akt, as well as autophagy in colorectal cancer cells.	1	22406476:10
atorvastatin --+> autophagy	positive		Atorvastatin-induced autophagy was found to be inhibited by AMP-activated protein kinase small interfering RNA., We explored the idea that treatment of atorvastatin, a commonly prescribed statin for treatment of hypercholesterolemia, induces autophagy in prostate cancer cells.	2	20876807:4, 20135644:3
ATP --+> autophagy	positive		If the antiautophagy function of Bcl-2 was solely mediated by its effect on the steady-state [Ca2+]endoplasmatic reticulum, wild-type Bcl-2 should confer at least partial protection against EB1089- and ATP-induced autophagy in MCF-7 cells., Inositol-1,4,5-triphosphate (IP3) is a second messenger that couples receptor activation (e.g. G-protein-coupled receptors and receptor tyrosine kinases) to C…	6	100000345:10183, 100000344:10053
ATP ---> autophagy	negative		Using Ca2+-free media and selective P2X7 agonists and antagonists, ATP-induced cell autophagy was shown to be Ca2+ and P2X7 receptor-dependent., Inhibition of autophagy by added AMP, ADP or ATP (0.3-1 mM) was, likewise, potentiated by deoxycoformycin and prevented by iodotubercidin, suggesting dephosphorylation to adenosine and intracellular re-phosphorylation to AMP., The susceptibility to natur…	14	18627610:4, 9865607:3, 21484192:11, 17395690:1068, 15947785:1147, 17959603:1352, 15077152:1080, 18596087:1248, 20122248:1314, 16702227:1283 <more data available...>
atropine ---| autophagy	negative		Treatment with either atropine or U0126 reduced autophagy in the pharyngeal muscle of gpb-2 mutants during starvation (Fig. 2D,F) and also partially rescued the starvation hypersensitivity of gpb-2 mutants (Fig. 2E,G).	1	17785524:1111
aurintricarboxylic acid --+> autophagy	positive		However, amino acids were less potent than 3-MA in competing with aurintricarboxylic acid, suggesting that aurintricarboxylic acid can increase autophagy by mechanisms that are sensitive and insensitive to amino acids (see below)., In fact, treatment with tamoxifen causes autophagy of MCF-7 breast carcinoma cells, as well as apoptotic cell death via a caspase 3-independent pathway.12 Autophagy is…	2	12609989:1151, 15742333:1120
azithromycin ---> autophagy	positive		In conclusion, azithromycin reduces proliferation and causes autophagy of airway smooth muscle cells.	1	19386688:10
bafetinib --+> autophagy	positive		Moreover, we found that INNO-406 promotes autophagy., The Bcr-Abl kinase inhibitor INNO-406 induces autophagy and different modes of cell death execution in Bcr-Abl-positive leukemias.	2	18617896:6, 21151168:1330
bafilomycin A1 ---| autophagy	negative		Bafilomycin A1, but not 3-MA, induced apoptosis while inhibiting autophagy., Pretreatment with Bafilomycin A1, an autophagy inhibitor, completely attenuated H-ras(V12)-induced cell death as well as autophagic vacuole formation., Inhibition of autophagy by an autophagic inhibitor bafilomycin A1 or genetic knockout of autophagy-related gene 5 enhanced atorvastatin-induced cytotoxicity and apoptosis…	41	16185655:5, 19783847:4, 20876807:8, 20603834:8, 19492063:8, 19342365:4, 20123985:6, 19587530:5, 16391239:3, 14713959:8 <more data available...>
BAPTA-AM ---| autophagy	negative		Consistent with previous results (35), BAPTA-AM suppressed basal as well as CCI779-induced autophagy; however, ammonia- or cell-conditioned medium-stimulated autophagy was more resistant to this compound (fig. S4A)., Moreover, the initiation of autophagy and cell death by palmitic acid was reduced in endothelial cells loaded with the Ca(2+) chelator 1,2-bis(o-aminophenoxy)ethane-N,N,N',N'-tetraac…	3	100000450:10108, 22556413:9
BCG vaccine ---> autophagy	positive		Treatment with BCG/CWS plus ionizing radiation resulted in the induction of autophagy in colon cancer cells., Finally, overexpression of Ag85B in Bacille Calmette Guerin induced autophagy in antigen presenting cells and enhanced immunogenicity in mice, suggesting that vaccine efficacy can be enhanced by augmenting autophagy-mediated antigen presentation.	1	19901560:3, 19252503:7
benzalkonium chloride --+> autophagy	positive		A decrease in beclin-1 gene expression also prevented benzalkonium chloride-induced autophagy (Fig. 5F) and enhanced benzalkonium chloride-induced nuclear chromatin condensation (Fig. 5G) .	1	17003409:1193
benzoic acid ---| autophagy	negative		These results indicate that the inhibition of Ape1 maturation in the vac8? cells was not specific for the vac8? mutation but reflected general inhibition of autophagy by benzoic acid.	1	15294772:1143
benzyl alcohol ---| autophagy	negative		Inhibition of autophagy by benzyl alcohol.	1	6743687:100
benzyl isothiocyanate --+> autophagy	positive		It remains to be seen whether benzyl isothiocyanate-induced autophagy inhibits apoptosis in human breast cancer cells., It was not determined whether benzyl isothiocyanate-induced autophagy inhibited apoptotic cell death in these breast cancer cells, as was observed for sulforaphane-treated prostate cancer cells (191).	2	17121941:1385, 18628411:1285
berberine --+> autophagy	positive		The results of this study indicate that berberine can induce both autophagy and apoptosis in hepatocellular carcinoma cells., The cellular ultrastructure showed the presence of autophagosome and an increased proportion of acridine orange stain-positive cells, demonstrating that berberine enhanced radiosensitivity via autophagy.	2	20830746:2, 18207031:6
bicyclam ---| autophagy	negative		Figure 4 AMD3100 inhibits envelope glycoproteins-induced autophagy. (A) umbilical cord blood CD4+ T lymphocytes were cocultured for 3 days with HEK cells that do or do not stably express envelope glycoproteins in the presence or absence of AMD3100 (1 µg/ml) and examined by transmission electron microscopy as previously described.	1	16886061:1166
bile acids --+> autophagy	positive		cyclin-dependent kinase inhibitors promote bile acid-induced autophagy and apoptosis in primary hepatocytes.	1	18614532:1260
bisbenzimide --+> autophagy	positive		Here we showed that, in addition to caspase-independent cell death, Hoechst 33342 also induced autophagy in HeLa cells, as evidenced by the accumulation of autophagosomes, LC3 form conversion and LC3 puncta formation in a cell line stably expressing GFP-LC3., Hoechst 33342-induced autophagy protected HeLa cells from caspase-independent cell death with the participation of ROS.	2	22375792:2, 22375792:100
bortezomib --+> autophagy	positive		Bortezomib induces autophagy as well as endoplasmic reticulum stress in various cell lines tested., In this study, we show that Bortezomib induces the unfolded protein response and autophagy in MCF7 breast cancer cells., These findings strongly suggest that Bortezomib induces either apoptosis or autophagy in endothelial cells; interfering with the autophagic response may potentiate the antiangiog…	15	21174067:3, 19417138:5, 19917281:8, 19509276:1, 20110775:2, 19584239:1120, 19010906:1228, 18757401:1250, 100000252:10130, 100000252:10007 <more data available...>
brefeldin A --+> autophagy	positive		Indeed, brefeldin A has been shown to induce autophagy (28)., U0126 markedly blocked induction of autophagy by tunicamycin and brefeldin A (Figure 5)., endoplasmic reticulum stress-induced autophagy followed a classical autophagic pathway to the extent that the knockdown of essential atg genes such as atg6/beclin-1, atg5, atg10, atg12 as well as the knockdown of the mammalian class III phosphatid…	3	16382148:1112, 19454529:1164, 17256008:1076
bromodeoxyuridine --+> autophagy	positive		This report shows for the first time that radiation sensitizers like bromodeoxyuridine enhance and modify radiation-induced cell death by accelerating an increased bax/bcl-2 ratio in unirradiated cells, and subsequently increasing radiation-induced apoptosis and/or autophagy depending on radiation dosage.	1	18769121:5
butylated hydroxyanisole ---| autophagy	negative		Moreover, the antioxidants butylated hydroxyanisole and BNP markedly prevent the increase in Beclin 1 expression and autophagy, suggesting that reactive oxygen species are involved in these processes.	1	16857678:1313
butyric acid --+> autophagy	positive		Herein we demonstrate that propionate and butyrate induce autophagy in human colon cancer cells to dampen apoptosis, whereas inhibition of autophagy potentiates SCFA-induced apoptosis., Herein we demonstrate that propionate and butyrate induced autophagy in human colon cancer cells to dampen apoptosis whereas inhibition of autophagy potentiated Short-chain fatty acid induced apoptosis., The micro…	5	21160278:4, 20930850:2, 21531334:100, 20546110:15
cadmium --+> autophagy	positive		We provide the evidence of a direct upregulation of autophagy by Cadmium using a proximal convoluted tubule cell line., A proposed model for cadmium-induced autophagy and apoptosis leading to nephrotoxicity is summarized in Figure 1., There is also evidence of cadmium-induced autophagy, although whether this is a direct cause of cell death remains uncertain., Both cadmium-induced reactive oxygen …	7	21325019:7, 19333000:5, 20347726:6, 19126599:8, 18850067:4, 20600546:9, 18632727:1415
cadmium chloride --+> autophagy	positive		Prevention by cycloheximide of cellular autophagy induced by hyperosmotic sucrose or cadmium chloride in mouse pancreatic acinar cells.	1	4793386:100
caffeine --+> autophagy	positive		Caffeine-induced autophagy was not completely blocked by inhibition of ERK1/2 by U0126.	1	21081844:7
calcipotriol --+> autophagy	positive		Calcipotriol induces autophagy in HeLa cells and keratinocytes.	1	21228817:100
calcitriol --+> autophagy	positive		We show that 1,25-dihydroxyvitamin D3 , the active form of vitamin D, induced autophagy in human monocytes via cathelicidin, which activated transcription of the autophagy-related genes Beclin-1 and Atg5. 1,25-dihydroxyvitamin D3 also induced the colocalization of mycobacterial phagosomes with autophagosomes in human macrophages in a cathelicidin-dependent manner., Using human macrophages and RNA…	5	19748465:2, 21454634:3, 21149724:1140, 20470053:1032, 20660091:1082
calcium ---> autophagy	positive		In contrast, there is now evidence that calcium regulates autophagy by several mechanisms, and these may be important for maintaining cell survival., In addition, increases in intracellular calcium following AMP-activated protein kinase activation played a crucial role in LpqH-induced autophagy., Recent reports demonstrate that the increase in cytosolic Ca(2+) can induce autophagy by inhibition o…	37	20826549:3, 20560977:3, 20114074:2, 19267229:0, 8253727:1, 20103619:7, 17457036:4, 20577812:4, 17244528:1273, 19028680:1166 <more data available...>
calcium phosphate --+> autophagy	positive		Finally calcium phosphate precipitates-induced autophagy depended on the classical macroautophagy machinery including Beclin 1, the class III phosphoinositide-3 kinase and Atg5., Furthermore, calcium phosphate precipitates were shown to induce autophagy at early time points but blocked autophagosome-lysosome fusion after longer exposures (57, 58)., Data is representative of two independent experi…	3	18560273:8, 20147746:1189, 100000462:10177
calyculin A ---| autophagy	negative		Autophagy, measured as the sequestration of electroinjected [3H]raffinose or endogenous lactate dehydrogenase, was inhibited in isolated rat hepatocytes by the protein phosphatase inhibitors okadaic acid, calyculin A and microcystin-LR.	1	8393787:0
cAMP ---| autophagy	negative		This study found that calpains inhibited autophagy by cleaving Gsa and activating its activity to produce more cAMP, which is autophagy inhibitory43.	1	100000432:10165
cAMP --+> autophagy	positive		These findings constitute preliminary evidence that glucagon-stimulated autophagy is mediated at least in part by cyclic AMP., These results suggest that cAMP may be involved in the control of hepatic autophagy, whereas the role of cGMP, if any, remains unclear., Thus, unlike the case of G1 arrest, cAMP may have to be kept below a certain critical level to initiate autophagy., Noda & Ohsumi (1998…	8	4125701:4, 1666282:6, 9461583:1180, 19778961:1170, 19036730:1055, 14673167:1205, 17786151:1031
cAMP dibutyrate --+> autophagy	positive		Cyclic AMP- and dibutyryl cyclic AMP-stimulated autophagy in rat liver.	1	4125701:101
camptothecin ---> autophagy	positive		The T47D cells were more resistant to camptothecin but, like MCF-7 cells, died an accelerated death when autophagy was inhibited during camptothecin exposure., Bid, BH3-only pro-death Bcl-2 family protein, knockout in MCF-7 cells results in suppression of camptothecin-induced apoptosis and a shift of cell death towards autophagy (Lamparska-Przybysz et al, 2005).	2	16990848:1156, 18087283:1237
candesartan ---| autophagy	negative		The Ang II-induced increase in autophagy was attenuated by treatment with the angiotensin II type 1 receptor antagonist candesartan and with 3-methyladenine, which inhibits autophagy in mammalian cells (Figure 2).	1	19433781:1126
cannabinoids ---> autophagy	positive		Gemcitabine/cannabinoid combination triggers autophagy in pancreatic cancer cells through a ROS-mediated mechanism., This pathway is selectively activated only in transformed cells and not in non-transformed cells. p8 is also necessary for cannabinoid-induced autophagy and apoptosis (36).	2	21525939:100, 19926786:1096
capsaicin --+> autophagy	positive		In our previous study, we showed that capsaicin induces autophagy in several cell lines., Next, the induction of autophagy by dihydrocapsaicin and capsaicin was analyzed at the protein level.	2	20371669:0, 19139269:1221
carbohydrates ---> autophagy	negative		lycium barbarum polysaccharide can inhibit autophagy and the formation of traumatic neuroma after transection of sciatic nerve in rats., Autophagy triggered by carbohydrate starvation was characterized at both biochemical and structural levels, with the aim to identify reliable and easily detectable marker(s) and to investigate the factors controlling this process.	1	21226348:10, 8682862:0
carvedilol --+> autophagy	positive		Carvedilol increases the formation of AVs and upregulates autophagy and anti-apoptosis of the cardiac myocytes after acute myocardial infarction.	1	20079142:21
celecoxib --+> autophagy	positive		In conclusion, celecoxib induces apoptosis and autophagy that can both be potentiated by ABT-737., Autophagy was induced by celecoxib in U87MG and LN229 cells, as shown by the significantly greater population of acridine orange-stained cells and increased levels of LC3-II protein (in comparison with non-treated controls)., Here we show that P-glycoprotein (P-gp) mediates cell-cycle arrest and aut…	3	20104024:10, 19706164:12, 19447220:2
ceramides --+> autophagy	positive		In support of this model, maintaining nutrient access blocks ceramide-induced autophagy and cell death., Ceramide induces autophagy in mammalian cells maintained in rich media and nutrient permease downregulation in yeast., However, and in contrast to starvation, overexpression of Bcl-2 does not blunt ceramide-induced autophagy., In addition, inhibition of JNK activity by SP600125 could inhibit a…	44	19282666:5, 18981422:2, 19337026:5, 19060920:10, 19202357:0, 20179157:0, 18425450:3, 19143642:2, 20712405:0, 20103619:7 <more data available...>
ceric oxide --+> autophagy	positive		Four rare earth oxides have been shown to induce autophagy., Cerium dioxide nanoparticles induce apoptosis and autophagy in human peripheral blood monocytes.	2	20856835:0, 22717232:100
cerivastatin --+> autophagy	positive		Addition of mevalonate, but not cholesterol, blocked induction of autophagy by cerivastatin, suggesting that this induction is dependent on modulation of isoprenoid metabolic pathways., For instance, cerivastatin or simvastatin are capable of inducing autophagy in rhabdomyosarcoma cells (Araki and Motojima, 2008), whereas lovastatin or simvastatin fail to do so in hepatocytes (Samari and Seglen, …	2	18178158:3, 20086055:1343
ceruletide --+> autophagy	positive		Although the mechanism for autophagy induction by cerulein is not yet clear, insufficient recruitment of zymogene granule membranes under supramaximal stimulation may account for it.	1	18591426:1179
cetuximab --+> autophagy	positive		Stable overexpression of a HIF-1alpha mutant prevented cetuximab-induced autophagy and decrease in Bcl-2 levels., We found that cetuximab induced autophagy in cancer cells that show strong or weak induction of apoptosis after cetuximab treatment but not in those that show only cytostatic growth inhibition., Targeted agents including cetuximab induce stresses to activate prosurvival autophagy.	3	20634405:4, 20864811:3, 22825332:3
chelerythrine ---| autophagy	negative		In the Langendorff model, chelerythrine suppressed autophagy and abolished the protection mediated by sulfaphenazole.	1	20008275:6
chloroquine ---| autophagy	negative		Chloroquine and its analog hydroxychloroquine are the only clinically relevant autophagy inhibitors., In this study, we aimed to investigate its actions in vascular endothelial cell autophagy induced by chloroquine ., Furthermore, inhibition of autophagy by chloroquine enhanced Suberoylanilide hydroxamic acid-induced apoptosis., Significantly, the inhibition of autophagy by chloroquine and Beclin…	70	21148553:3, 19199859:1, 20543569:4, 19147587:8, 20958054:6, 17659356:5, 7314075:5, 21406549:6, 20538760:5, 19158420:7 <more data available...>
cholesterol	positive		In conclusion, our findings demonstrated that excess free cholesterol induced the activation of autophagy in Smooth muscle cells as a cellular defense mechanism, possibly through the degradation of dysfunctional organelles such as mitochondria and endoplasmic reticulum.	1	20484746:8
cholesterol ---> autophagy	negative		These results demonstrate that a decrease in cholesterol activates autophagy by a phosphatidylinositol 3-kinase-dependent mechanism., These results provide strong evidence that cholesterol accumulation-induced changes in autophagy-lysosome function are closely associated with neurodegeneration in Niemann-Pick type C., In conclusion, our findings demonstrated that excess free cholesterol induced t…	5	17056010:8, 17631520:9, 19213965:1240, 17468177:1121
cis-isoelemicin ---| autophagy	negative		Autophagosomes were found in OGD/R-treated PC12 cells as well as in drug plus OGD/R-treated PC12 cells. ß-Asarone protects PC12 cells against OGD/R-induced injury partly due to attenuating Beclin-1-dependent autophagy caused by decreasing [Ca(2+)](i) and increasing membrane potential., ß-Asarone protects PC12 cells against OGD/R-induced injury via attenuating Beclin-1-dependent autophagy.	1	22543703:9, 22543703:100
cisplatin	negative		The nephrotoxicity of cisplatin is likely due to inhibition of autophagy priming, while that of methotrexate is related to direct tubular toxicity and intratubular precipitation.	1	20922699:2
cisplatin --+> autophagy	positive		This cisplatin-induced autophagy was attenuated in renal cells stably transfected with Bcl-2, suggesting an anti-autophagic role for this well-known anti-apoptotic protein., Inhibition of cisplatin-induced autophagy blocks the formation of autophagosomes and enhances cisplatin-induced caspase-3, -6, and -7 activation, nuclear fragmentation and apoptosis. <more data available...>	13	18509315:5, 18497570:3, 18709025:1, 20196784:6, 20041317:2, 18256309:1298, 19454529:1193, 100000431:10144, 22713463:6
clarithromycin ---| autophagy	negative		Clarithromycin attenuates autophagy in myeloma cells.	1	20811702:100
ClCCP --+> autophagy	positive		Neither Parkin nor p62 seemed to affect autophagy induction by carbonyl cyanide m-chlorophenylhydrazone.	1	20573959:7
clioquinol --+> autophagy	positive		These results indicate that clioquinol-induced autophagy is likely to be physiologically functional.	1	21220021:8
clonazepam --+> autophagy	positive		Schwann cell autophagy induced by SAHA, 17-AAG, or clonazepam can reduce bortezomib-induced peripheral neuropathy.	1	20959823:100
clonidine ---> autophagy	positive		Our study revealed that clonidine was triggering autophagy by reducing cyclic AMP levels through imidazoline-1 receptor.	1	18636076:1144
combretastatin --+> autophagy	positive		Combretastatin-induced autophagy was associated with a loss of mitochondrial membrane potential and elongation of the mitochondria.	1	22705646:6
combretastatin A4 --+> autophagy	positive		B, Combretastatin A4 phosphate induced autophagy in cancer cells in xenografts.	1	17550961:1240
compound 17 --+> autophagy	positive		Compound 17 (one of 41 new compounds synthesized) is a novel anticancer naphthalimide with a distinct mechanism of action, notably inducing autophagy and senescence in cancer cells.	1	17658777:1
concanamycin a ---| autophagy	negative		Inhibition of autophagy by 3-methyladenine or concanamycin A had, however, no effect on the viability of the BAMLET-treated cells as analyzed by the MTT assay (Fig. 3C and data not shown), and 3-methyladenine had a tendency to slightly sensitize the cells to the BAMLET-induced plasma membrane permabilization as analyzed by the lactate dehydrogenase release assay (data not shown).	1	20053771:1174
crustecdysone ---> autophagy	positive		In holometabolous insects including Drosophila melanogaster a wave of autophagy triggered by 20-hydroxyecdysone is observed in the larval tissues during the third larval stage of metamorphosis.	1	18285699:0
curcumin --+> autophagy	positive		In the subcutaneous xenograft model of U87-MG cells, curcumin inhibited tumor growth significantly (P < 0.05) and induced autophagy., However, reactive oxygen species-dependent activation of ERK1/2 and p38 mitogen-activated protein kinases, but not JNK, might not be involved in the curcumin-induced autophagy., Interestingly, activation of the first pathway inhibited curcumin-induced autophagy and…	9	17395690:10, 21461234:8, 17786026:3, 19010903:1066, 21299897:1155, 21514382:100, 19671762:1214, 100000011:10425, 22705585:4
cycloheximide ---| autophagy	negative		In addition, the onset of autophagy was suppressed by pactamycin, cycloheximide, and puromycin., Thus, similarly to cycloheximide, both emetine and puromycin have proved to be inhibitors of autophagy in vivo., Several reports have demonstrated that cycloheximide inhibits autophagy (Kovács and Seglen, 1981[Go]) by preventing fusion of autophagosome with endo/lysosomes (Lawrence and Brown, 1993[Go]…	5	9886486:4, 1789148:6, 18199701:1336, 11707514:1292, 11756670:1118
cyclosporine ---> autophagy	negative		Melatonin treatment (100 and 200 microm) suppressed autophagy induced by 2.5 and 5 microm Cyclosporine A., Overexpression of mitochondrial calpain 10 resulted in mitochondrial swelling and autophagy that was blocked by the mitochondrial permeability transition inhibitor cyclosporine A., Finally, immunohistochemical analysis of rat kidneys demonstrates a positive LC3 staining on injured tubular ce…	7	20136702:8, 16790502:4, 18628650:7, 19074891:1264, 19828459:1048, 19454529:1193, 19910412:1327, 12464659:1152, 14684378:1261, 19179668:1101
cyclosporine ---> autophagy	positive		Melatonin treatment (100 and 200 microm) suppressed autophagy induced by 2.5 and 5 microm Cyclosporine A., Overexpression of mitochondrial calpain 10 resulted in mitochondrial swelling and autophagy that was blocked by the mitochondrial permeability transition inhibitor cyclosporine A., Finally, immunohistochemical analysis of rat kidneys demonstrates a positive LC3 staining on injured tubular ce…	4	20136702:8, 16790502:4, 18628650:7, 19074891:1264, 19828459:1048, 19454529:1193, 19910412:1327, 12464659:1152, 14684378:1261, 19179668:1101
cystamine ---| autophagy	negative		N-acetyl cysteine, cystamine and glutathione all inhibit trehalose-induced autophagy.	1	20566711:1123, 20566712:1123
cysteamine --+> autophagy	positive		These results indicated that the autophagy induced by Cysteamine exhibited a prodeath role in cancer cells., To further confirm that the autophagy induced by Cysteamine was genuine, we pursued several additional lines of evidence., The ability of Cysteamine to induce autophagy was further assessed by staining cells with a panel of autophagy-indicative dyes., The autophagy-inducing activity of Cys…	1	100000424:10154, 100000424:10065, 100000424:10068, 100000424:10064, 100000424:10155, 100000424:10125, 100000424:10095, 100000424:10016, 100000424:10057, 100000424:10059 <more data available...>
cysteamine ---> autophagy	negative		Here we provided a comprehensive line of evidence demonstrating that Cysteamine modulated autophagy in cancer cells., Cysteamine exerted a biphasic effect on the autophagy process, increasing the formation of autophagosomes in the early phase and blocking the autophagic degradation in a later phase., Cysteamine exerted a biphasic effect on the autophagy process, inducing autophagosome formation i…	1	100000424:10017, 100000424:10003, 100000424:10149, 100000424:10094
DAMPP --+> autophagy	positive		We have previously shown that Tamoxifen and 1-phenyl-2-decanoylamino-3-morpholino-1-propanol stimulate autophagy in MCF-7 by increasing the level of endogenous long-chain ceramides (36).	1	19029119:1159
dasatinib --+> autophagy	positive		Overexpression of Bcl-2 partially prevented dasatinib-induced autophagy., Here we present mechanistic evidence that dasatinib induces endoplasmic reticulum stress and autophagy in chronic lymphocytic leukemia lymphocytes., On the assessment of dasatinib-induced autophagy in CLL., Dasatinib-induced autophagy is enhanced in combination with temozolomide in glioma., GFP-GFP-light chain 3 has recentl…	5	20629079:11, 20573397:3, 20947165:100, 19190119:100, 100000395:10245, 100000395:10300, 100000395:10302, 100000395:10213
deferoxamine --+> autophagy	positive		Here we show that Deferoxamine induces ferritin degradation in lysosomes through induction of autophagy., When HIF-1 alpha gene was inhibited, deferoxamine-induced autophagy was suppressed accordingly, indicating that deferoxamine-induced autophagy was dependent on the expression of HIF-1 alpha., PKCd is essential for Desferroxamine-induced autophagy., Given the ability of hypoxia, desferroxamine…	5	19671920:3, 20546814:8, 18836180:1168, 17576813:1252, 17987045:1234
desmethylclomipramine ---> autophagy	negative		In particular, we show that desmethylclomipramine-dependent blockage of autophagy enhances the efficacy of doxorubicin, a genotoxic chemotherapeutic agent used in the treatment of a wide variety of cancers.	1	19706685:1201
dexamethasone --+> autophagy	positive		We show that dexamethasone induced autophagy upstream of apoptosis in acute lymphoblastic leukemia cells., Using the Bcl-2-negative WEHI7.2 lymphoma line as an experimental model, we found that dexamethasone not only induces apoptosis but also induces autophagy., We have recently shown that dexamethasone induces autophagy in lymphoid leukemia cells and in this particular setting this cell death m…	6	19390558:3, 18362516:2, 19855186:1, 19509276:1185, 19798108:1367, 100000412:10090
D-fructose --+> autophagy	positive		Fructose feeding induced elevated autophagy (LC3B-II: LC3B-I ratio: 46% increase, p<0.05) but not apoptosis signaling (unchanged Bax-1:Bcl-2 ratio).	1	21385586:9
D-glucose ---> autophagy	negative		We have isolated gsa mutants that are defective in glucose-induced selective autophagy of peroxisomes., Glucose deprivation , which mimics myocardial ischemia, induces autophagy in cultured cardiac myocytes., Specific inhibitors of endoplasmic reticulum stress and knockdown of IRE-1 attenuated glucose-induced autophagy and cell death., Here, we investigate which pathway 2-deoxy-D-: glucose interf…	10	9296392:4, 17332429:3, 20356868:10, 20593179:2, 20947830:4, 18840362:4, 19903169:5, 17855623:5, 10233149:4, 20176105:9 <more data available...>
D-glucose ---> autophagy	positive		We have isolated gsa mutants that are defective in glucose-induced selective autophagy of peroxisomes., Glucose deprivation , which mimics myocardial ischemia, induces autophagy in cultured cardiac myocytes., Specific inhibitors of endoplasmic reticulum stress and knockdown of IRE-1 attenuated glucose-induced autophagy and cell death., Here, we investigate which pathway 2-deoxy-D-: glucose interf…	9	9296392:4, 17332429:3, 20356868:10, 20593179:2, 20947830:4, 18840362:4, 19903169:5, 17855623:5, 10233149:4, 20176105:9 <more data available...>
diacylglycerol ---> autophagy	positive		These findings reveal an important role for diacylglycerol-mediated PKC function in mammalian antibacterial autophagy.	1	20674539:9
dibenziodolium ---| autophagy	negative		diphenyleneiodonium significantly attenuated the ganglioside-induced astrocyte autophagy, as determined by LC3 translocation and monodansylcadaverine uptake (Figure 4H,I), suggesting a critical role for NADPH oxidase in the reactive oxygen species generation and autophagic cell death in astrocytes following ganglioside exposure.	1	20067473:1361
didanosine ---| autophagy	positive		These effects were reversed by didanosine treatment, implying that didanosine restored feline immunodeficiency virus-induced autophagy impairment.	1	19380511:1328
dihydrocapsaicin --+> autophagy	positive		Additionally, dihydrocapsaicin-induced autophagy was independent of p53 status., We reported that dihydrocapsaicin induces autophagy in a catalase-regulated manner., dihydrocapsaicin treatment induced autophagy that was blocked by 3-methyladenine and accumulated by bafilomycin A1.	3	18818525:10, 20417273:0, 19139269:7
dihydroceramide ---> autophagy	positive		The cytotoxicity of jaspine B has been correlated with a significant increase of intracellular dihydroceramides, which seem to play an active role in autophagy., These results demonstrate that resveratrol-induced autophagy occurs with a rise in intracellular dihydroceramide levels as the result of inhibition of dihydroceramide desaturases activity and that dihydroceramide accumulation is responsi…	1	19056278:2, 19394759:5
dihydrotestosterone ---> autophagy	positive		Primary motor neurons from ARdNLS112Q mice are protected from dihydrotestosterone-dependent toxicity by autophagy.	1	19279159:1187
dihydroxyacetone --+> autophagy	positive		Dihydroxyacetone induced autophagy in African trypanosomes.	1	17786028:100
diptheria toxin --+> autophagy	positive		For example, diphtheria toxin induces autophagy and triggers heart failure in mice (23)., However, the diphtheria toxin model has also been shown to induce autophagy in cardiomyocytes (24).	2	19901028:1056, 19850947:1324
diquat --+> autophagy	positive		Moreover, treatment of T98G cells with diquat, a superoxide generator, induced autophagy in a manner similar to selenite (Figs. 2A and B, 3A, and 5A), including increased superoxide levels (Fig. 6D, a), membrane potential loss (Fig. 6D, b), and the formation of autophagic vacuoles (Fig. 6D, c and d).	1	17616690:1277
disodium selenite --+> autophagy	positive		It is well known that reactive oxygen species can regulate apoptosis (PCD type I).4 reactive oxygen species regulation of autophagy has also been demonstrated in many reports.5, 6, 7, 8, 9, 10, 11, 12, 13, 14, 15, 16, 17, 18, 19, 20, 21, 22 Most of these studies have implicated reactive oxygen species in autophagy induction by using nonspecific reactive oxygen species scavengers or exogenous H2O2…	4	19407826:1041, 22721804:5, 22721804:6, 22721804:100
dithiothreitol --+> autophagy	positive		A recent study by Bernales et al. (26) shows that autophagy is activated in yeast as a result of the unfolded protein response, using administration of dithiothreitol or tunicamycin., To eliminate the possibility that dithiothreitol or tunicamycin induced autophagy indirectly by generating a starvation response, we monitored amino acid uptake of cells treated with these endoplasmic reticulum stre…	2	17635928:1287, 16901900:1204
DMSO --+> autophagy	positive		dimethyl sulfoxide induces autophagy., dimethyl sulfoxide reduces expression of ER stress markers and induces autophagy., dimethyl sulfoxide-induced autophagy is controlled through ATF4-mediated downregulation of phosphorylated AKT1., dimethyl sulfoxide-induced autophagy is controlled through ATF4mediated downregulation of phosphorylated AKT1., To determine the pivotal role of ATF4 in dimethyl su…	2	100000298:10031, 100000298:10067, 100000298:10141, 100000298:10075, 100000298:10076, 100000298:10177, 100000298:10088, 100000298:10003, 100000298:10013, 100000298:10113 <more data available...>
dopamine ---> autophagy	positive		Dopamine at 100-500 microM has toxic effects on human SH-SY5Y neuroblastoma cells, manifested as apoptotic cell loss and strong autophagy., Expanded CAG repeats in exon 1 of the Huntington's disease gene stimulate dopamine-mediated striatal neuron autophagy and degeneration.	5	19410601:0, 11406606:100, 17332773:1253, 20067473:2010, 100000331:10720
doxorubicin --+> autophagy	positive		To address this issue PARP-1 wild-type and deficient cells have been treated with a dose of doxorubicin that induces autophagy., When combined with Bcl-2 siRNA, doxorubicin (IC(50)) enhanced autophagy as indicated by the increased number cells with GFP-LC3-II-stained autophagosomes (punctuated pattern positive)., In addition, curcumin plus Adriamycin led to mitochondrial fragmentation, the reduct…	7	19001878:3, 18424910:8, 21514382:8, 19901028:8, 21288924:4, 18829554:1259, 19571039:1356
D-sorbitol --+> autophagy	negative		On the other hand, supplementation of the medium to hyperosmolarity with raffinose, sorbitol or ammonium sulphate led to a decreased autophagy rate in hog1D cells (Figure 5).	1	16321140:1177
epinephrine ---| autophagy	negative		Autophagy has also been found induced by hydrocortisone [35] and corticotropin [36] and suppressed by epinephrine and other adrenergic agonists [20].	2	16213475:1110
epirubicin --+> autophagy	positive		Epirubicin also induced autophagy of secretory granules, which coalesced to form an intracytoplasmic lumen.	1	11872957:4
erbstatin ---| autophagy	negative		Because the okadaic acid-antagonistic effect of genistein is not shared by some other tyrosine-protein kinase inhibitors like quercetin, tyrphostins, and an erbstatin analog, which rather tend to inhibit autophagy(6) , we surmised that inhibition of some other type of protein kinase might be involved.	1	7890712:1083
estradiol ---> autophagy	positive		Contrary to IGF-I and EGF, 17beta-estradiol and progesterone exerted stimulatory effects on autophagy in bovine mammary epithelial cells.	1	19013662:11
ethacrynic acid --+> autophagy	positive		The addition of ethacrynic acid to growth medium accelerates mitochondrial autophagy in cells when they reach the stationary phase.	1	19366696:1291
ethanol ---| autophagy	negative		Acute alcohol decreased autophagy and increased expression of SREBP, effects blocked by the JNK inhibitor.	2	22749809:8
ethanol --+> autophagy	positive		We have found that ethanol treatment results in autophagy activation, which is at least in part due to the inhibition of mTOR signaling by reactive oxygen species., Furthermore, our novel observation that ethanol suppresses autophagy is consistent with a hypothesis that ethanol promotes premature neural progenitor maturation., We recently reported that acute ethanol treatment induced autophagy bo…	3	21150309:1, 17374049:12, 100000462:10219
ethionine ---| autophagy	negative		Suppression of autophagy by ethionine administration in male rat liver in vivo.	1	10837932:100
etoposide --+> autophagy	positive		Moreover, AMPK activation is clearly associated with etoposide-induced autophagy., We report that autophagy is induced by etoposide, a process that is not affected by hypoxic conditions., This result is consistent with the finding that E2F1 is required for etoposide-induced autophagy [29]., We also observed that colocalization of Atg14L and DFCP-1 was induced by lithium or etoposide treatment, wh…	8	21274505:8, 20637734:4, 20454448:1224, 20713597:1080, 17395690:1380, 100000010:10215, 100000010:10212, 100000375:10070, 100000329:10058, 100000375:10059 <more data available...>
everolimus --+> autophagy	positive		Interestingly, combination treatment of Delta-24-RGD with RAD001 induced autophagy in vitro., Both autophagy and sensitization of Bak/Bax(-/-) cells were further enhanced in the presence of Rad001., The effects of RAD001 were abrogated by RNAi knockdown of the autophagy-related gene 5, suggesting that RAD001 acts, in part, by enhancing autophagy., Everolimus-induced autophagy was mediated by mTOR…	12	18253154:4, 17005556:6, 20736296:4, 17224626:5, 17291937:8, 20104016:3, 19196656:1249, 19363300:100, 19023042:1247, 100000464:10395 <more data available...>
evodiamine --+> autophagy	positive		Autophagy was also stimulated by evodiamine, as demonstrated by the positive autophagosome-specific dye monodansylcadaverine staining as well as the expressions of autophagy-related proteins, Beclin 1 and LC3.	1	18484413:2
fasudil --+> autophagy	positive		In addition, we experimentally verified a surprising prediction: Fasudil promotes cellular autophagy.	1	20679242:1208
fatty acids --+> autophagy	positive		Recent studies have suggested that free fatty acids stimulate autophagy of pancreatic beta cells., Because free fatty acid has generated reactive oxygen species in ß-cells and the antioxidants have prevented free fatty acid-induced ß-cell dysfunction (36, 37), oxidative stress could be a mediator in the induction of free fatty acid-induced autophagy activation in ß-cells (38).	2	20888798:0, 18772242:1263
fenretinide --+> autophagy	positive		Inhibition of N-(4-hydroxyphenyl)retinamide-induced autophagy at a lower dose enhances cell death in malignant glioma cells., Consistent with a requirement for de novo Sphingolipids biosynthesis for autophagy, we found that CHO-LYB cells are refractory to induction of autophagy by fenretinide until a functional SPT1 was reintroduced into the cells (supplemental Fig. S5).	3	18174255:100, 18806760:1293, 20876532:1307
fingolimod --+> autophagy	positive		Notably, blockade of autophagy by either specific chemical inhibitors or siRNAs targeting Beclin 1 or LC3 resulted in aggravated necrotic cell death in response to FTY720, suggesting that FTY720-induced autophagy plays a self-protective role against its own cytotoxic effect., Despite S1P2 siRNA was less efficient, FTY720, a potent agonist for all Sphingosine 1-phosphate receptors except S1P2, has…	2	20935520:6, 19474291:1182
flavones --+> autophagy	positive		The characterization of these vacuoles with the autophagic marker monodansylcadaverine is consistent with autophagic vacuoles, which led to the suggestion that these flavones could induce autophagy in both ER (+) and ER (-) breast cancer cell lines.	1	16371244:6
flavonoids --+> autophagy	positive		Increasing evidence has suggested that several flavonoids induce autophagy [56,57] ., Chemical composition of Solanum nigrum linn extract and induction of autophagy by leaf water extract and its major flavonoids in AU565 breast cancer cells., Inhibition of a tyrosine-protein kinase could be a plausible mechanism for the suppression of hepatocytic autophagy by flavonoids, because several non-flavo…	4	19909554:1274, 20681660:100, 7890712:1205, 10918448:1064
fluridone ---| autophagy	negative		Alternatively, the finding that fluridone inhibits parasite-induced autophagy suggests that the process may be initiated by abscisic acid, whose concentration in the parasite is reported to increase significantly during the first 10 h post-invasion (31).	1	19028680:1280
fullerene C60 ---> autophagy	positive		The fullerene C60 nanoparticle (nC60) has been shown to induce autophagy and sensitize chemotherapeutic killing of cancer cells, but the details still remain unknown., Here we show that the water-dispersed nanocrystal of underivatized fullerene C60 at noncytotoxic concentrations caused authentic autophagy and sensitized chemotherapeutic killing of both normal and drug-resistant cancer cells in a …	2	21071824:1, 19786831:3
furosemide --+> autophagy	positive		Short-term stimulation of cellular autophagy by furosemide in the thick ascending limb of Henle's loop in the rat kidney.	1	3180188:100
GABA ---| autophagy	negative		It has also been shown that loss of both ?-aminobutyric acid and acetylcholine signaling to the post-synaptic cells led to selective targeting of GABAA receptors for autophagy (Rowland et al. 2006).	1	18006691:1212
galactose --+> autophagy	negative		We propose in d-galactose-induced murine senescence, autophagy is inhibited by NF-?B, inducing the deactivations of celluar oxidoreductases and upregulation of ROS level.	1	21167197:8
gangliosides --+> autophagy	positive		Gangliosides induced autophagy in astrocytes.	1	20067473:1305
gemcitabine --+> autophagy	positive		In conclusion, these results suggest that autophagy can be activated by gemcitabine and/or ionizing radiation in the treatment of pancreatic cancer cells and that activated autophagy plays a role in cancer suppression., Here we show that gemcitabine, the standard chemotherapy for pancreatic cancer, induced autophagy in PANC-1 and MIAPaCa-2 cells, as evidenced by the accumulation of acidic vesicul…	2	20811703:10, 20299819:3
genistein ---| autophagy	negative		The isoflavone genistein inhibited autophagy significantly on its own, as previously observed(6) ; however, it also completely abolished the inhibition by okadaic acid (Fig. 1).	1	7890712:1074
genistein ---> autophagy	positive		Genistein treatment dramatically inhibits glucose uptake in ovarian cancer cells, and methyl pyruvate, a cell-permeable 3-carbon substrate for oxidative phosphorylation and fatty acid synthesis, rescues cells from genistein-induced autophagy., A combination of indol-3-carbinol and genistein synergistically induces apoptosis in human colon cancer HT-29 cells by inhibiting Akt phosphorylation and p…	1	17234261:9, 19909554:100
glidobactin A --+> autophagy	positive		glidobactin A treatment also promoted the activation of Akt/PKB via phosphorylation at residue Ser(473) and induced autophagy as judged by the presence of the lipidated form of microtubule-associated protein 1 light chain 3 and autophagosomes.	1	20362557:6
glucocorticoids --+> autophagy	positive		Collectively, these data indicate that glucocorticoids promote autophagy by inhibiting IP(3)-dependent calcium signals., In this study we have demonstrated that Glucocorticoid treatment induced the development of autophagy, preserving osteocyte viability., This indicates that glucocorticoid-induced autophagy in leukemic cells is necessary to trigger apoptosis and death., In this study we show tha…	4	20814235:7, 20564240:1, 18535583:1062, 19390558:1180
glucosamine --+> autophagy	positive		Glucosamine-induced autophagy at concentrations of at least 500 microM to over 40 mM.	1	20045674:2
glucose-6-P --+> autophagy	positive		Furthermore, elevated intracellular glucose or glucose 6-phosphate also induces autophagy by inhibiting mTOR (Fig. 2) (39).	1	20147746:1116
glutathione ---> autophagy	negative		Conversely, the addition of a cell-permeable form of glutathione inhibited mitochondrial autophagy., In these conditions, glutathione regulates mitophagy independently of general autophagy., We found that N-acetyl cysteine , cystamine [a drug proposed for use in Huntington's disease, with pleiotropic effects including transglutaminase inhibition, but which is also metabolized to the antioxidant l…	4	19366696:5, 19502807:3, 20566711:1112, 20566712:1112
glutathione ethylester ---| autophagy	negative		C, glutathione monoethyl ester inhibits mitochondrial autophagy.	1	19366696:1265
glycerol ---> autophagy	negative		These last observations strongly suggest that glycerol prevented the triggering of autophagy induced by sucrose starvation in sycamore cells.	1	8063774:8
glycosides --+> autophagy	positive		Other investigators have also shown that curcumin, the natural product B-group soyasaponins, and the lipid-soluble cardiac glycoside activate ERK1/2, inducing autophagy ( 7, 27, 28)., Accumulated data in past few years have shown that cardiac glycosides selectively inhibited proliferation and induced apoptosis and autophagy in cancer cells, but not normal cells, suggesting their utility in antica…	3	19010903:1285, 19679550:1238, 22750415:9, 22750415:100
gossypol --+> autophagy	positive		Further, Atg5 knockdown also reduces gossypol-mediated autophagy., To investigate the mechanism of autophagy induced by (-)-gossypol, we used a co-immunoprecipitation (Co-IP) pull-down assay., The (-)-gossypol-induced autophagy is dependent on Beclin1 and Atg5., Furthermore, (-)-gossypol-induced autophagy is Beclin 1- and Atg5-dependent.	3	20529838:5, 20577262:1094
H2O2 --+> autophagy	positive		In this study, autophagy was induced by starvation, mitochondrial electron transport inhibitors, and exogenous H(2)O(2)., However, in our studies, vitamin E could have enhanced autophagy over-stimulation by H(2)O(2), rather than suppress it., Here, we show that H(2)O(2)-induced autophagy and apoptosis in U251 cells are mediated through the Beclin 1 and Akt/mTOR pathways., In the present study, we…	19	19407826:2, 20307493:6, 19451193:4, 19229997:2, 19098111:9, 19622773:8, 18094624:8, 20368806:6, 20431246:5, 19139632:3 <more data available...>
HCN ---> autophagy	negative		The incubation of flounder kidney tubules in the presence of cyanide or in a nitrogen atmosphere decreased the ATP levels to less than 10% of controls and blocked autophagy., We have recently demonstrated that strong autophagy stimulation mediated by the combined generation of cyanide and oxidative stress could efficiently suppress tumor growth in an aggressive brain cancer model such as glioblas…	2	4767257:8, 18716458:3
HDAC inhibitor --+> autophagy	positive		The combination of a histone deacetylase inhibitor with the BH3-mimetic GX15-070 has synergistic antileukemia activity by activating both apoptosis and autophagy., Although there are debates about the anticancer role of autophagy induced by histone deacetylase suppression (12), a number of mechanisms have been proposed for autophagy induction by histone deacetylase inhibitors based on studies wit…	10	100000464:10341, 100000373:10370
HDAC inhibitor ---> autophagy	negative		HDACis were found to induce productive autophagy in malignant peripheral nerve sheath tumors cells., Histone deacetylase inhibitors induce autophagy, and HDAC6, one of class II Histone deacetylase isotypes, is directly involved in autophagic degradation in the cell., Two potent HDAC inhibitors OSU-HDAC42 and SAHA induced autophagy in Hepatocellular carcinoma cells as revealed by transmission elec…	1	21084276:7, 18342621:1, 20962572:3, 17363733:7, 17495516:3, 21367693:100, 19509170:1181, 20729640:100, 20538760:100, 18483296:1048
helenalin --+> autophagy	positive		Running title: Helenalin induces autophagy cell death Key Words: Helenalin or Hele (Helenalin), autophagy, caspase, NF-kappaB, Atg12 and LC3-B.	1	22784363:14
hormone ---> autophagy	positive		Furthermore, autophagy is regulated by nutrients and hormones, thus allowing the cell to adjust its degradative state to environmental changes., Our main focus was on the role of mTOR in the regulation of autophagy by growth factors and hormones., Moreover, the actions of inhibitors and competing hormones are similar to those reported for glucagon, a hormone known to increase autophagy., Autophag…	5	14731737:5, 19013662:5, 3882435:5, 19264097:3, 1844321:6, 3542550:6, 18393362:2, 16213475:1108, 18006683:1075, 11042107:1032 <more data available...>
hydrogen fluoride ---> autophagy	positive		In rat exocrine pancreas cells, fluoride treatment causes autophagy resulting from intracisternal granule accumulation.	1	18696052:0
hydroxychloroquine ---> autophagy	negative		Chloroquine and its analog hydroxychloroquine are the only clinically relevant autophagy inhibitors., In this issue, Ramser et al. show that Hydroxychloroquine inhibits proliferation of human dermal fibroblasts and induces autophagy., Importantly, targeting suppression of autophagy by minimally toxic concentrations of pharmacologic inhibitors (hydroxychloroquine and 3-methyladenine) or short hair…	8	21148553:3, 19749781:3, 21288924:6, 19357706:1091, 15657430:1176, 20122151:1229, 20592475:1097
hydroxytyrosol ---| autophagy	negative		Also, Hydroxytyrosol treatment inhibited both the exercise-induced increase in autophagy and mitochondrial fission and the decrease in PGC-1a expression.	1	21421045:8
imatinib --+> autophagy	positive		Here, we report that imatinib induces autophagy as a survival pathway in quiescent gastrointestinal stromal tumor cells., Imatinib treatment induces both apoptosis and autophagy in all Bcr-Abl-expressing cells and populations rapidly recover., Here, we describe that imatinib dose dependently activates the cellular autophagy machinery in mammalian cells, independently of tissue type, species origi…	16	20660757:2, 21132731:6, 17330103:4, 21418740:4, 19048625:7, 18617896:1278, 21299897:1231, 19671762:1214, 20592475:1166, 100000390:10235 <more data available...>
imidazole ---| autophagy	negative		Autophagy was induced in the presence of 0.16 M NaCl, whereas adding imidazole inhibited the autophagy induction.	1	20686696:1286
imiquimod --+> autophagy	positive		Both apoptosis and autophagy induced by imiquimod cooperate to cause basal cell carcinoma cell death., Additionally, Imiquimod-induced autophagy resulted in cell death occurring independently of molecular changes of apoptotic markers., Both single-stranded RNA and imiquimod induced autophagy through TLR7.	3	20426785:10, 19527683:4, 18337753:1235
inositol --+> autophagy	negative		In contrast to inositol monophosphatase inhibition that enhances autophagy, GSK3beta inhibition attenuates autophagy and mutant huntingtin clearance by activating mTOR., Inositol and IP3 levels regulate autophagy: biology and therapeutic speculations., Therefore, rapamycin and intracellular inositol seem to regulate autophagy independently., In this pathway, the inhibition of inositol monophospha…	3	17921520:4, 16874097:100, 18636076:1333, 16186256:1174, 19461070:1106, 18187492:1178, 100000404:10073
ionomycin ---> autophagy	positive		Consistent with our results, vitamin D, ATP, ionomycin, and photodynamic therapy were known to induce calcium-mediated autophagy [40]., They found that autophagy was inhibited with agents like thapsigargin (an endoplasmic reticulum (ER) Ca2+/Mg2+ ATPase inhibitor that releases Ca2+ from endoplasmic reticulum stores) or ionomycin (Ca2+ ionophore that releases Ca2+ from intracellular stores), which…	3	20122248:1314, 18636076:1124, 18806755:1219
iron --+> autophagy	positive		The aim of this work was to study the effect of crude garlic pre-treatment on iron-mediated lipid peroxidation, proliferation and autophagy for 5 weeks., This also suggests that iron-induced autophagy may play a role in brain injury in other diseases associated with iron overload., These results indicate that autophagy is induced by iron in neurons and that iron-induced autophagy may contribute t…	5	20700633:1, 17987045:14, 19066077:9, 18281291:1304, 19800047:1423
iron monooxide ---| autophagy	positive		However, high concentration of Iron oxide nanoparticles can impair cell viability, possibly through reactive oxygen species-mediated apoptosis and autophagy.	1	22776829:11
isoproterenol ---| autophagy	negative		Short-term inhibition of cardiac cellular autophagy by isoproterenol., Short-term inhibition of cellular autophagy by isoproterenol in the submandibular gland.	3	3443985:100, 19008922:1264, 2885969:100
isothiocyanic acid --+> autophagy	positive		To the best of our knowledge, the present study is the first published report to convincingly document induction of autophagy by an isothiocyanate class of dietary chemopreventive agent.	1	16740722:5
lactacystin --+> autophagy	positive		Neuroprotection of rapamycin in lactacystin-induced neurodegeneration via autophagy enhancement.	1	18640276:100
L-asparagine ---| autophagy	negative		The two amino acid-sensitive mechanisms each seen account for about one-half of the degradation of relatively stable (long-lived) proteins; one of them is suppressed by leucine and apparently corresponds to the formation of electron microscopically visible autophagosomes; the other may represent a different type of autophagy, inhibited by asparagine and glutamine., Thus, raising the intracellular…	5	7342604:3, 18048384:1154, 100000360:10097, 100000360:10113, 100000317:10014
L-glutamate --+> autophagy	positive		Glutamate induces mitochondrial dynamic imbalance and autophagy activation: preventive effects of selenium.	1	22724008:100
L-glutamine ---| autophagy	negative		We hypothesized that the absence of L-glutamine or downregulation of SLC1A5 would also activate autophagy ., Glutamine Deprivation Upregulates Autophagic Activity It has been reported that the absence of glutamine can induce autophagy via TOR inhibition in human and Drosophila cells (Nicklin et al., 2009).	3	100000386:10135, 100000465:10123
L-glutamine --+> autophagy	positive		Thus, L-glutamine flux regulates mTOR, translation and autophagy to coordinate cell growth and proliferation., Glutamine induces autophagy under basal and stressed conditions, and prevents apoptosis under heat stress through its regulation of the mTOR and p38 mitogen-activated protein kinase pathways., Glutamine increases autophagy under basal and stressed conditions in intestinal epithelial cell…	3	19203585:6, 19121316:9, 19575363:2534, 100000020:10446, 100000465:10200, 100000450:10362, 100000386:10141
licochalcone a --+> autophagy	positive		Licorice and licochalcone-A induce autophagy in LNCaP prostate cancer cells by suppression of Bcl-2 expression and the mTOR pathway.	1	19711916:100
lindane ---> autophagy	negative		Lindane-induced disruption of apoptosis and autophagy occurred in parallel with necrosis induction in rat hepatocytes., Lindane disrupts autophagy independently of p38 inactivation.	2	19041923:6, 16818664:1255
lipoic acid ---| autophagy	negative		A typical antioxidant, alpha-lipoic acid, exerted autophagy suppression, while H(2)O(2) stimulated autophagy.	1	20307493:4
lithium --+> autophagy	positive		Lithium, the prototypic mood stabilizer, was recently demonstrated to enhance autophagy in cells., Knockout of either Sestrin2 or Dram reduced autophagy elicited by nutrient depletion, rapamycin, lithium or thapsigargin., Lithium in low doses is a well-known autophagy inducer that clears misfolded proteins and altered mitochondria from MNs., Recently, it was found that lithium induces autophagy, …	34	18534253:0, 19377293:5, 19609902:3, 19183256:1, 16186256:5, 19702575:8, 17921520:2, 16874097:2, 20089931:2421, 17256008:1228 <more data available...>
lithium chloride --+> autophagy	positive		Moreover, infected cells also became resistant to the stimulation of autophagy by lithium chloride, an mTOR-independent inducer of autophagy., FIP200-/- mouse embryonic fibroblasts were also resistant to various autophagy-inducing reagents such as lithium chloride (Sarkar et al., 2005) and ceramide (Fig. 7 C; Scarlatti et al., 2004)., Lithium chloride, a drug used for the treatment of bipolar dis…	3	18340111:11, 18443221:1259, 100000362:10195
L-leucine ---| autophagy	negative		Altogether, our data demonstrated that miR-20a and miR-106b regulated autophagy induced by leucine deprivation in C2C12 cells via targeting ULK1., Furthermore, inhibition of ULK1 expression by the miR-20a or miR-106b mimic blunted activation of autophagy induced by leucine deprivation, while suppression of endogenous miR-20a or miR-106b by specific antagomir in C2C12 cells showed normal autophagi…	2	22781751:10, 22781751:9, 22781751:100
L-NAME ---| autophagy	negative		Pretreatment with NOS inhibitor 1400w or L-NAME inhibited oridonin-induced apoptosis and autophagy in L929 cells., In addition, 1400 W or L-NAME impaired oridonin-induced autophagy.	2	22842735:3, 22670565:4
lonafarnib --+> autophagy	positive		In this study, we found that the farnesyltransferase inhibitors manumycin A, farnesyltransferase inhibitor-276, and lonafarnib induced autophagy in two human cancer cell lines.	1	18769123:3
loperamide --+> autophagy	positive		Thus, regulation of intracellular Ca2+ may also be involved in the ability of loperamide to induce autophagy.	1	18024584:1210
LPA ---| autophagy	negative		Our results suggest that in these conditions, Lysophosphatidic acid inhibits autophagy, which might facilitate early cancer development.	1	17329959:5
L-phenylalanine ---> autophagy	negative		We have demonstrated a localization of Gai3 to autophagosomal endomembranes that is reversible upon addition of insulin and phenylalanine (see Figs. 2 and 3), suggesting that Gai3 may function downstream of both insulin- and phenylalanine-mediated regulation of autophagy.	1	17296938:1173
L-proline --+> autophagy	positive		Proline is a readily released stress substrate that can be metabolized by proline oxidase to generate either reactive oxygen species to induce apoptosis or autophagy or ATP during times of nutrient stress.	1	22609800:0
LPS --+> autophagy	positive		We also observed that lipopolysaccharides increased intracellular autophagy., A line of evidence also indicates that lipopolysaccharide stimulates autophagy in cardiomyocytes., These data suggest a novel role for BIRC2 in Lipopolysaccharide-induced autophagy in vascular endothelial cells., We further show that lipopolysaccharide-induced autophagy can enhance mycobacterial co-localization with the…	11	18062988:7, 19098111:2, 20458734:8, 18059159:6, 17658277:7, 19442652:7, 21598419:7, 19914257:1, 20548099:1118, 18772897:1045 <more data available...>
L-sulforaphane ---> autophagy	positive		More recently, we showed that D,L-sulforaphane treatment causes autophagy in PC-3 and LNCaP cells, which protects against apoptosis by this agent (26).	1	17513615:1076
lucanthone ---| autophagy	negative		Here we demonstrate that the small molecule lucanthone inhibits autophagy, induces lysosomal membrane permeabilization, and possesses significantly more potent activity in breast cancer models compared with chloroquine.	1	21148553:5
LY 294002 ---| autophagy	negative		The phosphatidylinositol 3-kinase inhibitors wortmannin and LY294002 inhibit autophagy in isolated rat hepatocytes., The phosphatidylinositol 3-kinase inhibitors wortmannin and LY294002 inhibit autophagy in isolated rat hepatocytes.	28	100000400:10415, 100000452:10635, 100000451:10366, 100000432:10488, 100000427:10320, 100000404:10516, 100000397:10438, 100000335:10215
LY 294002 ---> autophagy	positive		LY294002 activated autophagy by activating p53 and caspase-3, and induced apoptosis by up-regulating p53 and p53-up-regulated modulator of apoptosis (PUMA)., Inhibition of PI3k with LY294002 or suppression of PKC delta and PKC epsilon with siRNA in HCT-116 cells induced autophagy, though not to the extent caused by safingol., Treatment with phosphoinositide 3-kinase inhibitors wortmannin, LY29400…	5	18330473:3, 19098447:3, 12453151:4, 15833867:1298, 19417153:1329, 18628411:1339, 19909554:1236, 12646047:1111, 16886061:1618, 9030745:100 <more data available...>
lysine acetylsalicylate --+> autophagy	positive		Autophagy in mouse hepatocytes induced by lysine acetylsalicylate.	1	729734:100
macrofusine ---| autophagy	negative		fumonisin B1, an inhibitor of CoA-dependent dihydroceramide/ceramide synthase, which inhibits C2-Cer-induced autophagy, by impairing its conversion to long-chain ceramides (see ref. 32), did not block autophagy in sphingosine kinase 1wt-overexpressing cells (Fig. 3).	1	16415355:1215
magnolol --+> autophagy	positive		Blockade of PI3K/PTEN/Akt pathway is maybe related to Magnolol-induced autophagy.	1	18254244:8
mangostin --+> autophagy	positive		Together, these results suggest a critical role for AMP-activated protein kinase activation in the a-mangostin-induced autophagy of human glioblastoma cells.	1	21314123:7
manumycin --+> autophagy	positive		In this study, we found that the farnesyltransferase inhibitors manumycin A, farnesyltransferase inhibitor-276, and lonafarnib induced autophagy in two human cancer cell lines.	1	18769123:3
matrine --+> autophagy	positive		The ability of matrine to induce autophagy underlines its potential utility as a new gastric cancer treatment modality., Real-time quantitative reverse transcription-polymerase chain reaction revealed that the expression levels of Bax gene, an apoptosis-related molecule, and Beclin 1 gene which plays a key role in autophagy were higher in matrine treatment group than in control group, indicating …	2	21519796:11, 20818811:18
melatonin ---| autophagy	negative		Melatonin treatment (100 and 200 microm) suppressed autophagy induced by 2.5 and 5 microm Cyclosporine A., Melatonin protects N2a against ischemia/reperfusion injury through autophagy enhancement., Melatonin attenuates methamphetamine-induced deactivation of the mammalian target of rapamycin signaling to induce autophagy in SK-N-SH cells.	3	20136702:8, 20155447:100, 19054297:100
melphalan ---> autophagy	positive		We showed that DNA-damaging drugs, doxorubicin and melphalan, induce caspase-dependent apoptosis and concurrently trigger Beclin 1-regulated autophagy in human myeloma cell lines H929 and RPMI 8226.	1	21288924:4
menadione ---| autophagy	negative		Vitamin K3 also reduced rapamycin-induced autophagy in HeLa/green fluorescent protein LC3 cells.	1	20881898:8
metformin ---> autophagy	negative		Finally, metformin inhibited 2-deoxyglucose-induced autophagy, decreased beclin 1 expression, and triggered a switch from a survival process to cell death., Metformin ameliorated autophagy alterations in diabetic beta cells and beta cells exposed to NEFA, a process associated with normalisation of LAMP2 expression., Activation of autophagy by metformin or AICAR is p53 dependent., The partial inhi…	2	20215500:8, 19367387:11, 17638885:1240, 16990266:1295, 17721445:1211
metformin ---> autophagy	positive		Finally, metformin inhibited 2-deoxyglucose-induced autophagy, decreased beclin 1 expression, and triggered a switch from a survival process to cell death., Metformin ameliorated autophagy alterations in diabetic beta cells and beta cells exposed to NEFA, a process associated with normalisation of LAMP2 expression., Activation of autophagy by metformin or AICAR is p53 dependent., The partial inhi…	7	20215500:8, 19367387:11, 17638885:1240, 16990266:1295, 17721445:1211
methamphetamine --+> autophagy	positive		Since methamphetamine-induced autophagy preceded DNA fragmentation, we tested whether dysfunction of the autophagolysosomal system contributes to nuclear damage., Using the SK-N-SH dopaminergic cell line as our model system, we found that Methamphetamine-induced autophagy by inhibiting dissociation of Bcl-2/Beclin 1 complex and its upstream pathway that thereby led to cell death.	2	17105920:8, 20738755:6
methyl pyruvate ---| autophagy	negative		Consistent with our proposal that methyl pyruvate blocks ceramide-dependent death by serving as a membrane-permeable nutrient, methyl pyruvate slowed the induction of autophagy by ceramide (Fig. S2e).	1	18981422:1118
methylglyoxal --+> autophagy	positive		These results point to a big stimulation of autophagy in rat liver by Methylglyoxal.	1	7268204:3
methylpyruvate ---> autophagy	positive		Methylpyruvate restores ATP levels, phosphatidylserine presentation, engulfment, and degradation after inhibiting autophagy.	1	18369370:1121
methylselenic acid --+> autophagy	positive		Instead, knockdown of the cytosolic TR plus incubation with Methylseleninic acid increased autophagy, as measured by LC3B cleavage, and apoptosis, as measured by Annexin V and mitochondrial dysfunction.	1	19782697:7
mevalonate ---| autophagy	negative		Addition of mevalonate, but not cholesterol, blocked induction of autophagy by cerivastatin, suggesting that this induction is dependent on modulation of isoprenoid metabolic pathways., Autophagy induced by simvastatin is blocked by mevalonate.	2	18178158:3, 21304979:1250
MG-132 --+> autophagy	positive		MG-132 inhibited cell proliferation, induced cell death and cell cycle arrest at G(2)/M phase, and activated autophagy in SHG-44 glioma cells., Induction of autophagy by MG132 treatment was excluded to play a role and no changes in severe acute respiratory syndrome coronavirus titers were observed when infecting wild-type or autophagy deficient ATG5(-/-) mouse embryonic fibroblasts overexpressing…	3	19575007:8, 22787216:4
microcystin-LR ---| autophagy	negative		Autophagy, measured as the sequestration of electroinjected [3H]raffinose or endogenous lactate dehydrogenase, was inhibited in isolated rat hepatocytes by the protein phosphatase inhibitors okadaic acid, calyculin A and microcystin-LR.	1	8393787:0
minocycline --+> autophagy	positive		Minocycline effectively inhibited tumor growth and induced autophagy in the xenograft tumor model of C6 glioma cells.	1	21079420:6
minoxidil --+> autophagy	positive		We found that L-type Ca2+ channel antagonists, the K+ATP channel opener minoxidil, and the G(i) signaling activator clonidine induce autophagy.	1	18391949:3
monensin --+> autophagy	positive		Here we show that the anti-coccidial drug monensin kills Toxoplasma gondii by inducing autophagy in the parasites, a novel mechanism of cell death in response to an antimicrobial drug.	1	22848721:2
morphine --+> autophagy	positive		Here we show that morphine induces autophagy in neuroblastoma SH-SY5Y cells and in the rat hippocampus., NECA, an agonist of adenosine receptors, and morphine also reduced the formation of autophagy as well as the infarct size when introduced at reperfusion.	2	20190558:1, 20515786:5
MPTP ---> autophagy	positive		Similary, Elmore et al.31 reported that opening of the MPTP triggered autophagy of damaged mitochondria in hepatocytes.	1	16645637:1193
muramyl dipeptide --+> autophagy	positive		The requirement of Nod2 and ATG16L1 expression and the effects of Crohn's disease-associated variants in muramyl dipeptide-stimulated autophagy and Nod2-dependent signaling were assessed in cell lines manipulated by RNA interference, inhibitors, or ATG16L1 or NOD2 variants and in primary macrophages and dendritic cells from healthy genotyped donors., Use of withaferin A demonstrated that vimentin…	2	20637199:3, 22684479:5
myriocin ---| autophagy	negative		Moreover, Myriocin, a potent inhibitor of serine palmitoyltransferase the key rate-limiting enzyme of the de novo synthesis of ceramide (52), blocked both autophagy and the accumulation of long-chain ceramides in Tamoxifen-treated HeLa GFP-LC3 cells (Fig. 2, B and C). [FIGURE 2.] View larger version: In this window.	1	19029119:1162
N-acetylsphingosine --+> autophagy	positive		The role of 14-3-3 during autophagy was investigated, thus, a forced expression of 14-3-3? reduces C2-ceramide-induced autophagy, whereas depletion of 14-3-3? promotes autophagy., C2-ceramide induces autophagy in HeLa cells., Involvement of E1B 19 kDa-interacting protein 3 in C2-ceramide-induced autophagy., Effect of exogenous expression of p21 protein on C2-ceramide-induced autophagy in p21-/- m…	7	20885446:1, 19029119:1136, 15205343:1279, 17959603:1236, 18628411:1179, 18421301:1112, 21217818:1388
NAD+ --+> autophagy	positive		NAD+ produced by Nampt couples to Sirt1 and the lysosomal electron transport chain , thereby stimulating autophagy.	4	100000376:10027
NAD+ ---> autophagy	negative		Here we discuss the role of Nampt in regulating autophagy and potential mechanisms by which Nicotinamide adenine dinucleotide regulates autophagy in the heart., That NAD+ has stimulatory effects on stress protein expression and autophagy, while mitochondria regenerate NAD+ from NADH, further integrates energy metabolism into proteostasis., Consequently, there is a marked decrease in NADH/NAD(+), …	3	19855187:7, 20521444:3, 21531334:4, 18227641:100, 19196867:1232, 100000376:10010, 100000376:10021, 100000376:10054
naringin ---> autophagy	positive		At 10-15 nM okadaic acid, naringin at 100 µM protected autophagy virtually completely., As shown in Table 1, naringin eliminated the AICAR-induced suppression of autophagy as effectively as it eliminated the autophagy-suppressive effect of OA.	2	7890712:1134, 15461583:1172
nelfinavir --+> autophagy	positive		Several studies have shown that nelfinavir induces cell cycle arrest, endoplasmic reticulum stress, autophagy, and apoptosis in cancer cells., These data show that nelfinavir induces a marker of autophagy, light chain 3-II., Nelfinavir appears to induce cell death in human cancer cells by rather pleiotropic mechanisms, including apoptosis, necrosis, and autophagy [1,2]., The exact mechanism of th…	5	20594311:1, 17785575:1277, 20105315:1085, 20103665:1076, 100000346:10210, 100000346:10211, 100000346:10188, 100000346:10215, 100000346:10289, 100000346:10277 <more data available...>
neodymium oxide --+> autophagy	positive		Autophagy induced by Nano Nd2O3 was accompanied by S-phase cell cycle arrest, mild disruption of mitochondrial membrane potential, and inhibition of proteasome activity., For example, resveratrol ( 36), soybean B-group triterpenoid saponins ( 37), and nano neodymium oxide ( 38) have been reported to cause increased S-phase population and subsequent autophagy formation.	2	16185655:4, 19010909:1371
N-ethylmaleimide ---| autophagy	negative		It is also remarkable that this degrading activity was diminished by N-ethylmaleimide, an inhibitor of Apg4/Aut2p that also blocks the process of autophagy in yeast.	1	12446702:1246
neutral red --+> autophagy	positive		Time course of neutral red-induced autophagy in murine pancreatic acinar cells.	1	1668895:100
NH3 --+> autophagy	positive		Ammonia-induced autophagy is independent of ULK1/ULK2 kinases., Recently, it has been demonstrated that glutaminolysis and subsequent formation of ammonia can induce autophagy., Furthermore, ammonia has recently been reported to increase basal autophagy (Eng et al., 2010)., Therefore, ammonia induces autophagy in an mTOR-independent but Ulk1-dependent manner., However, we found that both cell-con…	5	100000020:10403, 100000020:10229, 100000465:10120, 100000450:10106, 100000450:10182, 100000450:10112, 100000450:10096, 100000407:10045, 100000449:10030, 100000448:10030 <more data available...>
niclosamide --+> autophagy	positive		The screen identified four compounds (perhexiline, niclosamide, amiodarone, and rottlerin) that stimulated autophagy by inhibiting mTORC1 (but not mTORC2) signaling (Fig. 2)., This study identifies four chemicals (perhexiline, niclosamide, amiodarone and rottlerin) that stimulate autophagy and inhibit Mammalian target of rapamycin complex 1 signaling within a few hours in conditions of nutrient a…	2	20147746:1103, 19771169:1314
nicotinamide --+> autophagy	positive		This structural change is required for the decrease of mitochondrial mass indicating that Nicotinamide accelerates mitochondrial autophagy, at least in part, by inducing mitochondrial fragmentation.	1	19473119:4
nitrogen --+> autophagy	negative		We examined membrane structures involved in the autophagy induced by nitrogen-starvation by using freeze-replica method., Although autophagy and filamentous growth are both responsive to nitrogen stress, a link between these processes has not been investigated to date., In yeast, autophagy is initiated following nitrogen or carbon deprivation, and autophagy mutants die rapidly under these conditi…	39	8825067:2, 17890363:3, 21235397:1, 20952643:6, 20734094:7, 12702460:0, 16874074:1, 9508768:1338, 19778961:1154, 15247238:1098 <more data available...>
nitroprusside --+> autophagy	positive		Provision of sodium nitroprusside or lipopolysaccharide in place of oridonin resulted in the similar enhancement of efferocytosis, autophagy, the release of IL-1ß and the expression of signal protein.	2	22670565:7
nitroprusside ---> autophagy	negative		The acridine orange staining of intracellular acidic compartments revealed that sodium nitroprusside completely blocked hyperthermia-induced autophagy, while the inhibition of autophagy by 3-methyl adenine mimicked sodium nitroprusside-triggered oxidative stress, caspase activation and cell death in hyperthermia-exposed cells., As shown in Fig. 4B, H2O2 or sodium nitroprusside triggered autophagy…	1	18262519:3, 19098111:1194
nitrosocysteine --+> autophagy	positive		Treatment with the Nitric oxide donor S-nitrosocysteine induced autophagy, and electron microscopy showed autophagosomes engulfing damaged mitochondria in neurons.60 Moreover, Yang et al found that nitric oxide induced autophagy in HeLa cells.56 In contrast, Rabkin and Klassen evaluated changes in gene expression in neonatal cardiac myocytes treated with the Nitric oxide donor SIN-1 and found tha…	1	19179668:1100
N-methylarginine ---| autophagy	negative		Pretreatment with 10 µM L-NMMA significantly reduced lipopolysaccharide- or TNF-a-mediated autophagy in HL-1 cells (Fig. 3, B and C) and in neonatal cardiomyocytes (supplemental Fig. 2, A and B).	1	19098111:1184
NO ---> autophagy	positive		Importantly, autophagy was found to be promoted or inhibited by reactive oxygen species/nitric oxide in response to the severity of oxidative stress., Nitric oxide or H(2)O(2) induced autophagy in cardiomyocytes, whereas N-acetyl-cysteine, a potent antioxidant, suppressed autophagy., Peripheral blood mononuclear cells cell culture supernatants were analyzed for the production of the autophagy-pro…	5	18484413:4, 19098111:9, 20381647:6, 17438363:100, 20633670:18, 20454556:1379, 19407826:1371, 19179668:1099
nortriptyline --+> autophagy	positive		Overnight incubation with nortriptyline induced neuronal autophagy (Fig. S6).	1	20833817:1140
N-phosphonacetyl-l-aspartate --+> autophagy	positive		N-phosphonacetyl-l-aspartate-induced autophagy is impaired leading to the accumulation of DNA damage response in beclin1+/- cells and not in the beclin1+/+ cells.	1	17510285:1199
obatoclax --+> autophagy	positive		In summary, obatoclax exhibits BAX- and BAK-dependent and -independent mechanisms of toxicity and activation of autophagy., Obatoclax induces autophagy in glucocorticoid-resistant acute lymphoblastic leukemia cells. (A) After transient transfection with GFP-LC3, Jurkat cells were treated for 4 hours as indicated.	2	21368880:9, 20200450:1116
okadaic acid ---| autophagy	negative		In isolated rat hepatocytes, the protein phosphatase inhibitor okadaic acid exerts a strong inhibitory effect on autophagy, which can be partially overcome by certain protein kinase inhibitors like the isoflavone genistein., The protein phosphatase inhibitor okadaic acid suppressed autophagy completely in isolated rat hepatocytes, as measured by the sequestration of electroinjected [3H]raffinose …	8	7890712:0, 1320371:0, 8393787:0, 8860999:4, 15461583:1320, 11171076:1376, 7540986:100, 10918448:1064
oligomycin A --+> autophagy	positive		Our findings indicate that oligomycin-A-induced autophagy can promote cell protection or cell destruction and is an open-ended process that can lead to survival or death depending on a combination of concomitant factors.	1	16767407:6
olomoucine ---> autophagy	positive		These findings suggest that olomoucine may exert neuroprotective effects through inhibiting cathepsin L nuclear translocation and activating autophagy.	1	19368812:8
oridonin --+> autophagy	positive		Oridonin induced both apoptosis and autophagy in HeLa cells., Ras, but not Raf or ERK, was engaged in the control of oridonin-induced autophagy., In this study, we investigated autophagy induced by oridonin in HeLa cells., To investigate the mechanism of oridonin -induced autophagy in prostate cancer PC-3 cells., Oridonin inhibited the proliferation of MCF-7 cells and induced autophagy in vitro.,…	24	17520804:4, 17895587:3, 18094523:0, 21211311:0, 17473426:3, 19187231:6, 19026988:1, 18468506:0, 19202353:3, 19646415:3 <more data available...>
oroxylin A --+> autophagy	positive		In vivo study, oroxylin A inhibited xenograft tumor growth and induced obvious autophagy in tumors., The aim of this study was to investigate the function and mechanism of autophagy induced by oroxylin A, a natural mono-flavonoid extracted from Scutellariae radix., We found for the first time that oroxylin A induced Beclin 1-mediated autophagy in human hepatocellular carcinoma HepG2 cells.	1	22560876:8, 22560876:2, 22560876:3
oxaliplatin --+> autophagy	positive		While apoptosis remained low in co-treated cells, autophagy was considerably increased after irradiation and augmented by the addition of oxaliplatin.	1	20332433:5
oxalylglycine --+> autophagy	positive		These results demonstrate that BNIP3 is essential for autophagy induced by either hypoxia or dimethyl-oxallyl glycine treatment. [Figure 7] View larger version (28K): [in this window] [in a new window] .	1	17576813:1256
oxidopamine --+> autophagy	positive		To study the role of autophagy in the death of dopaminergic neurons induced by 6-hydroxydopamine (6-OHDA)., Increased expression of wild-type PINK1 inhibits autophagy elicited by either 6-OHDA or PINK1 deficiency., Furthermore, the 6-OHDA-induced activation of autophagy was also suppressed by addition of the free radical scavengers TEMPOL and MnTBAP, and its effect could be reproduced by the addi…	3	21177170:0, 19279012:1196, 22821850:9
oxygen --+> autophagy	negative		We found that hypoxia (1% O2) induced autophagy in cultured renal proximal tubular cells., Oxygen deprivation-induced autophagy did not require nutrient deprivation, hypoxia-inducible factor-1 (HIF-1) activity, or expression of the HIF-1 target gene BNIP3 (Bcl-2 adenovirus E1a nineteen kilodalton interacting protein 3) or BNIP3L (BNIP3 like protein)., The present study provides the first evidence…	8	20075199:4, 18551130:4, 20637870:5, 19407826:1179, 18836180:1057, 20123088:100, 18281291:1304, 22722538:2
paclitaxel --+> autophagy	negative		Treatment with Taxol, a microtubules-stabilizing agent, could partially inhibit collapse of the endoplasmic reticulum and induction of autophagy., Here, we show that sirolimus and paclitaxel differentially induce self-digesting autophagy in vascular endothelial cells with changes in expression of LC3B, p53, and Bcl-2, considerably suppressing re-endothelialization and revascularization., Paclitax…	1	19386229:7, 19815708:5, 21244707:1225
paclitaxel --+> autophagy	positive		Treatment with Taxol, a microtubules-stabilizing agent, could partially inhibit collapse of the endoplasmic reticulum and induction of autophagy., Here, we show that sirolimus and paclitaxel differentially induce self-digesting autophagy in vascular endothelial cells with changes in expression of LC3B, p53, and Bcl-2, considerably suppressing re-endothelialization and revascularization., Paclitax…	2	19386229:7, 19815708:5, 21244707:1225
pactamycin ---| autophagy	negative		In addition, the onset of autophagy was suppressed by pactamycin, cycloheximide, and puromycin.	1	9886486:4
palmitic acid --+> autophagy	positive		While free fatty acids reportedly activate several signal transduction pathways in beta cells, palmitate-induced autophagy was blocked by a JNK inhibitor., The reason why palmitate was able to activate autophagy in ß-cells is speculative., Among the ER stress makers, phosphorylation of EIF2S1 increases and enables translation of ATF4 in response to unfolded protein response and ER stress, and the…	4	20888798:6, 18772242:1258, 100000298:10124, 22556413:9
panaxoside A ---| autophagy	negative		Ginsenoside Rg1 inhibits autophagy in H9c2 cardiomyocytes exposed to hypoxia/reoxygenation.	1	22350816:100
pancratistatin --+> autophagy	positive		Pancratistatin induces apoptosis and autophagy in metastatic prostate cancer cells.	1	21424119:100
paraquat --+> autophagy	positive		In this paper we established a model system to study the involvement of the DJ-1 protein in paraquat-induced autophagy., The current study shows, for the first time, that low concentrations of paraquat induce several characteristics of autophagy in human neuroblastoma SH-SY5Y cells., The importance of endoplasmic reticulum stress in the autophagy induced by ASK1 and/or paraquat was confirmed with…	6	19425177:3, 17341480:4, 20929985:9, 17438367:2, 20186336:1446, 100000453:10433
pepstatin ---| autophagy	negative		Rapamycin inhibits mammalian target of rapamycin and induces autophagy. 3-Methyladenine, chloroquine, bafilomycin A1, E64d and pepstatin A inhibit autophagy at different points.	1	100000381:10155
perhexiline --+> autophagy	positive		Rottlerin and perhexiline, which also induce autophagy by inhibiting mTORC1, similarly failed to alter the large aggregates induced by MG132., This study identifies four chemicals (perhexiline, niclosamide, amiodarone and rottlerin) that stimulate autophagy and inhibit Mammalian target of rapamycin complex 1 signaling within a few hours in conditions of nutrient and growth factor sufficiency, und…	2	21203451:1336, 19771169:1314
perifosine --+> autophagy	positive		Moreover, perifosine substantially increased the levels of type II light chain 3, a hallmark of autophagy, in addition to increasing poly(ADP-ribose) polymerase cleavage, suggesting that perifosine induces both apoptosis and autophagy., The combination of perifosine with a lysosomal inhibitor enhances apoptosis and inhibition of the growth of xenografts in nude mice, suggesting that perifosine-in…	3	19920197:7, 20023422:5, 20371718:1219
phenethyl isothiocyanate ---> autophagy	positive		The Rho-0 variants of LNCaP and PC-3 cells also resisted Phenethyl isothiocyanate-mediated autophagy., A xenograft model using PC-3 cells and Caenorhabditis elegans expressing a lgg-1:GFP fusion protein provided evidence for occurrence of Phenethyl isothiocyanate-induced autophagy in vivo.	2	20571029:9, 19336571:7
phenylephrine ---> autophagy	positive		Phenylephrine -triggered hypertrophy and autophagy in cultured cardiomyocytes were each blocked by a panel of structurally distinct Histone deacetylase inhibitors.	1	21367693:3
phorbol myristate acetate --+> autophagy	positive		Neutrophils from patients with chronic granulomatous disease, which lack NADPH oxidase activity, still exhibit phorbol myristate acetate-induced autophagy., Using various complementary approaches, we show that the combination of the phorbol ester PMA and the p38(MAPK) inhibitor SB202190 (SB), which engaged a majority of K562 cells towards the megakaryocytic lineage, also triggered vacuolization a…	3	21060338:4, 19786835:3, 100000412:10118
phosphatidic acid ---> autophagy	negative		R59022-induced autophagy was inhibited by exogenous Phosphatidic acid, and protein kinase C activation and increases in intracellular Ca(2+) levels, which are assumed to be caused by diacylglycerol accumulation, did not appear to be involved in R59022-induced autophagy., Thus, binding of phosphatidic acid by apoL1 might inhibit mTOR activation and subsequently induce autophagy., Interestingly, en…	3	21338572:7, 18505729:1321, 16415355:1274
phosphatidylethanolamine ---> autophagy	positive		Thus, phosphatidylethanolamine appears to be a limiting factor for the balance of the carboxypeptidase Y pathway and autophagy/the cytosol to vacuole targeting pathway in the yeast., light chain 3 II is formed from LC3-I after it is conjugated to phosphatidylethanolamine, an essential step in autophagy induction., The availability of phosphatidylethanolamine has been shown to influence Atg8p loca…	5	17428789:6, 20566711:1113, 20566712:1113, 18768759:1402, 15273086:1220
PIP3 ---| autophagy	negative		In metazoans, autophagy is inhibited by PtdIns(3,4,5)P(3), the product of class IA PI3Ks, which mediates the activation of the Akt-TOR kinase cascade., A recent study (Petiot et al., 2000) indicates that phosphatidyl inositol 3-kinase(I) products PtdIns(3,4)P2 and PtdIns(3,4,5)P3 inhibit autophagy, whereas phosphatidyl inositol 3-kinase(III) product PtdIns(3)P promotes autophagy., It has even bee…	5	21059846:1, 15064741:1093, 16247498:1154, 100000323:10065, 100000322:10065
platonin --+> autophagy	positive		The platonin-induced autophagy was accompanied by localization of microtubule-associated protein 1 light chain 3 to autophagosomes.	1	19066447:6
plumbagin --+> autophagy	positive		Taken together, these results imply a critical role for AKT inhibition in plumbagin-induced G2-M arrest and autophagy of human breast cancer cells.	1	17172425:11
polyglutamine ---| autophagy	positive		This paper demonstrates that neurodegenerative polyglutamine aggregates sequester and inactivate mTOR, inducing autophagy and protecting against neurotoxicity.	2	100000332:10157
polyinosinic-polycytidylic acid ---| autophagy	negative		Autophagy is impaired following polyinosinic acid-polycytidylic acid injection in autophagy-related7F/F:Mx1 mouse livers.	1	16332691:1137
polyphenols ---| autophagy	negative		Polyphenols decreased liver NADPH oxidase activity, increased muscle mitochondrial biogenesis and decreased gastrocnemius age-dependent autophagy in aged rats.	1	22607117:100
porfimer ---| autophagy	negative		By fluorescence imaging, Western blotting and cell viability assays, it was found that Photofrin can effectively inhibit cellular autophagy induced by starvation or rapamycin.	1	20432438:5
porphine ---| autophagy	negative		Note that MnTBAP suppresses autophagy in PINK1 knockdown cells.	1	19279012:1227
pramipexole --+> autophagy	positive		Pramipexole can increase the levels of brain-derived neurotrophic factor and glial cell line-derived neurotrophic factor and induce an activation of autophagy.	1	20635141:6
progesterone ---> autophagy	positive		Contrary to IGF-I and EGF, 17beta-estradiol and progesterone exerted stimulatory effects on autophagy in bovine mammary epithelial cells.	1	19013662:11
propachlor --+> autophagy	positive		One of the compounds, propachlor, synergizes with Rad001 to induce apoptosis of castration-resistant prostate cancer cells via enhanced autophagy.	1	22491797:3
propionic acid --+> autophagy	positive		Propionate-induced autophagy was associated with decreased mTOR activity and enhanced AMP kinase activity., Herein we demonstrate that propionate and butyrate induce autophagy in human colon cancer cells to dampen apoptosis, whereas inhibition of autophagy potentiates SCFA-induced apoptosis.	2	20930850:4, 21160278:4
protopanaxadiol --+> autophagy	positive		These results showed that 20S-protopanaxadiol (1) induces different forms of programmed cell death, including both typical apoptosis and autophagy through both caspase-dependent and -independent mechanisms.	1	17261067:6
prunin ---> autophagy	positive		Another glucoside, prunin (naringenin-7-glucoside), had a minimal effect on autophagy on its own but antagonized the inhibition by okadaic acid nearly completely (Fig. 3E).	1	7890712:1123
pseudolaric acid B ---> autophagy	positive		Therefore, it was concluded that Pseudolaric acid B exerted a cytostatic effect on L929 cells through autophagy.	1	18635920:4
PtdIns 3,4-P2 ---| autophagy	negative		A recent study (Petiot et al., 2000) indicates that phosphatidyl inositol 3-kinase(I) products PtdIns(3,4)P2 and PtdIns(3,4,5)P3 inhibit autophagy, whereas phosphatidyl inositol 3-kinase(III) product PtdIns(3)P promotes autophagy., In contrast, increases in class I phosphoinositide 3-kinase products, phosphatidylinositol 3,4-bisphosphate and phosphatidylinositol 3,4,5-trisphosphate, inhibit autop…	2	15064741:1093, 100000323:10065, 100000322:10065
PtdIns 3,5-P2 ---> autophagy	positive		Atg18p has a role in autophagy that appears to be separate from its role in the Fab1p/PtdIns(3,5)P2 pathway; autophagy does not appear to require PtdIns(3,5)P2, at least in yeast (see Appendix 2) [54,58] (see also Box 1 of the Supplementary Information to [1])., Although phosphatidylinositol3,5P2 does not appear to be important for autophagy in yeast, several studies indicate that phosphatidylino…	1	19272020:1123, 100000422:10110
PtdIns3P --+> autophagy	positive		Autophagy initiation is strictly dependent on phosphatidylinositol 3-phosphate synthesis., Phosphatidylinositol 3-phosphate is involved in regulation of several key cellular processes, mainly endocytosis, signaling, nuclear processes, cytoskeletal remodelling, cell survival, membrane trafficking, phagosome maturation and autophagy., Degradation of cytoplasmic components by autophagy requires the …	24	20188094:0, 20122178:0, 18474623:0, 20074568:100, 18586673:1058, 16467569:1279, 18215151:1259, 18024584:1105, 18957027:1167, 19373247:1094 <more data available...>
pterostilbene --+> autophagy	positive		Pterostilbene-induced autophagy was triggered by the inhibition of active human protein kinase/the mammalian TOR/p70S6K pathway and activation of extracellular signal-regulated kinase pathway.	1	20603834:7
puromycin ---| autophagy	negative		In addition, the onset of autophagy was suppressed by pactamycin, cycloheximide, and puromycin., Thus, similarly to cycloheximide, both emetine and puromycin have proved to be inhibitors of autophagy in vivo., Inhibition of autophagy of fetal rabbit gonoducts by puromycin, tunicamycin and chloroquin in organ culture.	3	9886486:4, 1789148:6, 8907731:100
pyrazolanthrone ---| autophagy	negative		In addition, the CH11-induced autophagy was blocked by JNK inhibitor (SP600125), but it was not affected by caspase 8 inhibitor (Z-IETD); whereas the CH11-induced apoptosis was increased by SP600125, and it was suppressed by Z-IETD., Inhibition of JNK with SP600125 or specific small interfering RNA prevented autophagy (Figure 4B) and cell death (Figure 4C) induction by oncogenic H-ras.	2	18996088:3, 19783847:1191
pyrimidine ---> autophagy	negative		Inhibition of pyrimidine biosynthesis triggers autophagy that suppresses DNA damage.	1	17510285:1190
quercetin --+> autophagy	positive		In addition, we indicate that quercetin induces autophagy specifically in Ha-RAS-transformed cells.	1	17148506:1083
quinacrine --+> autophagy	positive		One or both of these differences might explain quinacrine's inability to induce autophagy.	1	20833817:1145
R59022 --+> autophagy	positive		Autophagy preceded apoptosis, and apoptosis inhibition did not affect R59022-induced autophagy.	1	21338572:6
raffinose --+> autophagy	negative		On the other hand, supplementation of the medium to hyperosmolarity with raffinose, sorbitol or ammonium sulphate led to a decreased autophagy rate in hog1D cells (Figure 5).	1	16321140:1177
ranpirnase --+> autophagy	positive		Transmission electron microscope investigations suggested that Onconase-induced autophagy contributes to Onconase-induced cell death.	1	17084521:3
rapamycin --+> autophagy	positive		Thus, rapamycin treatment of islets induces autophagy in vitro., Rapamycin, an inhibitor of mTOR, is known to induce autophagy., Rapamycin, which stimulates autophagy by inhibiting Tor, also causes Sae2 degradation., The absence of Uth1p was found to trigger resistance to autophagy induced by rapamycin., The absence of Uth1p was also found to induce resistance to rapamycin, a specific inducer of …	144	19249550:13, 20099302:9, 21368826:7, 15489196:2, 12519199:5, 19174008:1, 20593179:12, 11978769:3, 17131398:4, 17145553:4 <more data available...>
resveratrol --+> autophagy	positive		Furthermore, treatment with Rictor siRNA attenuated the resveratrol-induced autophagy., Both resveratrol and spermidine were able to induce autophagy in cytoplasts (enucleated cells)., The results demonstrate that resveratrol is a potent inducer of autophagy in the scuticociliate P. dicentrarchi., Here we examined the ability of resveratrol to induce autophagy in a variety of human cancer cell li…	55	19959541:9, 21339330:5, 19640787:4, 18000392:2, 20103647:3, 17804729:5, 20837050:6, 21364612:2, 20157579:3, 20157535:4 <more data available...>
retinoic acid --+> autophagy	positive		We found that both all-trans retinoic acid and arsenic trioxide induce autophagy via the mammalian target of rapamycin pathway in acute promyelocytic leukemia cells and that autophagic degradation contributes significantly both to the basal turnover as well as the therapy-induced proteolysis of promyelocytic leukemia/RARA.	1	20574048:3
rhapontin ---| autophagy	negative		Apart from a moderate autophagy inhibition by rhapontin, none of the other compounds in Table 4exhibited any significant effect.	1	7890712:1129
rifampicin ---| autophagy	negative		These results show that rifampicin inhibits rapamycin-induced autophagy, at least in part, via the suppression of PP2A activity.	1	18608530:4
rilmenidine --+> autophagy	positive		Here we have shown that rilmenidine induces autophagy in mice and in primary neuronal culture., Likewise, rilmenidine, a clinically approved centrally acting drug that binds to imidazoline-1 receptor at a much greater affinity than to a2-adrenergic, also induced autophagy and enhanced the clearance of mutant aggregate-prone proteins.32 .	2	20190273:7, 18636076:1145
ROS ---> autophagy	positive		Recently, several studies have indicated that reactive oxygen species may be also involved in induction of autophagy., There is now a growing consensus that Reactive oxygen species controls autophagy in multiple contexts and cell types., To date, however, the exact mechanism by which reactive oxygen species regulates autophagy is still poorly understood., Recently, several studies have indicated …	92	18094624:4, 20818163:3, 19451193:2, 21071887:2, 17786151:0, 19951696:8, 20874258:9, 21253947:1, 18828708:8, 20162553:5 <more data available...>
roscovitine --+> autophagy	positive		Induction of autophagy by combined treatment with doxorubicin and roscovitine.	1	18829554:1259
rose bengale --+> autophagy	positive		Rose Bengal Acetate photodynamic therapy-induced autophagy.	1	20935508:100
rosiglitazone --+> autophagy	positive		Rosiglitazone induces autophagy in H295R and cell cycle deregulation in SW13 adrenocortical cancer cells.	1	21376716:100
rotenone --+> autophagy	positive		Overexpression of manganese-superoxide dismutase (SOD2) in HeLa cells decreased autophagy and cell death induced by rotenone and TTFA., Autophagy was enhanced in caspase-2 knock-out neurons after rotenone treatment, and this response was important in prolonging neuronal survival., Chronic rotenone exposure and commensurate reduction of metabolic activity limited the efficacy of rapamycin to promo…	6	18032788:8, 21216964:8, 19628769:5, 19682553:8, 19407826:1171, 19398655:1109
rottlerin ---| autophagy	negative		In fact, during the course of this study, valinomycin was shown to exert selective cytotoxicity to 2DG-treated cancer cells through down-regulation of GRP78 (43), and rottlerin was shown to suppress endoplasmic reticulum stressinduced autophagy, which is required for survival in response to endoplasmic reticulum stress (44).	1	100000253:10232
rottlerin --+> autophagy	positive		Here we report that rottlerin induces not only apoptosis but also autophagy via a PKC-delta-independent pathway in HT1080 human fibrosarcoma cells., Therefore, we next elucidated the possible involvement of TG2 in rottlerin-induced autophagy., Rottlerin has recently been reported to induce autophagy in a PKC[?]-independent manner in fibrosarcoma cells [29]., Rottlerin and perhexiline, which also …	7	18424913:2, 17374730:1141, 19771169:1159, 21203451:1336, 18836180:1391, 20147746:1103, 19435925:1273
salvianolic acid B ---| autophagy	negative		Salvianolic acid B inhibits autophagy and protects starving cardiac myocytes.	1	21113177:100
saponins --+> autophagy	positive		Furthermore, the induction of autophagy by the saponins was not observed in nonneoplastic colon cells, however.	1	18628411:1270
saquinavir --+> autophagy	positive		Saquinavir induces endoplasmic reticulum stress, autophagy, and apoptosis in ovarian cancer cells.	1	19147209:10
SB 202190 --+> autophagy	positive		Using various complementary approaches, we show that the combination of the phorbol ester PMA and the p38(MAPK) inhibitor SB202190 (SB), which engaged a majority of K562 cells towards the megakaryocytic lineage, also triggered vacuolization and autophagy., Autophagy is mediated through the inhibition of p38 mitogen-activated protein kinase (p38 MAPK) because p38 MAPK inhibitor, SB202190, induces …	4	19786835:3, 20574924:4, 17159917:1063, 19343039:1035
SB 203580 ---| autophagy	negative		endoplasmic reticulum stress induced the phosphorylation of p38MAPK (mitogen-activated protein kinase), and the p38MPAK inhibitor, SB203580, inhibited the resulting cell death and autophagy., SB203580, a selective and potent inhibitor of p38, suppressed autophagy after exposure to lipopolysaccharide or TNF-a., This result appeared to contradict Comes’ (33) findings that pharmacologically inhibiti…	3	20410583:6, 19098111:1291, 18276609:1354
SB-216763 ---| autophagy	negative		Use of the GSK-3beta inhibitor SB 216763 or the small interfering RNA technique to knockdown the expression of GSK-3beta resulted in a decrease of cadmium-induced autophagy., Schematic representation of the combinatorial treatment strategy for Huntington's disease. (A) GSK-3ß inhibition (by lithium or SB216763) negatively regulates autophagy by activating mTOR, but is cytoprotective by enhancing …	2	19126599:3, 17921520:1185
selective estrogen receptor modulator --+> autophagy	positive		Collectively, these data support a therapeutic potential for selective antiestrogen-binding site ligands in breast cancer management and shows a mechanism that explains the induction of autophagy in MCF-7 cells by tamoxifen and other selective estrogen receptor modulators., Collectively, these data support a therapeutic potential for selective antiestrogen binding site ligands in breast cancer ma…	2	19521424:7, 19738414:6
selenium --+> autophagy	positive		Recently, the dietary trace element selenium was reported to induce autophagy in malignant gliomas.	1	18628411:1302
selenous acid --+> autophagy	positive		Before selenite-induced cell death in glioma cells, disruption of the mitochondrial cristae, loss of mitochondrial membrane potential, and subsequent entrapment of disorganized mitochondria within autophagosomes or autophagolysosomes along with degradation of mitochondrial proteins were noted, showing that selenite induces autophagy in which mitochondria serve as the main target., Here, we report…	3	17616690:3, 21346199:2, 19563663:1321
seocalcitol --+> autophagy	positive		Thus, EB1089 triggers nuclear apoptosis via a pathway involving Beclin 1-dependent autophagy., These data indicate that EB 1089 increases radiation-induced autophagy., Consistent with these data, it has been reported that EB 1089, a vitamin D3 analogue, was able to enhance radiation sensitivity of breast cancer cells via induction of autophagy (23)., If the antiautophagy function of Bcl-2 was sol…	5	15905882:4, 17121925:1303, 19417149:1285, 17244528:1310, 100000345:10183
sesamin --+> autophagy	positive		Silencing of EphA1 and EphB2 blocked sesamin-induced autophagy as well as sesamin-induced loss of cell viability.	1	21503576:4
shogaol --+> autophagy	positive		Pretreatment of cells with 3-methyladenine , an autophagy inhibitor, suppressed 6-shogaol mediated antiproliferation activity, suggesting that induction of autophagy by 6-shogaol is conducive to cell death.	1	19799425:1
sialic acid --+> autophagy	positive		The combination of sialic acid and catechins induced an upregulation in autophagy and a downregulation in apoptosis in the Helicobacter pylori-infected gastric epithelium and efficiently reduced gastric inflammation., Catechins and/or sialic acid treatment significantly preserved the morphology (C), reduced apoptosis formation (G), and enhanced autophagy (K) in H. pylori-infected AGS cells.	2	19197143:4, 18936202:1160
silibinin --+> autophagy	positive		Wortmannin augmented silibinin-induced autophagy, while PD98059 did not affect autophagic ratio., Inhibitors of p38 and NF-?B and scavengers of H(2)O(2) and [image omitted] reduced both generation of ROS and simultaneous occurrence of silibinin-induced autophagy., Silibinin induced autophagy at 12 h, confirmed by monodansylcadervarine staining, up-regulation of Beclin 1 (initiation factor for aut…	3	21212516:10, 21253947:6, 20431246:2
simvastatin --+> autophagy	positive		These studies suggest that simvastatin induces autophagy by enhancing the synthesis of autophagosomes., For instance, cerivastatin or simvastatin are capable of inducing autophagy in rhabdomyosarcoma cells (Araki and Motojima, 2008), whereas lovastatin or simvastatin fail to do so in hepatocytes (Samari and Seglen, 1998)., In addition, simvastatin suppressed apoptosis and enhanced autophagy both …	3	21304979:1350, 20086055:1343, 22595108:11
sodium ---> autophagy	positive		Na+ influx, but not Ca2+, was necessary for lurcher-mediated autophagy and cell death in Human embryonic kidney 293 cells.	1	20147545:1168
sodium 5,6-benzylidene-L-ascorbate --+> autophagy	positive		Sodium 5,6-benzylidene-L-ascorbate induces oxidative stress, autophagy, and growth arrest in human colon cancer HT-29 cells.	1	20503249:100
sodium arsenite --+> autophagy	positive		Sodium arsenite-induced DAPK promoter hypermethylation and autophagy via ERK1/2 phosphorylation in human uroepithelial cells.	1	19577553:100
sodium chloride --+> autophagy	positive		Autophagy was induced in the presence of 0.16 M NaCl, whereas adding imidazole inhibited the autophagy induction., Autophagy was induced by incubation in nutrient-free and serum-free medium [140 mM NaCl; 1 mM CaCl2; 1 mM MgCl2; 5 mM glucose; 20 mM Hepes, pH 7.4; 1% BSA (Axe et al., 2008[Go])].	2	20686696:1286, 19549685:1346
sodium phenylacetate --+> autophagy	positive		Matrix metalloproteinases are involved in both type I (apoptosis) and type II (autophagy) cell death induced by sodium phenylacetate in MDA-MB-231 breast tumour cells.	1	19414384:100
sorafenib --+> autophagy	positive		Moreover, we show for the first time, that sorafenib treatment of prostate cancer cells also induces cellular autophagy., Knockdown/knockout of Src family kinases abolished sorafenib-induced CD95 tyrosine phosphorylation, DISC formation, and the induction of cell death and autophagy., Vorinostat and sorafenib increase ER stress, autophagy and apoptosis via ceramide-dependent CD95 and PERK activat…	8	20514392:5, 20682655:4, 18787411:100, 19483104:1287, 20440265:1332, 100000428:10513, 100000269:10513, 21858812:7
soraphen A --+> autophagy	positive		Soraphen A induces apoptosis in LNCaP cells and autophagy in PC-3M cells.	1	17804731:1224
spermidine --+> autophagy	positive		Both resveratrol and spermidine were able to induce autophagy in cytoplasts (enucleated cells)., Induction of autophagy by spermidine promotes longevity., Morselli E, Marino G, Bennetzen MV, Eisenberg T, Megalou E, et al. (2011) Spermidine and resveratrol induce autophagy by distinct pathways converging on the acetylproteome., Madeo, Induction of autophagy by spermidine promotes longevity.	9	21339330:5, 19801973:100, 20075938:1229, 100000024:10245, 100000404:10614, 100000062:10558, 100000449:10206, 100000448:10205, 100000432:10257
spermine --+> autophagy	positive		Using fetal calf serum, spermine was shown to induce autophagy in the parasites using transmission electron microscopy .	1	17548100:6
sphingolipids ---> autophagy	positive		Therefore, these results confirm that de novo Sphingolipids biosynthesis is required for induction of autophagy., It is also possible, however, that autophagic induction is an indirect effect of sphingolipid accumulation because sphingolipids regulate autophagy 57., Codogno (Chatenay Malabry, France) showed that sphingolipids can modulate both autophagy and apoptosis, and that ceramide is a stron…	5	20876532:1267, 17893711:1181, 17721445:1125, 19386688:1244, 16415355:1356
staurosporine --+> autophagy	positive		Moreover, transition of EGFP-LC3-I (45 kDa) to EGFP-LC3-II (43 kDa)-traced by immunoblotting and verified by [(3)H]ethanolamine labelling-revealed novel insights into the dynamics of autophagosome homeostasis, including the rapid activation of autophagy by the apoptotic inducer staurosporine prior to apoptosis proper., Downloaded from stke.sciencemag.org on August 27, 2010 MATERIALS AND METHODS M…	1	16874023:8, 100000450:10199
steroids --+> autophagy	positive		In this study, we identified a mechanism by which the neuro-steroid, 5-androstene 3ß,17a diol (17a-AED) induces autophagy in human malignant glioma cells and transformed fibroblasts. 17a-AED treatment induced endoplasmic reticulum stress, identified by the partial activation of an unfolded protein response in T98G, U87MG, U251MG, LN-18, LN-229 and LN-Z308 glioma cell lines., We have identified ge…	4	20851775:0, 12934068:1097, 19013662:100, 15602573:1185
streptomycin ---| autophagy	negative		Thus, the fact that autophagy can also be inhibited by streptomycin could help explain aminoglycoside ototoxicity, as autophagy-impaired cells have an increased sensitivity to ROS-induced damage (19, 33).	1	20577052:1199
sucrose --+> autophagy	negative		Sucrose starvation induces autophagy and up-regulates orthologues of the yeast Atg8 conjugation pathway genes in Arabidopsis cultured cells., These last observations strongly suggest that glycerol prevented the triggering of autophagy induced by sucrose starvation in sycamore cells., Needle injection with buffer or sucrose did not seem to evoke any ultrastructural alterations, such as induced aut…	5	16354162:8, 8063774:8, 3956579:2, 18039664:1078, 4793386:100
sulfaphenazole --+> autophagy	positive		We show that sulfaphenazole enhanced recovery of function, reduced creatine kinase release, decreased infarct size, and induced autophagy.	1	20008275:4
sulforaphane --+> autophagy	positive		In the present study, we aimed to investigate the possible role of autophagy induction by ECs as a defense mechanism against Sulforaphane., While sulforaphane has been shown to stimulate autophagy or 'self-eating', it is unclear whether this catabolic process is a pro- or anti-tumorigenic response., We investigated the ability of Sulforaphane to induce autophagy in human colon cancer cells and wh…	11	20694744:2, 21537844:1, 19830499:1, 16740722:2, 17159917:1319, 19147587:1336, 19451193:1350, 100000011:10293, 22640870:2
sulfur ---| autophagy	negative		Autophagy, which is stimulated by deprivation for nitrogen, carbon or sulfur, provides a mechanism for the cell to recycle its cytosol and organelles (33, 34).	1	11486014:1345
superoxide radical --+> autophagy	positive		Instead, we found that the high mitochondrial superoxide environment arising from the absence of SOD2 leads to the induction of autophagy., D, generation of superoxide by diquat induces autophagy., Superoxide appears to be a common mediator for PINK1 knockdown-induced mitochondrial fission, mitochondrial autophagy, and macroautophagy., Recently, autophagy was found to be regulated by mitochondria…	4	21212740:5, 17616690:1317, 19279012:1291, 19942609:1293
suramin ---| autophagy	negative		Inhibition of envelope glycoproteins-mediated autophagy by suramin, a compound that binds the gp120 V3 loop, also strongly suggests that binding of gp120 to CXCR4 is responsible for this phenomenon.	1	16886061:1226
tamoxifen --+> autophagy	positive		Conversely, the addition of ZnCl(2) markedly potentiated tamoxifen-induced extracellular signal-regulated kinase (Erk) activation, autophagy and cell death, indicating that Zn(2+) has an important role in these events., Collectively, these data support a therapeutic potential for selective antiestrogen-binding site ligands in breast cancer management and shows a mechanism that explains the induct…	19	20524045:4, 19521424:7, 19738414:6, 18172760:1, 19487283:6, 17670838:1060, 17363964:1042, 21233418:1163, 16609004:1097, 17804493:1067 <more data available...>
temozolomide --+> autophagy	positive		Thalidomide promoted the autophagy induced by temozolomide., These results indicate that temozolomide induces autophagy in malignant glioma cells., Our results indicate that Temozolomide induces autophagy, while quercetin promotes severe necrosis in the cell line in a manner dependent on the drug concentration., Moreover, autophagy-inducing therapies (temozolomide and rapamycin) synergistically s…	21	19567134:12, 14713959:9, 20654599:1, 18580968:6, 21602595:5, 21220494:2, 19190119:1346, 17804729:1085, 19010909:1349, 19277041:1051 <more data available...>
tempol ---| autophagy	negative		Furthermore, the 6-OHDA-induced activation of autophagy was also suppressed by addition of the free radical scavengers TEMPOL and MnTBAP, and its effect could be reproduced by the addition of hydrogen peroxide, but not with aged 6-OHDA.	1	22821850:9
temsirolimus --+> autophagy	positive		Temsirolimus inhibits mammalian target of rapamycin and hence upregulates protein degradation by autophagy., This is the first report of temsirolimus-induced autophagy in mantle cell lymphoma, and of vorinostat inhibition of ERK phosphorylation in mantle cell lymphoma., Indeed, rapamycin and its analog CCI-779, which induce autophagy by inhibiting TOR, attenuate symptoms in fly and mouse Huntingt…	8	20007218:4, 18343280:11, 18006683:1229, 20190273:1066, 100000450:10046, 100000450:10036, 100000450:10108, 100000450:10109, 22848625:3, 22837537:100
tetrahydrocannabinol --+> autophagy	positive		Combined administration of ?(9)-Tetrahydrocannabinol and temozolomide enhanced autophagy, whereas pharmacologic or genetic inhibition of this process prevented temozolomide + ?(9)-Tetrahydrocannabinol-induced cell death, supporting that activation of autophagy plays a crucial role on the mechanism of action of this drug combination.	1	21220494:2
thalidomide --+> autophagy	positive		Thalidomide promoted the autophagy induced by temozolomide.	1	19567134:12
thapsigargin --+> autophagy	positive		Knockout of either Sestrin2 or Dram reduced autophagy elicited by nutrient depletion, rapamycin, lithium or thapsigargin., In addition, STO-609-mediated CaMKK-alpha/beta inhibition decreased the level of thapsigargin-induced autophagy only in AMPK-positive cells., In contrast, IRE1 is required for autophagy induced by endoplasmic reticulum stress-inducing agents such a tunicamycin or thapsigargin…	12	19377293:5, 20114074:8, 17404493:6, 19830459:2, 17618624:2, 19509276:1, 20122151:1212, 18024584:1092, 18356160:1221, 17256008:1154 <more data available...>
thioguanine --+> autophagy	positive		Subsequent small-interfering RNA -mediated BNIP3 knockdown abrogates 6-thioguanine-induced autophagy., To determine whether mTOR is involved in 6-thioguanine-induced autophagy, we used rapamycin, a potential anticancer agent, to inhibit mTOR activity., Finally, our results indicate that 6-thioguanine-induced autophagy inhibits apoptosis after mismatch repair processing of 6-thioguanine., Mammalia…	4	20368736:4, 18381446:3, 17317843:7, 18600232:1420
thyroid hormones --+> autophagy	positive		Thyroid hormone stimulates hepatic lipid catabolism via activation of autophagy.	1	22684107:100
tiron ---| autophagy	negative		reactive oxygen species scavenger tiron decreases autophagy and autophagic cell death induced by rotenone and thenoyl trifluoroacetone in HEK 293 and U87 cells.	1	18032788:1151
topotecan --+> autophagy	positive		JNK-mediated Beclin 1 expression was also observed in topotecan-induced autophagy.	1	19060920:12
tozasertib --+> autophagy	positive		VX-680 elicits apoptosis and autophagy in cells that overexpress Myc. (A) Cell killing by VX-680.	1	20643922:1051
trastuzumab --+> autophagy	positive		Thresholds may exist within HER2-positive cancer cells for the magnitude of trastuzumab-induced autophagy that leads to cell death versus the magnitude of trastuzumab-induced autophagy that leads to cell survival.	1	19606230:1311
trehalose --+> autophagy	positive		Treatment with trehalose produced a dose and time-dependent increase in the number of autophagosomes and markers of autophagy in NB69 cells., Trehalose, an alpha-linked disaccharide, has been shown to accelerate clearance of mutant huntingtin and alpha-synuclein by activating autophagy, mainly in an mTOR-independent manner., Trehalose-induced autophagy enhanced the clearance of autophagy substrat…	19	21232572:6, 19182537:2, 17182613:3, 20363292:4, 20147746:1195, 20566711:1123, 20566712:1123, 19713971:1332, 18636076:1292, 18846108:1226 <more data available...>
trichokonin VI --+> autophagy	positive		More significantly, specific depletion of Bak expression by small RNA interfering (siRNA) could partly attenuate Trichokonin VI-induced autophagy.	1	20122248:10
trichostatin A ---| autophagy	negative		In these animals with a fourfold amplified autophagic response to TAC, trichostatin A abolished TAC-induced increases in autophagy and blunted load-induced hypertrophy., ARHI siRNA blocks trichostatin A-mediated autophagy induction. (A) ARHI expression was knocking-down by siRNA.	2	21367693:7, 21244707:1203
triciribine --+> autophagy	positive		Triciribine induced autophagy, which could be interpreted as a defensive mechanism, because an autophagy inhibitor (chloroquine) increased triciribine-induced apoptosis.	1	20857426:7
trifluoperazine --+> autophagy	positive		To assemble these features into a more refined pharmacophore, we applied the HipHop algorithm (31) in the Pharmacophore Protocol within Discovery Studio version 2 (Accelrys) to the two most active autophagy-inducing compounds, 10-NCP and trifluoperazine.	1	20833817:1153
triptolide --+> autophagy	positive		Our study shows for the first time that induction of autophagy by triptolide has a pro-death role in pancreatic cancer cells., We show that triptolide induces apoptosis in MiaPaCa-2, Capan-1, and BxPC-3 cells and induces autophagy in S2-013, S2-VP10, and Hs766T cells.	2	20818166:6, 20434451:7
triterpenes --+> autophagy	positive		Triterpenes from Ganoderma Lucidum induce autophagy in colon cancer through the inhibition of p38 mitogen-activated kinase (p38 MAPK).	1	20574924:100
triterpenoids --+> autophagy	positive		A plant triterpenoid, avicin D, induces autophagy by activation of AMP-activated protein kinase., A plant triterpenoid, avicin D, induces autophagy by activation of AMP-activated protein kinase., J Biol Chem 2006, 281:34870 -34879 Xu ZX, Liang J, Haridas V, Gaikwad A, Connolly FP, Mills GB, Gutterman JU: A plant triterpenoid, avicin D, induces autophagy by activation of AMP-activated protein kina…	5	17690712:100, 18974775:1359, 100000366:10300, 100000011:10437, 100000402:10231
troglitazone --+> autophagy	positive		Taken together, we demonstrate that autophagy promoted via troglitazone is correlated with AMP-activated protein kinase-alpha activation and independent of PPARgamma activation and EGFR transactivation., Autophagy augmented by troglitazone is independent of EGFR transactivation and correlated with AMPactivated protein kinase signaling.	2	19923924:7, 100000298:10306
tryptamine --+> autophagy	positive		In the present work, we clearly demonstrate for the very first time that high concentrations of tryptamine (0.1-1 mM) induce autophagy in HT22 and SK-N-SH nerve cell lines and in primary cultures of astrocytes, glial cells being less sensitive than neurons., Tryptamine induces cell death with ultrastructural features of autophagy in neurons and glia: Possible relevance for neurodegenerative disor…	2	16892423:3, 20067473:1731
tunicamycin --+> autophagy	positive		We showed that during induction of autophagy by rapamycin, tunicamycin or starvation to amino acids, fluorescence intensity of GFP-LC3 is reduced in a time-dependent manner., U0126 markedly blocked induction of autophagy by tunicamycin and brefeldin A (Figure 5)., Importantly, suppression of 4EBP1 also increased rapamycin- and tunicamycin-induced autophagy ( Fig. 5D)., Inhibition of autophagy of …	12	18376137:5, 19454529:1164, 19773438:1265, 8907731:100, 17917679:1042, 17635928:1287, 21135505:1309, 16901900:1204, 19959994:1165, 17256008:1076 <more data available...>
tyrphostin A46 ---| autophagy	negative		Tyrphostin 46 specifically inhibited autophagy, whereas tyrphostins 1, 25 and 51 also suppressed the receptor-mediated endocytic uptake of 125I-tyramine-cellobiose-asialoorosomucoid, 125I-TC-AOM, by 20-30% and its degradation by 70-90%.	1	7759538:1
U0126 ---| autophagy	negative		Further, use of the MEK 1/2 inhibitor U0126, which inhibits endoplasmic reticulum stress-induced autophagy induction and ERK activation, showed that ERK, a MAPK family member, was necessary to the induction of autophagy., The mitogen activated protein kinase/extracellular signal regulated protein kinase kinase (MEK) inhibitor 1,4-diamino-2,3-dicyano-1,4-bis[2-aminophenylthio]butadiene (U0126) red…	5	19454529:10, 18182054:6, 17785524:1111, 20819940:1157, 22773119:5
U0126 --+> autophagy	positive		Only categories with at least five genes are displayed. (B) Downregulation of autophagy by 50 ng/mL FGF2 is prevented by addition of MEK inhibitor UO126.	1	100000418:10129
ubiquinone ---> autophagy	negative		Coenzyme Q deficiency triggers mitochondria degradation by mitochondrial autophagy.	1	100000373:10975
ursolic acid ---> autophagy	positive		ursolic acid also modulated autophagy by inducing the accumulation of LC3 and p62 levels with involvement of JNK pathway, which indicates a contribution of autophagy on JNK-dependent induction of cell death by ursolic acid., Ursolic acid induces cell death and modulates autophagy through JNK pathway in apoptosis-resistant colorectal cancer cells.	1	22841540:6, 22841540:100
valproic acid --+> autophagy	positive		This study reports that valproic acid , a widely used anti-epilepsy drug, induces autophagy in glioma cells., Lithium, carbemazepine and valproate - drugs that are used to treat a range of neurological and psychiatric conditions - induce autophagy via this pathway (Sarkar et al., 2005[Go]).	2	20308311:1, 19461070:1107
vinblastine --+> autophagy	positive		The only other consistent structural effects of vinblastine were the presence of vinblastine-induced crystals and an increased incidence of autophagy., In an attempt to isolate the AVs, we subfractionated the mitochondrial-lysosomal suspension at different intervals after the induction of autophagy by vinblastine by centrifugation on a discontinuous Metrizamide gradient ranging from 50% to 15%., …	11	791957:8, 7068752:2, 3171166:3, 4415937:101, 1844304:100, 18596167:1245, 15077152:1400, 10506101:1141, 9003422:1204, 18945674:1187 <more data available...>
vincristine --+> autophagy	positive		Autophagy of HeLa and SW480 cells induced by starvation or vincristine was observed in G1, S, and G2/M phases and increased along with the inducement time; no autophagy was observed in unstimulated peripheral blood lymphocytes.	1	16965643:5
vinorelbine --+> autophagy	positive		Vinorelbine can induce autophagy in A549.	1	20731931:6
vitamin D --+> autophagy	positive		Vitamin D, via cathelicidin, can also induce autophagy, as can Toll-like receptor -mediated signals., In this review, we discuss recent advances in our understanding of host immune strategies against mycobacteria, including vitamin D-mediated innate immunity and autophagy activation., Now, Yuk et al. (2009) show how vitamin D induces autophagy and mediates colocalization of Mycobacterium tubercul…	5	21438870:4, 20557314:3, 19748462:1, 21149724:1169, 20122248:1314
vitamin D3 --+> autophagy	positive		Recently, vitamin D3-induced autophagy has been reported., Vitamin D3 up-regulates Beclin1, which binds to class III phosphatidylinositol 3-kinase to trigger autophagy., These results indicate that human cathelicidin, a protein that has direct antimicrobial activity, also serves as a mediator of vitamin D3-induced autophagy., Vitamin D3 induces autophagy of human myeloid leukemia cells., Vitamin …	8	21524386:2, 18628207:5, 19748465:4, 20548331:1783, 19798108:1654, 100000416:10686, 100000416:10688, 100000416:10258
vitamin E ---| autophagy	negative		However, in our studies, vitamin E could have enhanced autophagy over-stimulation by H(2)O(2), rather than suppress it., Both cadmium-induced reactive oxygen species bursts and autophagy were reduced by N-acetylcysteine and vitamin E., Autophagy is upregulated in rats with status epilepticus and partly inhibited by Vitamin E., The densitometric analysis shows error bars and statistics from three …	5	20307493:6, 19126599:8, 19138675:100, 20566711:1181, 20566712:1181
vitamin K2 ---> autophagy	positive		Vitamin K2 induces autophagy and apoptosis simultaneously in leukemia cells., Vitamin K2-induced cell growth inhibition via autophagy formation in cholangiocellular carcinoma cell lines.	4	18376138:100, 19325568:1246, 17982686:100
voacamine --+> autophagy	positive		Conversely, voacamine-induced autophagy was clearly evidentiated by electron microscopy observations, monodansylcadaverine staining, LC3 expression, and conversion.	1	18838862:5
vorinostat --+> autophagy	positive		Our data provide the first evidence that suberoylanilide hydroxamic acid induces autophagy in Hela S3 cells through interference with the mammalian target of rapamycin signaling pathway., Mechanistic studies revealed that Suberoylanilide hydroxamic acid-triggered autophagy was mediated by reactive oxygen species production, which could be attenuated by N-acetyl cysteine , a reactive oxygen specie…	11	17881280:7, 20543569:9, 18787411:100, 19483104:1287, 20440265:1332, 20371724:1282, 17363733:1144, 19509170:1182, 100000428:10513, 100000269:10513 <more data available...>
wogonin --+> autophagy	positive		In this study, we found wogonin-induced autophagy had interference on the process of apoptosis., Wogonin induced autophagy formation evidenced by LC3 I/II cleavage, acridine orange -stained vacuoles and the autophagosome/autolysosome images of TEM analysis.	1	22689083:3, 22689083:4
wortmannin ---| autophagy	negative		Wortmannin, an autophagy inhibitor, partially attenuated these effects., Wortmannin augmented silibinin-induced autophagy, while PD98059 did not affect autophagic ratio., Increased parasite load was associated with a reduction in NO levels and was attenuated by wortmannin, an inhibitor of autophagy., These cytoplasmic formations were blocked by wortmannin, a classic inhibitor of PI-3 kinase-media…	63	18294959:7, 19070676:4, 15602573:8, 19066474:4, 18849662:7, 16874051:4, 11707514:6, 17055152:3, 19959541:5 <more data available...>
wortmannin ---| autophagy	positive		Wortmannin augmented silibinin-induced autophagy, while PD98059 did not affect autophagic ratio.	1	21212516:10,
xestospongin B --+> autophagy	positive		Xestospongin B- or starvation-induced autophagy was inhibited by overexpression of the IP(3)R ligand-binding domain, which coimmunoprecipitated with Beclin 1., The IP(3)R antagonist xestospongin B induces autophagy in human cells through a pathway that requires the obligate contribution of Beclin-1, Atg5, Atg10, Atg12 and hVps34, yet is inhibited by endoplasmic reticulum-targeted Bcl-2 or Bcl-XL,…	6	19325567:5, 17404493:2, 17256008:1121, 20147746:1138, 20548331:1242, 100000416:10206
XK-469 --+> autophagy	positive		Within 48 h of treatment, cytostatic and cytotoxic concentrations of XK469 elevated p21 contents, reduced Bcl-2 and Bcl-XL contents, and induced autophagy, as monitored by the accumulation of phosphatidylethanolamine-modified cleavage product of microtubule-associated protein light chain 3 (LC3-II)., Suppression of XK469-induced autophagy by wortmannin.	2	19066341:9, 17237296:1227
Y-27632 --+> autophagy	positive		The presented data suggested that Y-27632 is able to activate ubiquitin proteasome system and autophagy in Neuro2a cells.	1	19278999:1226
YM-155 --+> autophagy	positive		Ectopic expression of survivin significantly attenuated YM155-induced apoptosis and autophagy, whereas survivin siRNA induced autophagy.	1	21220185:2
zinc ---> autophagy	positive		Because increases in labile zinc may induce autophagy, we examined whether clioquinol induces autophagy in cultured astrocytes in a zinc-dependent manner., Zinc(II) ion mediates tamoxifen-induced autophagy and cell death in MCF-7 breast cancer cell line.	2	21220021:1, 20524045:100

## Sheet: 3_Txt
Chemical	Effect	# of References
1-(p-hydroxyphenoxy)ethylenebisphosphonate	positive	3
17-AAG	positive	1
1-methyl-4-phenylpyridinium	positive	7
2-aminooctadecane-1,3-diol	positive	4
2-chloro-N6-cyclopentyladenosine	positive	1
2'-deoxy-5-azacytidine	positive	1
2-deoxyglucose	positive	6
2-methoxyestradiol	positive	6
2-methoxyethylmercury chlorate	positive	1
3-hydroxybutyric acid	positive	1
3-methyladenine	negative	125
3-methyladenine	positive	1
3-methyladenosine	negative	1
3-nitropropionic acid	positive	2
4-hydroxynonenal	positive	1
5-fluorouracil	positive	5
5-iodotubercidin	positive	2
7-hydroxystaurosporine	positive	1
abscisic acid	positive	1
acadesine	negative	4
acadesine	positive	1
acetylcholine	negative	1
acetylcysteine	negative	8
adenosine	negative	17
ADP	negative	1
AICAR	negative	9
AICAR	positive	3
alisol A	positive	1
alisol B	positive	2
alisol B 23-acetate	positive	1
aloe-emodin	positive	1
alpha-ecdysone	positive	5
amebicide	negative	2
amino acids	negative	121
aminolevulinic acid	positive	1
amiodarone	positive	2
ammonium chloride	positive	2
ammonium sulfate	negative	1
AMP	negative	9
anisomycin	negative	1
anthocyanins	positive	8
antibiotic FR 901228	positive	1
AR-12	positive	2
arginine	negative	2
arsenic	positive	3
arsenite	positive	13
ascorbate	positive	12
aspirin	positive	1
atorvastatin	positive	2
ATP	negative	14
ATP	positive	6
atropine	negative	1
aurintricarboxylic acid	positive	2
azithromycin	positive	1
bafetinib	positive	2
bafilomycin A1	negative	41
BAPTA-AM	negative	3
BCG vaccine	positive	1
benzalkonium chloride	positive	1
benzoic acid	negative	1
benzyl alcohol	negative	1
benzyl isothiocyanate	positive	2
berberine	positive	2
bicyclam	negative	1
bile acids	positive	1
bisbenzimide	positive	2
bortezomib	positive	15
brefeldin A	positive	3
bromodeoxyuridine	positive	1
butylated hydroxyanisole	negative	1
butyric acid	positive	5
cadmium	positive	7
cadmium chloride	positive	1
caffeine	positive	1
calcipotriol	positive	1
calcitriol	positive	5
calcium	positive	37
calcium phosphate	positive	3
calyculin A	negative	1
cAMP	negative	1
cAMP	positive	8
cAMP dibutyrate	positive	1
camptothecin	positive	2
candesartan	negative	1
cannabinoids	positive	2
capsaicin	positive	2
carbohydrates	negative	1
carvedilol	positive	1
celecoxib	positive	3
ceramides	positive	44
ceric oxide	positive	2
cerivastatin	positive	2
ceruletide	positive	1
cetuximab	positive	3
chelerythrine	negative	1
chloroquine	negative	70
cholesterol	negative	5
cholesterol	positive	1
cis-isoelemicin	negative	1
cisplatin	negative	1
cisplatin	positive	13
clarithromycin	negative	1
ClCCP	positive	1
clioquinol	positive	1
clonazepam	positive	1
clonidine	positive	1
combretastatin	positive	1
combretastatin A4	positive	1
compound 17	positive	1
concanamycin a	negative	1
crustecdysone	positive	1
curcumin	positive	9
cycloheximide	negative	5
cyclosporine	negative	7
cyclosporine	positive	4
cystamine	negative	1
cysteamine	negative	1
cysteamine	positive	1
DAMPP	positive	1
dasatinib	positive	5
deferoxamine	positive	5
desmethylclomipramine	negative	1
dexamethasone	positive	6
D-fructose	positive	1
D-glucose	negative	10
D-glucose	positive	9
diacylglycerol	positive	1
dibenziodolium	negative	1
didanosine	positive	1
dihydrocapsaicin	positive	3
dihydroceramide	positive	1
dihydrotestosterone	positive	1
dihydroxyacetone	positive	1
diptheria toxin	positive	2
diquat	positive	1
disodium selenite	positive	4
dithiothreitol	positive	2
DMSO	positive	2
dopamine	positive	5
doxorubicin	positive	7
D-sorbitol	negative	1
epinephrine	negative	2
epirubicin	positive	1
erbstatin	negative	1
estradiol	positive	1
ethacrynic acid	positive	1
ethanol	negative	2
ethanol	positive	3
ethionine	negative	1
etoposide	positive	8
everolimus	positive	12
evodiamine	positive	1
fasudil	positive	1
fatty acids	positive	2
fenretinide	positive	3
fingolimod	positive	2
flavones	positive	1
flavonoids	positive	4
fluridone	negative	1
fullerene C60	positive	2
furosemide	positive	1
GABA	negative	1
galactose	negative	1
gangliosides	positive	1
gemcitabine	positive	2
genistein	negative	1
genistein	positive	1
glidobactin A	positive	1
glucocorticoids	positive	4
glucosamine	positive	1
glucose-6-P	positive	1
glutathione	negative	4
glutathione ethylester	negative	1
glycerol	negative	1
glycosides	positive	3
gossypol	positive	3
H2O2	positive	19
HCN	negative	2
HDAC inhibitor	negative	1
HDAC inhibitor	positive	10
helenalin	positive	1
hormone	positive	5
hydrogen fluoride	positive	1
hydroxychloroquine	negative	8
hydroxytyrosol	negative	1
imatinib	positive	16
imidazole	negative	1
imiquimod	positive	3
inositol	negative	3
ionomycin	positive	3
iron	positive	5
iron monooxide	positive	1
isoproterenol	negative	3
isothiocyanic acid	positive	1
lactacystin	positive	1
L-asparagine	negative	5
L-glutamate	positive	1
L-glutamine	negative	3
L-glutamine	positive	3
licochalcone a	positive	1
lindane	negative	2
lipoic acid	negative	1
lithium	positive	34
lithium chloride	positive	3
L-leucine	negative	2
L-NAME	negative	2
lonafarnib	positive	1
loperamide	positive	1
LPA	negative	1
L-phenylalanine	negative	1
L-proline	positive	1
LPS	positive	11
L-sulforaphane	positive	1
lucanthone	negative	1
LY 294002	negative	28
LY 294002	positive	5
lysine acetylsalicylate	positive	1
macrofusine	negative	1
magnolol	positive	1
mangostin	positive	1
manumycin	positive	1
matrine	positive	2
melatonin	negative	3
melphalan	positive	1
menadione	negative	1
metformin	negative	2
metformin	positive	7
methamphetamine	positive	2
methyl pyruvate	negative	1
methylglyoxal	positive	1
methylpyruvate	positive	1
methylselenic acid	positive	1
mevalonate	negative	2
MG-132	positive	3
microcystin-LR	negative	1
minocycline	positive	1
minoxidil	positive	1
monensin	positive	1
morphine	positive	2
MPTP	positive	1
muramyl dipeptide	positive	2
myriocin	negative	1
N-acetylsphingosine	positive	7
NAD+	negative	3
NAD+	positive	4
naringin	positive	2
nelfinavir	positive	5
neodymium oxide	positive	2
N-ethylmaleimide	negative	1
neutral red	positive	1
NH3	positive	5
niclosamide	positive	2
nicotinamide	positive	1
nitrogen	negative	39
nitroprusside	negative	1
nitroprusside	positive	2
nitrosocysteine	positive	1
N-methylarginine	negative	1
NO	positive	5
nortriptyline	positive	1
N-phosphonacetyl-l-aspartate	positive	1
obatoclax	positive	2
okadaic acid	negative	8
oligomycin A	positive	1
olomoucine	positive	1
oridonin	positive	24
oroxylin A	positive	1
oxaliplatin	positive	1
oxalylglycine	positive	1
oxidopamine	positive	3
oxygen	negative	8
paclitaxel	negative	1
paclitaxel	positive	2
pactamycin	negative	1
palmitic acid	positive	4
panaxoside A	negative	1
pancratistatin	positive	1
paraquat	positive	6
pepstatin	negative	1
perhexiline	positive	2
perifosine	positive	3
phenethyl isothiocyanate	positive	2
phenylephrine	positive	1
phorbol myristate acetate	positive	3
phosphatidic acid	negative	3
phosphatidylethanolamine	positive	5
PIP3	negative	5
platonin	positive	1
plumbagin	positive	1
polyglutamine	positive	2
polyinosinic-polycytidylic acid	negative	1
polyphenols	negative	1
porfimer	negative	1
porphine	negative	1
pramipexole	positive	1
progesterone	positive	1
propachlor	positive	1
propionic acid	positive	2
protopanaxadiol	positive	1
prunin	positive	1
pseudolaric acid B	positive	1
PtdIns 3,4-P2	negative	2
PtdIns 3,5-P2	positive	1
PtdIns3P	positive	24
pterostilbene	positive	1
puromycin	negative	3
pyrazolanthrone	negative	2
pyrimidine	negative	1
quercetin	positive	1
quinacrine	positive	1
R59022	positive	1
raffinose	negative	1
ranpirnase	positive	1
rapamycin	positive	144
resveratrol	positive	55
retinoic acid	positive	1
rhapontin	negative	1
rifampicin	negative	1
rilmenidine	positive	2
ROS	positive	92
roscovitine	positive	1
rose bengale	positive	1
rosiglitazone	positive	1
rotenone	positive	6
rottlerin	negative	1
rottlerin	positive	7
salvianolic acid B	negative	1
saponins	positive	1
saquinavir	positive	1
SB 202190	positive	4
SB 203580	negative	3
SB-216763	negative	2
selective estrogen receptor modulator	positive	2
selenium	positive	1
selenous acid	positive	3
seocalcitol	positive	5
sesamin	positive	1
shogaol	positive	1
sialic acid	positive	2
silibinin	positive	3
simvastatin	positive	3
sodium	positive	1
sodium 5,6-benzylidene-L-ascorbate	positive	1
sodium arsenite	positive	1
sodium chloride	positive	2
sodium phenylacetate	positive	1
sorafenib	positive	8
soraphen A	positive	1
spermidine	positive	9
spermine	positive	1
sphingolipids	positive	5
staurosporine	positive	1
steroids	positive	4
streptomycin	negative	1
sucrose	negative	5
sulfaphenazole	positive	1
sulforaphane	positive	11
sulfur	negative	1
superoxide radical	positive	4
suramin	negative	1
tamoxifen	positive	19
temozolomide	positive	21
tempol	negative	1
temsirolimus	positive	8
tetrahydrocannabinol	positive	1
thalidomide	positive	1
thapsigargin	positive	12
thioguanine	positive	4
thyroid hormones	positive	1
tiron	negative	1
topotecan	positive	1
tozasertib	positive	1
trastuzumab	positive	1
trehalose	positive	19
trichokonin VI	positive	1
trichostatin A	negative	2
triciribine	positive	1
trifluoperazine	positive	1
triptolide	positive	2
triterpenes	positive	1
triterpenoids	positive	5
troglitazone	positive	2
tryptamine	positive	2
tunicamycin	positive	12
tyrphostin A46	negative	1
U0126	negative	5
U0126	positive	1
ubiquinone	negative	1
ursolic acid	positive	1
valproic acid	positive	3
vinblastine	positive	11
vincristine	positive	1
vinorelbine	positive	1
vitamin D	positive	5
vitamin D3	positive	8
vitamin E	negative	5
vitamin K2	positive	4
voacamine	positive	1
vorinostat	positive	11
wogonin	positive	1
wortmannin	negative	63
wortmannin	positive	1
xestospongin B	positive	6
XK-469	positive	2
Y-27632	positive	1
YM-155	positive	1
zinc	positive	2

## Sheet: 3_Txt_Negative
Chemical	Effect	# of References
3-methyladenine	negative	125
3-methyladenosine	negative	1
acadesine	negative	4
acetylcholine	negative	1
acetylcysteine	negative	8
adenosine	negative	17
ADP	negative	1
AICAR	negative	9
amebicide	negative	2
amino acids	negative	121
ammonium sulfate	negative	1
AMP	negative	9
anisomycin	negative	1
arginine	negative	2
ATP	negative	14
atropine	negative	1
bafilomycin A1	negative	41
BAPTA-AM	negative	3
benzoic acid	negative	1
benzyl alcohol	negative	1
bicyclam	negative	1
butylated hydroxyanisole	negative	1
calyculin A	negative	1
cAMP	negative	1
candesartan	negative	1
carbohydrates	negative	1
chelerythrine	negative	1
chloroquine	negative	70
cholesterol	negative	5
cis-isoelemicin	negative	1
cisplatin	negative	1
clarithromycin	negative	1
concanamycin a	negative	1
cycloheximide	negative	5
cyclosporine	negative	7
cystamine	negative	1
cysteamine	negative	1
desmethylclomipramine	negative	1
D-glucose	negative	10
dibenziodolium	negative	1
D-sorbitol	negative	1
epinephrine	negative	2
erbstatin	negative	1
ethanol	negative	2
ethionine	negative	1
fluridone	negative	1
GABA	negative	1
galactose	negative	1
genistein	negative	1
glutathione	negative	4
glutathione ethylester	negative	1
glycerol	negative	1
HCN	negative	2
HDAC inhibitor	negative	1
hydroxychloroquine	negative	8
hydroxytyrosol	negative	1
imidazole	negative	1
inositol	negative	3
isoproterenol	negative	3
L-asparagine	negative	5
L-glutamine	negative	3
lindane	negative	2
lipoic acid	negative	1
L-leucine	negative	2
L-NAME	negative	2
LPA	negative	1
L-phenylalanine	negative	1
lucanthone	negative	1
LY 294002	negative	28
macrofusine	negative	1
melatonin	negative	3
menadione	negative	1
metformin	negative	2
methyl pyruvate	negative	1
mevalonate	negative	2
microcystin-LR	negative	1
myriocin	negative	1
NAD+	negative	3
N-ethylmaleimide	negative	1
nitrogen	negative	39
nitroprusside	negative	1
N-methylarginine	negative	1
okadaic acid	negative	8
oxygen	negative	8
paclitaxel	negative	1
pactamycin	negative	1
panaxoside A	negative	1
pepstatin	negative	1
phosphatidic acid	negative	3
PIP3	negative	5
polyinosinic-polycytidylic acid	negative	1
polyphenols	negative	1
porfimer	negative	1
porphine	negative	1
PtdIns 3,4-P2	negative	2
puromycin	negative	3
pyrazolanthrone	negative	2
pyrimidine	negative	1
raffinose	negative	1
rhapontin	negative	1
rifampicin	negative	1
rottlerin	negative	1
salvianolic acid B	negative	1
SB 203580	negative	3
SB-216763	negative	2
streptomycin	negative	1
sucrose	negative	5
sulfur	negative	1
suramin	negative	1
tempol	negative	1
tiron	negative	1
trichostatin A	negative	2
tyrphostin A46	negative	1
U0126	negative	5
ubiquinone	negative	1
vitamin E	negative	5
wortmannin	negative	63

## Sheet: 3_Txt_Positive
Chemical	Effect	# of References
1-(p-hydroxyphenoxy)ethylenebisphosphonate	positive	3
17-AAG	positive	1
1-methyl-4-phenylpyridinium	positive	7
2-aminooctadecane-1,3-diol	positive	4
2-chloro-N6-cyclopentyladenosine	positive	1
2'-deoxy-5-azacytidine	positive	1
2-deoxyglucose	positive	6
2-methoxyestradiol	positive	6
2-methoxyethylmercury chlorate	positive	1
3-hydroxybutyric acid	positive	1
3-methyladenine	positive	1
3-nitropropionic acid	positive	2
4-hydroxynonenal	positive	1
5-fluorouracil	positive	5
5-iodotubercidin	positive	2
7-hydroxystaurosporine	positive	1
abscisic acid	positive	1
acadesine	positive	1
AICAR	positive	3
alisol A	positive	1
alisol B	positive	2
alisol B 23-acetate	positive	1
aloe-emodin	positive	1
alpha-ecdysone	positive	5
aminolevulinic acid	positive	1
amiodarone	positive	2
ammonium chloride	positive	2
anthocyanins	positive	8
antibiotic FR 901228	positive	1
AR-12	positive	2
arsenic	positive	3
arsenite	positive	13
ascorbate	positive	12
aspirin	positive	1
atorvastatin	positive	2
ATP	positive	6
aurintricarboxylic acid	positive	2
azithromycin	positive	1
bafetinib	positive	2
BCG vaccine	positive	1
benzalkonium chloride	positive	1
benzyl isothiocyanate	positive	2
berberine	positive	2
bile acids	positive	1
bisbenzimide	positive	2
bortezomib	positive	15
brefeldin A	positive	3
bromodeoxyuridine	positive	1
butyric acid	positive	5
cadmium	positive	7
cadmium chloride	positive	1
caffeine	positive	1
calcipotriol	positive	1
calcitriol	positive	5
calcium	positive	37
calcium phosphate	positive	3
cAMP	positive	8
cAMP dibutyrate	positive	1
camptothecin	positive	2
cannabinoids	positive	2
capsaicin	positive	2
carvedilol	positive	1
celecoxib	positive	3
ceramides	positive	44
ceric oxide	positive	2
cerivastatin	positive	2
ceruletide	positive	1
cetuximab	positive	3
cholesterol	positive	1
cisplatin	positive	13
ClCCP	positive	1
clioquinol	positive	1
clonazepam	positive	1
clonidine	positive	1
combretastatin	positive	1
combretastatin A4	positive	1
compound 17	positive	1
crustecdysone	positive	1
curcumin	positive	9
cyclosporine	positive	4
cysteamine	positive	1
DAMPP	positive	1
dasatinib	positive	5
deferoxamine	positive	5
dexamethasone	positive	6
D-fructose	positive	1
D-glucose	positive	9
diacylglycerol	positive	1
didanosine	positive	1
dihydrocapsaicin	positive	3
dihydroceramide	positive	1
dihydrotestosterone	positive	1
dihydroxyacetone	positive	1
diptheria toxin	positive	2
diquat	positive	1
disodium selenite	positive	4
dithiothreitol	positive	2
DMSO	positive	2
dopamine	positive	5
doxorubicin	positive	7
epirubicin	positive	1
estradiol	positive	1
ethacrynic acid	positive	1
ethanol	positive	3
etoposide	positive	8
everolimus	positive	12
evodiamine	positive	1
fasudil	positive	1
fatty acids	positive	2
fenretinide	positive	3
fingolimod	positive	2
flavones	positive	1
flavonoids	positive	4
fullerene C60	positive	2
furosemide	positive	1
gangliosides	positive	1
gemcitabine	positive	2
genistein	positive	1
glidobactin A	positive	1
glucocorticoids	positive	4
glucosamine	positive	1
glucose-6-P	positive	1
glycosides	positive	3
gossypol	positive	3
H2O2	positive	19
HDAC inhibitor	positive	10
helenalin	positive	1
hormone	positive	5
hydrogen fluoride	positive	1
imatinib	positive	16
imiquimod	positive	3
ionomycin	positive	3
iron	positive	5
iron monooxide	positive	1
isothiocyanic acid	positive	1
lactacystin	positive	1
L-glutamate	positive	1
L-glutamine	positive	3
licochalcone a	positive	1
lithium	positive	34
lithium chloride	positive	3
lonafarnib	positive	1
loperamide	positive	1
L-proline	positive	1
LPS	positive	11
L-sulforaphane	positive	1
LY 294002	positive	5
lysine acetylsalicylate	positive	1
magnolol	positive	1
mangostin	positive	1
manumycin	positive	1
matrine	positive	2
melphalan	positive	1
metformin	positive	7
methamphetamine	positive	2
methylglyoxal	positive	1
methylpyruvate	positive	1
methylselenic acid	positive	1
MG-132	positive	3
minocycline	positive	1
minoxidil	positive	1
monensin	positive	1
morphine	positive	2
MPTP	positive	1
muramyl dipeptide	positive	2
N-acetylsphingosine	positive	7
NAD+	positive	4
naringin	positive	2
nelfinavir	positive	5
neodymium oxide	positive	2
neutral red	positive	1
NH3	positive	5
niclosamide	positive	2
nicotinamide	positive	1
nitroprusside	positive	2
nitrosocysteine	positive	1
NO	positive	5
nortriptyline	positive	1
N-phosphonacetyl-l-aspartate	positive	1
obatoclax	positive	2
oligomycin A	positive	1
olomoucine	positive	1
oridonin	positive	24
oroxylin A	positive	1
oxaliplatin	positive	1
oxalylglycine	positive	1
oxidopamine	positive	3
paclitaxel	positive	2
palmitic acid	positive	4
pancratistatin	positive	1
paraquat	positive	6
perhexiline	positive	2
perifosine	positive	3
phenethyl isothiocyanate	positive	2
phenylephrine	positive	1
phorbol myristate acetate	positive	3
phosphatidylethanolamine	positive	5
platonin	positive	1
plumbagin	positive	1
polyglutamine	positive	2
pramipexole	positive	1
progesterone	positive	1
propachlor	positive	1
propionic acid	positive	2
protopanaxadiol	positive	1
prunin	positive	1
pseudolaric acid B	positive	1
PtdIns 3,5-P2	positive	1
PtdIns3P	positive	24
pterostilbene	positive	1
quercetin	positive	1
quinacrine	positive	1
R59022	positive	1
ranpirnase	positive	1
rapamycin	positive	144
resveratrol	positive	55
retinoic acid	positive	1
rilmenidine	positive	2
ROS	positive	92
roscovitine	positive	1
rose bengale	positive	1
rosiglitazone	positive	1
rotenone	positive	6
rottlerin	positive	7
saponins	positive	1
saquinavir	positive	1
SB 202190	positive	4
selective estrogen receptor modulator	positive	2
selenium	positive	1
selenous acid	positive	3
seocalcitol	positive	5
sesamin	positive	1
shogaol	positive	1
sialic acid	positive	2
silibinin	positive	3
simvastatin	positive	3
sodium	positive	1
sodium 5,6-benzylidene-L-ascorbate	positive	1
sodium arsenite	positive	1
sodium chloride	positive	2
sodium phenylacetate	positive	1
sorafenib	positive	8
soraphen A	positive	1
spermidine	positive	9
spermine	positive	1
sphingolipids	positive	5
staurosporine	positive	1
steroids	positive	4
sulfaphenazole	positive	1
sulforaphane	positive	11
superoxide radical	positive	4
tamoxifen	positive	19
temozolomide	positive	21
temsirolimus	positive	8
tetrahydrocannabinol	positive	1
thalidomide	positive	1
thapsigargin	positive	12
thioguanine	positive	4
thyroid hormones	positive	1
topotecan	positive	1
tozasertib	positive	1
trastuzumab	positive	1
trehalose	positive	19
trichokonin VI	positive	1
triciribine	positive	1
trifluoperazine	positive	1
triptolide	positive	2
triterpenes	positive	1
triterpenoids	positive	5
troglitazone	positive	2
tryptamine	positive	2
tunicamycin	positive	12
U0126	positive	1
ursolic acid	positive	1
valproic acid	positive	3
vinblastine	positive	11
vincristine	positive	1
vinorelbine	positive	1
vitamin D	positive	5
vitamin D3	positive	8
vitamin K2	positive	4
voacamine	positive	1
vorinostat	positive	11
wogonin	positive	1
wortmannin	positive	1
xestospongin B	positive	6
XK-469	positive	2
Y-27632	positive	1
YM-155	positive	1
zinc	positive	2

## Sheet: 3_Txt_Dual
Chemical	Effect	# of References
3-methyladenine	negative	125
acadesine	negative	4
AICAR	negative	9
ATP	negative	14
cAMP	negative	1
cholesterol	negative	5
cisplatin	negative	1
cyclosporine	negative	7
cysteamine	negative	1
D-glucose	negative	10
ethanol	negative	2
genistein	negative	1
HDAC inhibitor	negative	1
L-glutamine	negative	3
LY 294002	negative	28
metformin	negative	2
NAD+	negative	3
nitroprusside	negative	1
paclitaxel	negative	1
rottlerin	negative	1
U0126	negative	5
wortmannin	negative	63
3-methyladenine	positive	1
acadesine	positive	1
AICAR	positive	3
ATP	positive	6
cAMP	positive	8
cholesterol	positive	1
cisplatin	positive	13
cyclosporine	positive	4
cysteamine	positive	1
D-glucose	positive	9
ethanol	positive	3
genistein	positive	1
HDAC inhibitor	positive	10
L-glutamine	positive	3
LY 294002	positive	5
metformin	positive	7
NAD+	positive	4
nitroprusside	positive	2
paclitaxel	positive	2
rottlerin	positive	7
U0126	positive	1
wortmannin	positive	1

## Sheet: 4_Txt_Negative
Chemical	Effect	# of References	Rank	Inverted Rank	-Inverted Rank
3-methyladenosine	negative	1	117	1	-1
acetylcholine	negative	1	117	1	-1
acetylcysteine	negative	8	16	102	-102
adenosine	negative	17	8	110	-110
ADP	negative	1	117	1	-1
amebicide	negative	2	49	69	-69
amino acids	negative	121	2	116	-116
ammonium sulfate	negative	1	117	1	-1
AMP	negative	9	12	106	-106
anisomycin	negative	1	117	1	-1
arginine	negative	2	49	69	-69
atropine	negative	1	117	1	-1
bafilomycin A1	negative	41	5	113	-113
BAPTA-AM	negative	3	35	83	-83
benzoic acid	negative	1	117	1	-1
benzyl alcohol	negative	1	117	1	-1
bicyclam	negative	1	117	1	-1
butylated hydroxyanisole	negative	1	117	1	-1
calyculin A	negative	1	117	1	-1
candesartan	negative	1	117	1	-1
carbohydrates	negative	1	117	1	-1
chelerythrine	negative	1	117	1	-1
chloroquine	negative	70	3	115	-115
cis-isoelemicin	negative	1	117	1	-1
clarithromycin	negative	1	117	1	-1
concanamycin a	negative	1	117	1	-1
cycloheximide	negative	5	24	94	-94
cystamine	negative	1	117	1	-1
desmethylclomipramine	negative	1	117	1	-1
dibenziodolium	negative	1	117	1	-1
D-sorbitol	negative	1	117	1	-1
epinephrine	negative	2	49	69	-69
erbstatin	negative	1	117	1	-1
ethionine	negative	1	117	1	-1
fluridone	negative	1	117	1	-1
GABA	negative	1	117	1	-1
galactose	negative	1	117	1	-1
glutathione	negative	4	26	92	-92
glutathione ethylester	negative	1	117	1	-1
glycerol	negative	1	117	1	-1
HCN	negative	2	49	69	-69
hydroxychloroquine	negative	8	16	102	-102
hydroxytyrosol	negative	1	117	1	-1
imidazole	negative	1	117	1	-1
inositol	negative	3	35	83	-83
isoproterenol	negative	3	35	83	-83
L-asparagine	negative	5	24	94	-94
lindane	negative	2	49	69	-69
lipoic acid	negative	1	117	1	-1
L-leucine	negative	2	49	69	-69
L-NAME	negative	2	49	69	-69
LPA	negative	1	117	1	-1
L-phenylalanine	negative	1	117	1	-1
lucanthone	negative	1	117	1	-1
macrofusine	negative	1	117	1	-1
melatonin	negative	3	35	83	-83
menadione	negative	1	117	1	-1
methyl pyruvate	negative	1	117	1	-1
mevalonate	negative	2	49	69	-69
microcystin-LR	negative	1	117	1	-1
myriocin	negative	1	117	1	-1
N-ethylmaleimide	negative	1	117	1	-1
nitrogen	negative	39	6	112	-112
N-methylarginine	negative	1	117	1	-1
okadaic acid	negative	8	16	102	-102
oxygen	negative	8	16	102	-102
pactamycin	negative	1	117	1	-1
panaxoside A	negative	1	117	1	-1
pepstatin	negative	1	117	1	-1
phosphatidic acid	negative	3	35	83	-83
PIP3	negative	5	24	94	-94
polyinosinic-polycytidylic acid	negative	1	117	1	-1
polyphenols	negative	1	117	1	-1
porfimer	negative	1	117	1	-1
porphine	negative	1	117	1	-1
PtdIns 3,4-P2	negative	2	49	69	-69
puromycin	negative	3	35	83	-83
pyrazolanthrone	negative	2	49	69	-69
pyrimidine	negative	1	117	1	-1
raffinose	negative	1	117	1	-1
rhapontin	negative	1	117	1	-1
rifampicin	negative	1	117	1	-1
salvianolic acid B	negative	1	117	1	-1
SB 203580	negative	3	35	83	-83
SB-216763	negative	2	49	69	-69
streptomycin	negative	1	117	1	-1
sucrose	negative	5	24	94	-94
sulfur	negative	1	117	1	-1
suramin	negative	1	117	1	-1
tempol	negative	1	117	1	-1
tiron	negative	1	117	1	-1
trichostatin A	negative	2	49	69	-69
tyrphostin A46	negative	1	117	1	-1
ubiquinone	negative	1	117	1	-1
vitamin E	negative	5	24	94	-94
3-methyladenine	negative	125	1	117	-117
acadesine	negative	4	26	92	-92
AICAR	negative	9	12	106	-106
ATP	negative	14	9	109	-109
cAMP	negative	1	117	1	-1
cholesterol	negative	5	24	94	-94
cisplatin	negative	1	117	1	-1
cyclosporine	negative	7	17	101	-101
cysteamine	negative	1	117	1	-1
D-glucose	negative	10	10	108	-108
ethanol	negative	2	49	69	-69
genistein	negative	1	117	1	-1
HDAC inhibitor	negative	1	117	1	-1
L-glutamine	negative	3	35	83	-83
LY 294002	negative	28	7	111	-111
metformin	negative	2	49	69	-69
NAD+	negative	3	35	83	-83
nitroprusside	negative	1	117	1	-1
paclitaxel	negative	1	117	1	-1
rottlerin	negative	1	117	1	-1
U0126	negative	5	24	94	-94
wortmannin	negative	63	4	114	-114

## Sheet: 4_Txt_Positive
Chemical	Effect	# of References	Rank	Inverted Rank
1-(p-hydroxyphenoxy)ethylenebisphosphonate	positive	3	101	191
17-AAG	positive	1	290	1
1-methyl-4-phenylpyridinium	positive	7	40	252
2-aminooctadecane-1,3-diol	positive	4	77	215
2-chloro-N6-cyclopentyladenosine	positive	1	290	1
2'-deoxy-5-azacytidine	positive	1	290	1
2-deoxyglucose	positive	6	47	245
2-methoxyestradiol	positive	6	47	245
2-methoxyethylmercury chlorate	positive	1	290	1
3-hydroxybutyric acid	positive	1	290	1
3-nitropropionic acid	positive	2	148	144
4-hydroxynonenal	positive	1	290	1
5-fluorouracil	positive	5	65	228
5-iodotubercidin	positive	2	148	144
7-hydroxystaurosporine	positive	1	290	1
abscisic acid	positive	1	290	1
alisol A	positive	1	290	1
alisol B	positive	2	148	144
alisol B 23-acetate	positive	1	290	1
aloe-emodin	positive	1	290	1
alpha-ecdysone	positive	5	65	228
aminolevulinic acid	positive	1	290	1
amiodarone	positive	2	148	144
ammonium chloride	positive	2	148	144
anthocyanins	positive	8	34	258
antibiotic FR 901228	positive	1	290	1
AR-12	positive	2	148	144
arsenic	positive	3	101	191
arsenite	positive	13	16	276
ascorbate	positive	12	20	272
aspirin	positive	1	290	1
atorvastatin	positive	2	148	144
aurintricarboxylic acid	positive	2	148	144
azithromycin	positive	1	290	1
bafetinib	positive	2	148	144
BCG vaccine	positive	1	290	1
benzalkonium chloride	positive	1	290	1
benzyl isothiocyanate	positive	2	148	144
berberine	positive	2	148	144
bile acids	positive	1	290	1
bisbenzimide	positive	2	148	144
bortezomib	positive	15	14	278
brefeldin A	positive	3	101	191
bromodeoxyuridine	positive	1	290	1
butyric acid	positive	5	65	215
cadmium	positive	7	40	252
cadmium chloride	positive	1	290	1
caffeine	positive	1	290	1
calcipotriol	positive	1	290	1
calcitriol	positive	5	65	228
calcium	positive	37	5	287
calcium phosphate	positive	3	101	191
cAMP dibutyrate	positive	1	290	1
camptothecin	positive	2	148	144
cannabinoids	positive	2	148	144
capsaicin	positive	2	148	144
carvedilol	positive	1	290	1
celecoxib	positive	3	101	191
ceramides	positive	44	4	288
ceric oxide	positive	2	148	144
cerivastatin	positive	2	148	144
ceruletide	positive	1	290	1
cetuximab	positive	3	101	191
ClCCP	positive	1	290	1
clioquinol	positive	1	290	1
clonazepam	positive	1	290	1
clonidine	positive	1	290	1
combretastatin	positive	1	290	1
combretastatin A4	positive	1	290	1
compound 17	positive	1	290	1
crustecdysone	positive	1	290	1
curcumin	positive	9	28	264
DAMPP	positive	1	290	1
dasatinib	positive	5	65	228
deferoxamine	positive	5	65	228
dexamethasone	positive	6	47	245
D-fructose	positive	1	290	1
diacylglycerol	positive	1	290	1
didanosine	positive	1	290	1
dihydrocapsaicin	positive	3	101	191
dihydroceramide	positive	1	290	1
dihydrotestosterone	positive	1	290	1
dihydroxyacetone	positive	1	290	1
diptheria toxin	positive	2	148	144
diquat	positive	1	290	1
disodium selenite	positive	4	77	215
dithiothreitol	positive	2	148	144
DMSO	positive	2	148	144
dopamine	positive	5	65	228
doxorubicin	positive	7	40	252
epirubicin	positive	1	290	1
estradiol	positive	1	290	1
ethacrynic acid	positive	1	290	1
etoposide	positive	8	34	258
everolimus	positive	12	20	272
evodiamine	positive	1	290	1
fasudil	positive	1	290	1
fatty acids	positive	2	148	144
fenretinide	positive	3	101	191
fingolimod	positive	2	148	144
flavones	positive	1	290	1
flavonoids	positive	4	77	215
fullerene C60	positive	2	148	144
furosemide	positive	1	290	1
gangliosides	positive	1	290	1
gemcitabine	positive	2	148	144
glidobactin A	positive	1	290	1
glucocorticoids	positive	4	77	215
glucosamine	positive	1	290	1
glucose-6-P	positive	1	290	1
glycosides	positive	3	101	191
gossypol	positive	3	101	191
H2O2	positive	19	12	280
helenalin	positive	1	290	1
hormone	positive	5	65	228
hydrogen fluoride	positive	1	290	1
imatinib	positive	16	13	279
imiquimod	positive	3	101	191
ionomycin	positive	3	101	191
iron	positive	5	65	228
iron monooxide	positive	1	290	1
isothiocyanic acid	positive	1	290	1
lactacystin	positive	1	290	1
L-glutamate	positive	1	290	1
licochalcone a	positive	1	290	1
lithium	positive	34	6	286
lithium chloride	positive	3	101	191
lonafarnib	positive	1	290	1
loperamide	positive	1	290	1
L-proline	positive	1	290	1
LPS	positive	11	24	268
L-sulforaphane	positive	1	290	1
lysine acetylsalicylate	positive	1	290	1
magnolol	positive	1	290	1
mangostin	positive	1	290	1
manumycin	positive	1	290	1
matrine	positive	2	148	144
melphalan	positive	1	290	1
methamphetamine	positive	2	148	144
methylglyoxal	positive	1	290	1
methylpyruvate	positive	1	290	1
methylselenic acid	positive	1	290	1
MG-132	positive	3	101	191
minocycline	positive	1	290	1
minoxidil	positive	1	290	1
monensin	positive	1	290	1
morphine	positive	2	148	144
MPTP	positive	1	290	1
muramyl dipeptide	positive	2	148	144
N-acetylsphingosine	positive	7	40	252
naringin	positive	2	148	144
nelfinavir	positive	5	65	228
neodymium oxide	positive	2	148	144
neutral red	positive	1	290	1
NH3	positive	5	65	228
niclosamide	positive	2	148	144
nicotinamide	positive	1	290	1
nitrosocysteine	positive	1	290	1
NO	positive	5	65	228
nortriptyline	positive	1	290	1
N-phosphonacetyl-l-aspartate	positive	1	290	1
obatoclax	positive	2	148	144
oligomycin A	positive	1	290	1
olomoucine	positive	1	290	1
oridonin	positive	24	8	284
oroxylin A	positive	1	290	1
oxaliplatin	positive	1	290	1
oxalylglycine	positive	1	290	1
oxidopamine	positive	3	101	191
palmitic acid	positive	4	77	215
pancratistatin	positive	1	290	1
paraquat	positive	6	47	245
perhexiline	positive	2	148	144
perifosine	positive	3	101	191
phenethyl isothiocyanate	positive	2	148	144
phenylephrine	positive	1	290	1
phorbol myristate acetate	positive	3	101	191
phosphatidylethanolamine	positive	5	65	228
platonin	positive	1	290	1
plumbagin	positive	1	290	1
polyglutamine	positive	2	148	144
pramipexole	positive	1	290	1
progesterone	positive	1	290	1
propachlor	positive	1	290	1
propionic acid	positive	2	148	144
protopanaxadiol	positive	1	290	1
prunin	positive	1	290	1
pseudolaric acid B	positive	1	290	1
PtdIns 3,5-P2	positive	1	290	1
PtdIns3P	positive	24	8	284
pterostilbene	positive	1	290	1
quercetin	positive	1	290	1
quinacrine	positive	1	290	1
R59022	positive	1	290	1
ranpirnase	positive	1	290	1
rapamycin	positive	144	1	291
resveratrol	positive	55	3	289
retinoic acid	positive	1	290	1
rilmenidine	positive	2	148	144
reactive oxygen species (ROS)	positive	92	2	290
roscovitine	positive	1	290	1
rose bengale	positive	1	290	1
rosiglitazone	positive	1	290	1
rotenone	positive	6	47	245
saponins	positive	1	290	1
saquinavir	positive	1	290	1
SB 202190	positive	4	77	215
selective estrogen receptor modulator	positive	2	148	144
selenium	positive	1	290	1
selenous acid	positive	3	101	191
seocalcitol	positive	5	65	228
sesamin	positive	1	290	1
shogaol	positive	1	290	1
sialic acid	positive	2	148	144
silibinin	positive	3	101	191
simvastatin	positive	3	101	191
sodium	positive	1	290	1
sodium 5,6-benzylidene-L-ascorbate	positive	1	290	1
sodium arsenite	positive	1	290	1
sodium chloride	positive	2	148	144
sodium phenylacetate	positive	1	290	1
sorafenib	positive	8	34	258
soraphen A	positive	1	290	1
spermidine	positive	9	28	264
spermine	positive	1	290	1
sphingolipids	positive	5	65	228
staurosporine	positive	1	290	1
steroids	positive	4	77	215
sulfaphenazole	positive	1	290	1
sulforaphane	positive	11	24	268
superoxide radical	positive	4	77	215
tamoxifen	positive	19	12	280
temozolomide	positive	21	9	283
temsirolimus	positive	8	34	258
tetrahydrocannabinol	positive	1	290	1
thalidomide	positive	1	290	1
thapsigargin	positive	12	20	272
thioguanine	positive	4	77	215
thyroid hormones	positive	1	290	1
topotecan	positive	1	290	1
tozasertib	positive	1	290	1
trastuzumab	positive	1	290	1
trehalose	positive	19	12	280
trichokonin VI	positive	1	290	1
triciribine	positive	1	290	1
trifluoperazine	positive	1	290	1
triptolide	positive	2	148	144
triterpenes	positive	1	290	1
triterpenoids	positive	5	65	228
troglitazone	positive	2	148	144
tryptamine	positive	2	148	144
tunicamycin	positive	12	20	272
ursolic acid	positive	1	290	1
valproic acid	positive	3	101	191
vinblastine	positive	11	24	268
vincristine	positive	1	290	1
vinorelbine	positive	1	290	1
vitamin D	positive	5	65	228
vitamin D3	positive	8	34	258
vitamin K2	positive	4	77	215
voacamine	positive	1	290	1
vorinostat	positive	11	24	268
wogonin	positive	1	290	1
xestospongin B	positive	6	47	245
XK-469	positive	2	148	144
Y-27632	positive	1	290	1
YM-155	positive	1	290	1
zinc	positive	2	148	144
3-methyladenine	positive	1	290	1
acadesine	positive	1	290	1
cholesterol	positive	1	290	1
cysteamine	positive	1	290	1
genistein	positive	1	290	1
U0126	positive	1	290	1
wortmannin	positive	1	290	1
cisplatin	positive	13	16	276
HDAC inhibitor	positive	10	25	267
D-glucose	positive	9	28	264
cAMP	positive	8	34	258
metformin	positive	7	40	252
rottlerin	positive	7	40	252
ATP	positive	6	47	245
LY 294002	positive	5	65	228
cyclosporine	positive	4	77	215
NAD+	positive	4	77	215
AICAR	positive	3	101	191
ethanol	positive	3	101	191
L-glutamine	positive	3	101	191
nitroprusside	positive	2	148	144
paclitaxel	positive	2	148	144

## Sheet: 4_Txt_Dual
Chemical	Effect	# of References	Rank	Inverted Rank	-Inverted Rank		Chemical	Effect	# of References	Rank	Inverted Rank
3-methyladenine	negative	125	1	117	-117		3-methyladenine	positive	1	291	1
acadesine	negative	4	26	92	-92		acadesine	positive	1	291	1
AICAR	negative	9	12	106	-106		AICAR	positive	3	101	191
ATP	negative	14	9	109	-109		ATP	positive	6	47	245
cAMP	negative	1	117	1	-1		cAMP	positive	8	34	258
cholesterol	negative	5	24	94	-94		cholesterol	positive	1	291	1
cisplatin	negative	1	117	1	-1		cisplatin	positive	13	16	276
cyclosporine	negative	7	17	101	-101		cyclosporine	positive	4	77	215
cysteamine	negative	1	117	1	-1		cysteamine	positive	1	291	1
D-glucose	negative	10	10	108	-108		D-glucose	positive	9	28	264
ethanol	negative	2	49	69	-69		ethanol	positive	3	101	191
genistein	negative	1	117	1	-1		genistein	positive	1	291	1
glutamine	negative	3	35	83	-83		glutamine	positive	3	101	191
HDAC inhibitor	negative	1	117	1	-1		HDAC inhibitor	positive	10	25	267
LY 294002	negative	28	7	111	-111		LY 294002	positive	5	64	228
metformin	negative	2	49	69	-69		metformin	positive	7	40	252
NAD+	negative	3	35	83	-83		NAD+	positive	4	77	215
nitroprusside	negative	1	117	1	-1		nitroprusside	positive	2	148	144
paclitaxel	negative	1	117	1	-1		paclitaxel	positive	2	148	144
rottlerin	negative	1	117	1	-1		rottlerin	positive	7	40	252
U0126	negative	5	24	94	-94		U0126	positive	1	291	1
wortmannin	negative	63	4	114	-114		wortmannin	positive	1	291	1
3-methyladenosine	negative	1	117	1	-1		1-(p-hydroxyphenoxy)ethylenebisphosphonate	positive	3	101	191
acetylcholine	negative	1	117	1	-1		17-AAG	positive	1	291	1
acetylcysteine	negative	8	16	102	-102		1-methyl-4-phenylpyridinium	positive	7	40	252
adenosine	negative	17	8	110	-110		2-aminooctadecane-1,3-diol	positive	4	77	215
ADP	negative	1	117	1	-1		2-chloro-N6-cyclopentyladenosine	positive	1	291	1
amebicide	negative	2	49	69	-69		2'-deoxy-5-azacytidine	positive	1	291	1
amino acids	negative	121	2	116	-116		2-deoxyglucose	positive	6	47	245
ammonium sulfate	negative	1	117	1	-1		2-methoxyestradiol	positive	6	47	245
AMP	negative	9	12	106	-106		2-methoxyethylmercury chlorate	positive	1	291	1
anisomycin	negative	1	117	1	-1		3-hydroxybutyric acid	positive	1	291	1
arginine	negative	2	49	69	-69		3-nitropropionic acid	positive	2	148	144
atropine	negative	1	117	1	-1		4-hydroxynonenal	positive	1	291	1
bafilomycin A1	negative	41	5	113	-113		5-fluorouracil	positive	5	64	228
BAPTA-AM	negative	3	35	83	-83		5-iodotubercidin	positive	2	148	144
benzoic acid	negative	1	117	1	-1		7-hydroxystaurosporine	positive	1	291	1
benzyl alcohol	negative	1	117	1	-1		abscisic acid	positive	1	291	1
bicyclam	negative	1	117	1	-1		alisol A	positive	1	291	1
butylated hydroxyanisole	negative	1	117	1	-1		alisol B	positive	2	148	144
calyculin A	negative	1	117	1	-1		alisol B 23-acetate	positive	1	291	1
candesartan	negative	1	117	1	-1		aloe-emodin	positive	1	291	1
carbohydrates	negative	1	117	1	-1		alpha-ecdysone	positive	5	64	228
chelerythrine	negative	1	117	1	-1		aminolevulinic acid	positive	1	291	1
chloroquine	negative	70	3	115	-115		amiodarone	positive	2	148	144
cis-isoelemicin	negative	1	117	1	-1		ammonium chloride	positive	2	148	144
clarithromycin	negative	1	117	1	-1		anthocyanins	positive	8	34	258
concanamycin a	negative	1	117	1	-1		antibiotic FR 901228	positive	1	291	1
cycloheximide	negative	5	24	94	-94		AR-12	positive	2	148	144
cystamine	negative	1	117	1	-1		arsenic	positive	3	101	191
desmethylclomipramine	negative	1	117	1	-1		arsenite	positive	13	16	276
dibenziodolium	negative	1	117	1	-1		ascorbate	positive	12	20	272
D-sorbitol	negative	1	117	1	-1		aspirin	positive	1	291	1
epinephrine	negative	2	49	69	-69		atorvastatin	positive	2	148	144
erbstatin	negative	1	117	1	-1		aurintricarboxylic acid	positive	2	148	144
ethionine	negative	1	117	1	-1		azithromycin	positive	1	291	1
fluridone	negative	1	117	1	-1		bafetinib	positive	2	148	144
GABA	negative	1	117	1	-1		BCG vaccine	positive	1	291	1
galactose	negative	1	117	1	-1		benzalkonium chloride	positive	1	291	1
glutathione	negative	4	26	92	-92		benzyl isothiocyanate	positive	2	148	144
glutathione ethylester	negative	1	117	1	-1		berberine	positive	2	148	144
glycerol	negative	1	117	1	-1		bile acids	positive	1	291	1
HCN	negative	2	49	69	-69		bisbenzimide	positive	2	148	144
hydroxychloroquine	negative	8	16	102	-102		bortezomib	positive	15	14	278
hydroxytyrosol	negative	1	117	1	-1		brefeldin A	positive	3	101	191
imidazole	negative	1	117	1	-1		bromodeoxyuridine	positive	1	291	1
inositol	negative	3	35	83	-83		butyric acid	positive	4	77	215
isoproterenol	negative	3	35	83	-83		butyric acid	positive	1	291	1
L-asparagine	negative	5	24	94	-94		cadmium	positive	7	40	252
lindane	negative	2	49	69	-69		cadmium chloride	positive	1	291	1
lipoic acid	negative	1	117	1	-1		caffeine	positive	1	291	1
L-leucine	negative	2	49	69	-69		calcipotriol	positive	1	291	1
L-NAME	negative	2	49	69	-69		calcitriol	positive	5	64	228
LPA	negative	1	117	1	-1		calcium	positive	37	5	287
L-phenylalanine	negative	1	117	1	-1		calcium phosphate	positive	3	101	191
lucanthone	negative	1	117	1	-1		cAMP dibutyrate	positive	1	291	1
macrofusine	negative	1	117	1	-1		camptothecin	positive	2	148	144
melatonin	negative	3	35	83	-83		cannabinoids	positive	2	148	144
menadione	negative	1	117	1	-1		capsaicin	positive	2	148	144
methyl pyruvate	negative	1	117	1	-1		carvedilol	positive	1	291	1
mevalonate	negative	2	49	69	-69		celecoxib	positive	3	101	191
microcystin-LR	negative	1	117	1	-1		ceramides	positive	44	4	288
myriocin	negative	1	117	1	-1		ceric oxide	positive	2	148	144
N-ethylmaleimide	negative	1	117	1	-1		cerivastatin	positive	2	148	144
nitrogen	negative	39	6	112	-112		ceruletide	positive	1	291	1
N-methylarginine	negative	1	117	1	-1		cetuximab	positive	3	101	191
okadaic acid	negative	8	16	102	-102		ClCCP	positive	1	291	1
oxygen	negative	8	16	102	-102		clioquinol	positive	1	291	1
pactamycin	negative	1	117	1	-1		clonazepam	positive	1	291	1
panaxoside A	negative	1	117	1	-1		clonidine	positive	1	291	1
pepstatin	negative	1	117	1	-1		combretastatin	positive	1	291	1
phosphatidic acid	negative	3	35	83	-83		combretastatin A4	positive	1	291	1
PIP3	negative	5	24	94	-94		compound 17	positive	1	291	1
polyinosinic-polycytidylic acid	negative	1	117	1	-1		crustecdysone	positive	1	291	1
polyphenols	negative	1	117	1	-1		curcumin	positive	9	28	264
porfimer	negative	1	117	1	-1		DAMPP	positive	1	291	1
porphine	negative	1	117	1	-1		dasatinib	positive	5	64	228
PtdIns 3,4-P2	negative	2	49	69	-69		deferoxamine	positive	5	64	228
puromycin	negative	3	35	83	-83		dexamethasone	positive	6	47	245
pyrazolanthrone	negative	2	49	69	-69		D-fructose	positive	1	291	1
pyrimidine	negative	1	117	1	-1		diacylglycerol	positive	1	291	1
raffinose	negative	1	117	1	-1		didanosine	positive	1	291	1
rhapontin	negative	1	117	1	-1		dihydrocapsaicin	positive	3	101	191
rifampicin	negative	1	117	1	-1		dihydroceramide	positive	1	291	1
salvianolic acid B	negative	1	117	1	-1		dihydrotestosterone	positive	1	291	1
SB 203580	negative	3	35	83	-83		dihydroxyacetone	positive	1	291	1
SB-216763	negative	2	49	69	-69		diptheria toxin	positive	2	148	144
streptomycin	negative	1	117	1	-1		diquat	positive	1	291	1
sucrose	negative	5	24	94	-94		disodium selenite	positive	4	77	215
sulfur	negative	1	117	1	-1		dithiothreitol	positive	2	148	144
suramin	negative	1	117	1	-1		DMSO	positive	2	148	144
tempol	negative	1	117	1	-1		dopamine	positive	5	64	228
tiron	negative	1	117	1	-1		doxorubicin	positive	7	40	252
trichostatin A	negative	2	49	69	-69		epirubicin	positive	1	291	1
tyrphostin A46	negative	1	117	1	-1		estradiol	positive	1	291	1
ubiquinone	negative	1	117	1	-1		ethacrynic acid	positive	1	291	1
vitamin E	negative	5	24	94	-94		etoposide	positive	8	34	258
							everolimus	positive	12	20	272
							evodiamine	positive	1	291	1
							fasudil	positive	1	291	1
							fatty acids	positive	2	148	144
							fenretinide	positive	3	101	191
							fingolimod	positive	2	148	144
							flavones	positive	1	291	1
							flavonoids	positive	4	77	215
							fullerene C60	positive	2	148	144
							furosemide	positive	1	291	1
							gangliosides	positive	1	291	1
							gemcitabine	positive	2	148	144
							glidobactin A	positive	1	291	1
							glucocorticoids	positive	4	77	215
							glucosamine	positive	1	291	1
							glucose-6-P	positive	1	291	1
							glycosides	positive	3	101	191
							gossypol	positive	3	101	191
							H2O2	positive	19	12	280
							helenalin	positive	1	291	1
							hormone	positive	5	64	228
							hydrogen fluoride	positive	1	291	1
							imatinib	positive	16	13	279
							imiquimod	positive	3	101	191
							ionomycin	positive	3	101	191
							iron	positive	5	64	228
							iron monooxide	positive	1	291	1
							isothiocyanic acid	positive	1	291	1
							lactacystin	positive	1	291	1
							L-glutamate	positive	1	291	1
							licochalcone a	positive	1	291	1
							lithium	positive	34	6	286
							lithium chloride	positive	3	101	191
							lonafarnib	positive	1	291	1
							loperamide	positive	1	291	1
							L-proline	positive	1	291	1
							LPS	positive	11	24	268
							L-sulforaphane	positive	1	291	1
							lysine acetylsalicylate	positive	1	291	1
							magnolol	positive	1	291	1
							mangostin	positive	1	291	1
							manumycin	positive	1	291	1
							matrine	positive	2	148	144
							melphalan	positive	1	291	1
							methamphetamine	positive	2	148	144
							methylglyoxal	positive	1	291	1
							methylpyruvate	positive	1	291	1
							methylselenic acid	positive	1	291	1
							MG-132	positive	3	101	191
							minocycline	positive	1	291	1
							minoxidil	positive	1	291	1
							monensin	positive	1	291	1
							morphine	positive	2	148	144
							MPTP	positive	1	291	1
							muramyl dipeptide	positive	2	148	144
							N-acetylsphingosine	positive	7	40	252
							naringin	positive	2	148	144
							nelfinavir	positive	5	64	228
							neodymium oxide	positive	2	148	144
							neutral red	positive	1	291	1
							NH3	positive	5	64	228
							niclosamide	positive	2	148	144
							nicotinamide	positive	1	291	1
							nitrosocysteine	positive	1	291	1
							NO	positive	5	64	228
							nortriptyline	positive	1	291	1
							N-phosphonacetyl-l-aspartate	positive	1	291	1
							obatoclax	positive	2	148	144
							oligomycin A	positive	1	291	1
							olomoucine	positive	1	291	1
							oridonin	positive	24	8	284
							oroxylin A	positive	1	291	1
							oxaliplatin	positive	1	291	1
							oxalylglycine	positive	1	291	1
							oxidopamine	positive	3	101	191
							palmitic acid	positive	4	77	215
							pancratistatin	positive	1	291	1
							paraquat	positive	6	47	245
							perhexiline	positive	2	148	144
							perifosine	positive	3	101	191
							phenethyl isothiocyanate	positive	2	148	144
							phenylephrine	positive	1	291	1
							phorbol myristate acetate	positive	3	101	191
							phosphatidylethanolamine	positive	5	64	228
							platonin	positive	1	291	1
							plumbagin	positive	1	291	1
							polyglutamine	positive	2	148	144
							pramipexole	positive	1	291	1
							progesterone	positive	1	291	1
							propachlor	positive	1	291	1
							propionic acid	positive	2	148	144
							protopanaxadiol	positive	1	291	1
							prunin	positive	1	291	1
							pseudolaric acid B	positive	1	291	1
							PtdIns 3,5-P2	positive	1	291	1
							PtdIns3P	positive	24	8	284
							pterostilbene	positive	1	291	1
							quercetin	positive	1	291	1
							quinacrine	positive	1	291	1
							R59022	positive	1	291	1
							ranpirnase	positive	1	291	1
							rapamycin	positive	144	1	291
							resveratrol	positive	55	3	289
							retinoic acid	positive	1	291	1
							rilmenidine	positive	2	148	144
							ROS	positive	92	2	290
							roscovitine	positive	1	291	1
							rose bengale	positive	1	291	1
							rosiglitazone	positive	1	291	1
							rotenone	positive	6	47	245
							saponins	positive	1	291	1
							saquinavir	positive	1	291	1
							SB 202190	positive	4	77	215
							selective estrogen receptor modulator	positive	2	148	144
							selenium	positive	1	291	1
							selenous acid	positive	3	101	191
							seocalcitol	positive	5	64	228
							sesamin	positive	1	291	1
							shogaol	positive	1	291	1
							sialic acid	positive	2	148	144
							silibinin	positive	3	101	191
							simvastatin	positive	3	101	191
							sodium	positive	1	291	1
							sodium 5,6-benzylidene-L-ascorbate	positive	1	291	1
							sodium arsenite	positive	1	291	1
							sodium chloride	positive	2	148	144
							sodium phenylacetate	positive	1	291	1
							sorafenib	positive	8	34	258
							soraphen A	positive	1	291	1
							spermidine	positive	9	28	264
							spermine	positive	1	291	1
							sphingolipids	positive	5	64	228
							staurosporine	positive	1	291	1
							steroids	positive	4	77	215
							sulfaphenazole	positive	1	291	1
							sulforaphane	positive	11	24	268
							superoxide radical	positive	4	77	215
							tamoxifen	positive	19	12	280
							temozolomide	positive	21	9	283
							temsirolimus	positive	8	34	258
							tetrahydrocannabinol	positive	1	291	1
							thalidomide	positive	1	291	1
							thapsigargin	positive	12	20	272
							thioguanine	positive	4	77	215
							thyroid hormones	positive	1	291	1
							topotecan	positive	1	291	1
							tozasertib	positive	1	291	1
							trastuzumab	positive	1	291	1
							trehalose	positive	19	12	280
							trichokonin VI	positive	1	291	1
							triciribine	positive	1	291	1
							trifluoperazine	positive	1	291	1
							triptolide	positive	2	148	144
							triterpenes	positive	1	291	1
							triterpenoids	positive	5	64	228
							troglitazone	positive	2	148	144
							tryptamine	positive	2	148	144
							tunicamycin	positive	12	20	272
							ursolic acid	positive	1	291	1
							valproic acid	positive	3	101	191
							vinblastine	positive	11	24	268
							vincristine	positive	1	291	1
							vinorelbine	positive	1	291	1
							vitamin D	positive	5	64	228
							vitamin D3	positive	8	34	258
							vitamin K2	positive	4	77	215
							voacamine	positive	1	291	1
							vorinostat	positive	11	24	268
							wogonin	positive	1	291	1
							xestospongin B	positive	6	47	245
							XK-469	positive	2	148	144
							Y-27632	positive	1	291	1
							YM-155	positive	1	291	1
							zinc	positive	2	148	144
