# Supplementary material for: A curated census of autophagy-modulating proteins and small molecules: Candidate targets for cancer therapy
Source: Autophagy. 2014 May 12;10(7):1316–26. doi: 10.4161/auto.28773 (PMC4203555; doi:10.4161/auto.28773)
Supplement: Additional material [file auto-10-1316-s05.xls]

## Sheet: A_GenesAndSmallMoleculesFromIPA
Table S3A: Autophagy genes identified by Ingenuity Pathway Analysis
Gene ID'd by IPA	gene ID'd by Pathaway Studio?	gene ID'd by siRNA Screening?		Small Molecule ID'd by IPA	small molecules (corresponding PS name)	small molecule ID'd by Pathway Studio?
ACTG1				1,4,5-IP3	IP3
AGER	Table S1C	Table S1C		1-alpha, 25-dihydroxy vitamin D3	calcitriol	Table S1I
AGT	Table S1B			1-methyl-4-phenyl-1,2,3,6-tetrahydropyridine	MPTP	Table S1I
AGTR1	Table S1B			1-methyl-4-phenylpyridinium	cyperquat
AGTR2	Table S1A			2',5'-dideoxyadenosine	2',5'-dideoxyadenosine
AKT1	Table S1A			2-deoxyglucose	2-deoxyglucose	Table S1I
AKT1S1				3,3'-diindolylmethane	3,3'-diindolylmethane
AKT2	Table S1A			3-deoxy-2-octulosonic acid(2)-lipid A	3-deoxy-2-octulosonic acid(2)-lipid A
AMBRA1	Table S1B			3-methyladenine	3-methyladenine	Table S1J
APAF1				5-fluorouracil	5-fluorouracil	Table S1I
APP	Table S1B			6-hydroxydopamine	oxidopamine	Table S1I
ARSA				10-(6'-ubiquinonyl)decyltriphenylphosphonium	10-(6'-ubiquinonyl)decyltriphenylphosphonium
ARSB				calcimycin	calcimycin
ATF4	Table S1B			amino acids	amino acids	Table S1H
ATG10	Table S1B			amiodarone	amiodarone	Table S1I
ATG12	Table S1B			ammonia	ammonia	Table S1I
ATG13	Table S1B			antimycin A	antimycin A
ATG14	Table S1B			AR-12	AR-12	Table S1I
ATG16L1	Table S1B			arsenic trioxide	arsenic	Table S1I
ATG3	Table S1B			atorvastatin	atorvastatin	Table S1I
ATG4A				aurintricarboxylic acid	aurintricarboxylic acid	Table S1I
ATG4B	Table S1B			bafilomycin A1	bafilomycin A1	Table S1H
ATG4C	Table S1B			benzaldehyde	benzaldehyde
ATG4D	Table S1B			benzyloxycarbonyl-Leu-Leu-Leu aldehyde	MG-132	Table S1I
ATG5	Table S1G	Table S1G		bongkrekic acid	bongkrekic acid
ATG7	Table S1G	Table S1G		bortezomib	bortezomib	Table S1I
ATG9A	Table S1B			brefeldin A	brefeldin A	Table S1I
ATG9B	Table S1B			Ca2+	calcium	Table S1I
ATM	Table S1B			calcium phosphate	calcium phosphate	Table S1I
BAG3	Table S1B			carbamazepine	carbamazepine
BAIAP2		Table S1D		ceramide	ceramide	Table S1I
BAX	Table S1C	Table S1C		cetuximab	cetuximab	Table S1I
BBC3	Table S1B			chloropromazine	chloropromazine
BCL2	Table S1C	Table S1C		chloroquine	chloroquine	Table 3SH
BCL2L1	Table S1C	Table S1C		cholecalciferol	vitamin D3	Table S1I
BECN1	Table S1B			cholesterol	cholesterol	Table S1J
BIRC2	Table S1B			clonidine	clonidine	Table S1I
BNIP3	Table S1B			cyclic AMP	cAMP	Table S1J
BNIP3L	Table S1B			cyclosporin	cyclosporin	Table S1J
BRCA1	Table S1A			D-glucose	glucose	Table S1J
C12orf5 (TIGAR)	Table S1A			deforolimus	deforolimus
CAMP	Table S1B			delta-9-tetrahydrocannabinol	tetrahydrocannabinol	Table S1I
CAPN1	Table S1F	Table S1F		doxorubicin	doxorubicin	Table S1I
CAPN10	Table S1B			E64d	E64d
CAPNS1	Table S1B			epothilone B	epothilone B
CASP1	Table S1F	Table S1F		esomeprazole magnesium	esomeprazole
CASP2	Table S1A			ethyl pyruvate	methylpyruvate	Table S1I
CAST	Table S1A			etoposide	etoposide	Table S1I
CAT	Table S1A			everolimus	everolimus	Table S1I
CATSPER4				fluspirilene	fluspirilene
CD4				galanthamine	galanthamine
CDKN1A	Table S1A			glucose-6-phosphate	glucose-6-P	Table S1I
CDKN2A	Table S1B			gossypol	gossypol	Table S1I
CDKN2D		Table S1D		GTP	GTP
CFLAR (c-FLIP)	Table S1B			hydrogen peroxide	peroxide
CHEK1				imatinib	imatinib	Table S1I
CHRND		Table S1D		inositol	inositol	Table S1H
CHUK				ionomycin	ionomycin	Table S1I
CISD2	Table S1A			L-arginine	arginine	Table S1H
CLN3				lactacystin	lactacystin	Table S1I
CLTC				leupeptin	leupeptin
COX5A	Table S1F	Table S1F		lipopolysaccharide	lipopolysaccharide	Table S1I
CTSD	Table S1C	Table S1C		lithium	lithium	Table S1I
CXCL12	Table S1F	Table S1F		loperamide	loperamide	Table S1I
CXCR4	Table S1C	Table S1C		LY294002	LY294002	Table S1J
DAPK1	Table S1B			melphalan	melphalan	Table S1I
DDIT3 (CHOP)				mesoridazine	mesoridazine
DEPTOR				metformin	metformin	Table S1J
DRAM1	Table S1B			minoxidil	minoxidil	Table S1I
EEF2K	Table S1B			N-Ac-Leu-Leu-norleucinal	N-acetyl-Leu-Leu-norleucinal
EIF2AK2	Table S1B			N-acetyl-L-cysteine	acetylcysteine	Table S1H
EIF2AK3	Table S1B			N-acetylsphingosine	N-acetylsphingosine	Table S1I
EIF2B1				nelfinavir	nelfinavir	Table S1I
EIF2S1	Table S1B			nicardipine	nicardipine
EP300	Table S1F	Table S1F		niclosamide	niclosamide	Table S1I
EPHB2				nimodipine	nimodipine
ERN1	Table S1C	Table S1C		nitrendipine	nitrendipine
ERN2				nortriptyline	nortriptyline	Table S1I
FADD	Table S1B			OSI-027	OSI-027
FAM48A				oxaliplatin	oxaliplatin	Table S1I
FAS	Table S1B			PD98059	PD-98059
FBXL20		Table S1C		pepstatin	pepstatin
FKBP1A	Table S1A			perhexiline	perhexiline	Table S1I
FOXO1	Table S1B			phorbol myristate acetate	phorbol myristate acetate
FOXO3	Table S1B			phosphatidylethanolamine	phosphatidylethanolamine	Table S1I
GAB1		Table S1D		phosphatidylinositol 3,4-diphosphate	phosphatidylinositol 3,4-diphosphate	Table S1H
GABARAPL1	Table S1B			phosphatidylinositol-3,4,5-triphosphate	phosphatidylinositol 3,4,5-triphosphate	Table S1H
GABARAPL2				phosphatidylinositol-3-phosphate	phosphatidylinositol 3-phosphate	Table S1I
GABBR2		Table S1D		pimozide	pimozide
GATA4	Table S1A			promethazine	promethazine
GFAP	Table S1B			reactive oxygen species	reactive oxygen species (ROS)	Table S1I
GHRL				resveratrol	resveratrol	Table S1I
GJA4		Table S1D		rilmenidine	rilmenidine	Table S1I
GNAI3	Table S1C	Table S1C		rotenone	rotenone	Table S1I
GNAS				rottlerin	rottlerin	Table S1J
GNB1L				sirolimus	rapamycin	Table S1I
GNRH2		Table S1D		sodium selenite	selenium	Table S1I
GOPC	Table S1B			sorafenib	sorafenib
GPR18				SP600125	SP600125
GPR182		Table S1D		spermidine	spermidine	Table S1I
GPR37	Table S1B			staurosporine	staurosporine	Table S1I
GSK3B	Table S1B			superoxide	superoxide radical	Table S1I
GTF2IRD2		Table S1D		tamoxifen	tamoxifen	Table S1I
HDAC6	Table S1B			temsirolimus	temsirolimus	Table S1I
HIVEP2		Table S1D		thapsigargin	thapsigargin	Table S1I
HSPA8				thioguanine	thioguanine	Table S1I
HSPB8	Table S1C	Table S1C		thioridazine	thioridazine
HTT	Table S1B			trehalose	trehalose	Table S1I
IFNG	Table S1B			tretinoin	retinoic acid	Table S1I
IGF1	Table S1F	Table S1F		trifluoperazine	trifluoperazine	Table S1I
IKBKB	Table S1B			triflupromazine	triflupromazine
IKBKG	Table S1B			tunicamycin	tunicamycin	Table S1I
IL1B	Table S1B			U0126	U0126	Table S1J
IL24	Table S1B			UCN-01	7-hydroxystaurosporine
IL3	Table S1A			valproic acid	valproic acid	Table S1I
immunoglobulin				verapamil	verapamil
IRGM	Table S1B			vidarabine	vidarabine
ITGA3				vitamin K2	menadione	Table S1H
ITGA6				vorinostat	vorinostat	Table S1I
ITGB1				VX-680	VX-680
ITGB4				wortmannin	wortmannin	Table S1J
KIAA0226 (RUBICON)				Y 27632	Y-27632	Table S1I
KIF5C		Table S1E		zVAD	zVAD
KRT18		Table S1D
LAMP2	Table S1C	Table S1C
MAP1LC3A
MAP1LC3B	Table S1B
MAP2K1
MAP2K2
MAP3K7	Table S1B
MAPK1	Table S1B
MAPK14	Table S1C	Table S1C
MAPK3	Table S1B
MAPK8	Table S1B
MAPT	Table S1A
MEGF10		Table S1E
MFN2
MMP10		Table S1D
MTMR3	Table S1A
MTOR	Table S1A
MYC	Table S1C	Table S1C
MYL3		Table S1D
NAF1
NBR1	Table S1B
NCR3		Table S1D
NFE2L2	Table S1A
NLRC4	Table S1A
NLRP4
NOD2	Table S1B
NPC1	Table S1A
NQO1	Table S1A
NUPR1	Table S1C	Table S1C
PARK2	Table S1B
PCGF1		Table S1D
PIK3C3	Table S1B
PIK3CA
PIK3CB	Table S1B
PIK3CD	Table S1A
PIK3R4	Table S1B
PIM2
PINK1	Table S1C	Table S1C
PLCE1	Table S1B
PPARG	Table S1C	Table S1C
PPFIA4		Table S1D
PRKAA1 (AMPK)	Table S1B
PRKAA2
PRKCQ	Table S1B
PRKDC (DNA-PK)	Table S1A
PSEN1	Table S1B
PTEN	Table S1B
PTGER2		Table S1D
RAB1A	Table S1B
RAB7A	Table S1B
RAPGEF3
RB1	Table S1C	Table S1C
RB1CC1 (ATG11)	Table S1B
RELA	Table S1G	Table S1G
RGS19	Table S1B
ROCK1		Table S1D
ROCK2
RPTOR	Table S1A
S100A8	Table S1B
S100A9		Table S1D
SDHB		Table S1D
SERPINA1
SESN2	Table S1B
SH3GLB1	Table S1B
SIRT1	Table S1B
SMAD4	Table S1B
SMYD3
SNCA	Table S1A
SOD1	Table S1F	Table S1F
SORCS2		Table S1D
SPHK1	Table S1B
SQSTM1 (p62)	Table S1B
STIM1
STUB1
TACR2		Table S1D
TGFB1 (TGF-β)	Table S1B
THBS2		Table S1D
TICAM1
TLR9	Table S1B
TNF	Table S1C	Table S1C
TNFSF10 (TRAIL)	Table S1B
TP53	Table S1C	Table S1C
TP73	Table S1B
TRAF2	Table S1B
TRIB3	Table S1B
TSC1	Table S1B
TSC2	Table S1B
ULK1 (ATG1)	Table S1G	Table S1G
ULK2	Table S1B
USP19		Table S1D
UVRAG	Table S1B
VTI1B
WDFY3	Table S1B
XBP1	Table S1A
ZBTB24

## Sheet: B_GenesFromMetaCore
Table S3B: Autophagy genes identified by MetaCore
Gene ID'd by MetaCore	gene ID'd by Pathaway Studio?
AMBRA1	Table S1B
ATG10	Table S1B
ATG12	Table S1B
ATG12P1
ATG12P2
ATG13	Table S1B
ATG14	Table S1B
ATG16L1	Table S1B
ATG16L2	Table S1D
ATG2A
ATG2B
ATG3	Table S1B
ATG3P1
ATG4A
ATG4B	Table S1B
ATG4C
ATG4D	Table S1B
ATG5	Table S1G
ATG7	Table S1G
ATG9A	Table S1B
ATG9B	Table S1B
BECN1 (ATG6)	Table S1B
BECN1P1
C12orf44 (ATG101)	Table S1B
CISD2	Table S1A
DRAM1	Table S1B
DRAM2
EI24
EPG5
LOC100420149
MAP1LC3A
MAP1LC3B	Table S1B
MAP1LC3C
ULK1 (ATG1)	Table S1C
VMA21
VMP1
VMP1
WDFY3
