# Supplementary material for: A curated census of autophagy-modulating proteins and small molecules: Candidate targets for cancer therapy
Source: Autophagy. 2014 May 12;10(7):1316–26. doi: 10.4161/auto.28773 (PMC4203555; doi:10.4161/auto.28773)
Supplement: Additional material [file auto-10-1316-s06.xls]

## Sheet: VennCalculations_Fig1B
Table S4. Validation of hits occurring in the intersection of text mining and siRNA screening (Figure 1B)
Set 1	Set 2	Intersection Size	Accurately represented?	Δ
1	1	7	+	0
2	2	148	+	0
3	3	21	+	0
4	4	169	+	0
5	5	218	+	0
6	6	37	+	0
7	7	323	-	+1
8	8	417	-	+4
1	2	0	+	0
1	3	0	+	0
1	4	0	+	0
1	5	2	+	0
1	6	1	+	0
1	7	1	-	-1
1	8	1	-	-1
1	none	5	+	0
2	3	0	+	0
2	4	3	+	0
2	5	36	+	0
2∩5	6	2	-	-2
2∩5	7	11	+	0
2∩5	8	12	+	0
2	6	3	-	-3
2	7	20	-	-1
2∩7	8	19	+	0
2	8	19	+	0
2	none	101	+	0
3	4	0	+	0
3	5	0	+	0
3	6	0	+	0
3	7	0	+	0
3	8	0	+	0
3	none	21	+	0
4	5	3	-	-3
4∩5	7	0	+	0
4	6	0	+	0
4	7	6	+	0
4∩7	8	5	+	0
4	8	5	+	0
4	none	160	+	0
5	6	22	+	0
5∩6	7	20	+	0
5∩6	8	20	+	0
5∩6∩7	8	20	+	0
5	7	114	-	-4
5∩7	8	110	+	0
5	8	145	+	0
5	none	47	+	0
6	7	23	-	-3
6∩7	8	22	-	-2
6	8	22	-	-2
6	none	14	+	0
7	8	285	+	0
7	none	38	+	0
8	none	101	+	0
Venn Diagram calculations corresponding to FIGURE 1B. Set numbers refer to: 1: siRNA Screen 1; 2: siRNA Screen 2; 3: siRNA Screen 3; 4: siRNA Screen 4; 5: Ingenuity Pathway Analysis (IPA); 6: MetaCore; 7: Pathway Studio (raw hits); and 8: Pathway Studio (manually curated hits). Δ refers to the difference between the true intersection and the intersection represented in FIGURE 1B.
